# Supplementary material for: The expanded inhibitor of apoptosis gene family in oysters possesses novel domain architectures and may play diverse roles in apoptosis following immune challenge
Source: BMC Genomics. 2022 Mar 12;23:201. doi: 10.1186/s12864-021-08233-6 (PMC8917759; doi:10.1186/s12864-021-08233-6)
Supplement: Supplementary file 1 — Additional file 1: Supplementary Table 1: IAP genes and transcripts with each domain architecture manually identified in oysters (Cv = C. virginica, Cg = C. gigas). Domain architecture classification for IAPs in well supported clusters (> 90% bootstrap support) (see Fig. 4). Genes often coded for multiple IAP transcripts in each reference annotation. * = BIR Domain Identified by Interproscan and not CDD search. (XLS 28 kb) [file 12864_2021_8233_MOESM1_ESM.xls]

## Sheet: Supp_Table_1
Table S1. IAP genes and transcripts with each domain architecture manually identified in oysters (Cv = C. virginica, Cg = C. gigas). Domain architecture classification for IAPs in well supported clusters (> 90 % bootstrap support) (see Figure 4). Genes often coded for multiple IAP transcripts in each reference annotation. * = BIR Domain Identified by Interproscan and not CDD search.
Name	Domain Architecture	Number of Cv Transcripts	Number of Cv Genes	Number of Cg Transcripts	Number of Cg Genes
DIAP1-like	TI-TII-RING	8	2	1	1
DIAP2-like/XIAP-like	TI-TII-TII-UBA-RING	2	2	1	1
BIRC2/3-like	TI-TII-DD-RING	32	9	11	6
BIRC2/3-like	NZBIR-TII-UBA-DD-RING	3	2	3	1
BIRC5-like	BIR*	2	2	1	1
BIRC5-like	TII	6	6	3	3
BIRC6-like	TII-BIR6-E2	10	2	6	1
BIRC7-like	TII-RING	10	5	1	1
BIRC9	TII-TII	4	2	1	1
BIRC9	TX-TII	13	4	1	1
BIRC10	TII-DD	3	2	7	2
BIRC11	BIR*-DD-RING	4	2	6	2
BIRC11	TII-DD-RING	11	6	3	3
BIRC12	TII-TII-RING	12	6	15	6
NA	Non Domain Grouped	38	17	14	10
