# Supplementary material for: The expanded inhibitor of apoptosis gene family in oysters possesses novel domain architectures and may play diverse roles in apoptosis following immune challenge
Source: BMC Genomics. 2022 Mar 12;23:201. doi: 10.1186/s12864-021-08233-6 (PMC8917759; doi:10.1186/s12864-021-08233-6)
Supplement: Supplementary file 2 — Additional file 2: Supplementary Table 2: IAP gene and transcript differential expression across experiments. The number of differentially expressed transcripts, and their total number of parent genes in each experiment, added across applicable multiple comparisons made within that experiment. *Distinct refers to unique “XM” ID in that experiment. Duplicates across multiple within-experiment comparisons not counted. **Uniquely refers to those only expressed in that experiment and not expressed in any other. (XLS 29 kb) [file 12864_2021_8233_MOESM2_ESM.xls]

## Sheet: Supp_Table_2
Table S2. IAP gene and transcript differential expression across experiments. The number of differentially expressed transcripts, and their total number of parent genes in each experiment, added across applicable multiple comparisons made within that experiment. *Distinct refers to unique “XM” ID in that experiment. Duplicates across multiple within-experiment comparisons not counted. **Uniquely …
Experiment	Total Distinct* Transcripts	Transcripts Uniquely** Expressed	Percent Uniquely** Expressed Transcripts	Percent Shared Transcripts	Total Distinct* Genes	Genes Uniquely** Expressed	Percent Uniquely** Expressed Genes	Percent Genes Shared
CVBAC-B	5	4	80	20	4	1	25	75
CVBAC-A	32	12	92	8	31	8	73	27
CVBAC-C	7	6	86	14	5	2	40	60
CVPMA	16	12	80	20	16	8	67	33
CGBAC-A	5	0	0	100	5	0	0	100
CGBAC-B	42	5	33	67	32	2	20	80
CGOSHV1-B	17	3	23	77	16	2	18	82
CGOSHV1-A Susceptible	68	7	28	72	51	3	17	83
CGOSHV1-A Resistant	30	2	18	82	30	1	9	91
