# Supplementary material for: The expanded inhibitor of apoptosis gene family in oysters possesses novel domain architectures and may play diverse roles in apoptosis following immune challenge
Source: BMC Genomics. 2022 Mar 12;23:201. doi: 10.1186/s12864-021-08233-6 (PMC8917759; doi:10.1186/s12864-021-08233-6)
Supplement: Supplementary file 3 — Additional file 3: Supplementary Table 3: Domain architectures of significantly differentially expressed and constitutively expressed IAP transcripts in oysters. The total significantly differentially expressed and constitutively expressed transcripts per species with each domain architecture type, and the percent of the total IAPs in that species represented by that type. The total unique significantly differentially expressed transcripts with each domain architecture type in each experiment are also displayed. DEG = significantly differentially expressed genes, CEG = constitutively expressed genes. *Distinct refers to unique “XM” ID in that experiment. Duplicates across multiple within-experiment comparisons not counted. BIR* = BIR Domain Identified by Interproscan and not CDD search. (XLS 34 kb) [file 12864_2021_8233_MOESM3_ESM.xls]

## Sheet: Supp_Table_3  
Table S3.Domain architectures of significantly differentially expressed and constitutively expressed IAP transcripts in oysters. The total significantly differentially expressed and constitutively expressed transcripts per species with each domain architecture type, and the percent of the total IAPs in that species represented by that type. The total unique significantly differentially expressed …
Type	Count Category	DIAP1-like (TI-TII-RING)	DIAP2-like/XIAP-like (TI-TII-TII-UBA-RING)	BIRC2/3-like (NZBIR-TII-UBA-DD-RING)	BIRC2/3-like (TI-TII-DD-RING)	BIRC5-like (BIR*)	BIRC5-like (TII)	BIRC6-like (TII-BIR6-E2)	BIRC7-like (TII-RING)	BIRC9 (TII-TII)	BIRC9 (TX-TII)	BIRC10 (TII-DD)	BIRC11 (BIR*-DD-RING)	BIRC11 (TII-DD-RING)	BIRC12 (TII-TII-RING)	Non-Domain Grouped
DEG	Cv Total Transcripts Per Type	15	1	4	3	2	2	8	14	4	10	10	7	0	2	12
DEG	Cv Percent of Total	15.9574	1.06383	4.25532	3.19149	2.12766	2.12766	8.51064	14.8936	4.25532	10.6383	10.6383	7.44681	0	2.12766	12.766
DEG	Cg Total Transcripts Per Type	1	6	0	34	2	5	30	4	3	7	24	1	15	22	23
DEG	Cg Percent of Total	0.617284	3.7037	0	20.9877	1.23457	3.08642	18.5185	2.46914	1.85185	4.32099	14.8148	0.617284	9.25926	13.5802	14.1975
DEG	CVBAC-B*	1	0	0	0	0	0	0	0	0	1	0	0	0	0	3
DEG	CVBAC-A*	6	0	0	1	1	1	6	5	3	4	2	3	0	0	0
DEG	CVBAC-C*	0	0	0	0	0	0	0	2	0	2	1	0	0	1	1
DEG	CVPMA*	4	1	2	1	0	0	0	0	1	0	2	1	0	1	3
DEG	CGBAC-A*	0	0	0	0	0	0	0	2	0	0	2	0	1	0	0
DEG	CGBAC-B*	1	4	0	10	0	0	11	0	0	4	8	0	0	0	4
DEG	CGOSHV1-B*	0	0	0	4	0	1	1	0	0	0	2	1	2	1	5
DEG	CGOSHV1-A Susceptible*	0	2	0	11	0	3	9	2	3	2	12	0	6	8	10
DEG	CGOSHV1-A Resistant*	0	0	0	9	1	1	1	0	0	1	0	0	6	8	3
CEG	Cv Total Transcripts Per Type	1	1	1	6	1	0	4	4	1	2	0	2	3	5	9
CEG	Cv Percent of Total	2.5	2.5	2.5	15	2.5	0	10	10	2.5	5	0	5	7.5	12.5	22.5
CEG	Cg Total Transcripts Per Type	0	0	1	1	0	1	0	0	0	0	1	5	1	3	3
CEG	Cg Percent of Total	0	0	6.25	6.25	0	6.25	0	0	0	0	6.25	31.25	6.25	18.75	18.75
