# Supplementary material for: The expanded inhibitor of apoptosis gene family in oysters possesses novel domain architectures and may play diverse roles in apoptosis following immune challenge
Source: BMC Genomics. 2022 Mar 12;23:201. doi: 10.1186/s12864-021-08233-6 (PMC8917759; doi:10.1186/s12864-021-08233-6)
Supplement: Supplementary file 4 — Additional file 4: Supplementary Table 4: Apoptosis and regulated cell death products identified in C. gigas and C. virginica reference annotations. Representative members of each apoptosis pathway-related gene product identified in C. gigas (Ostreida) and C. virginica (Ostreida) for viewing the breadth of identified products. The full list of identified apoptosis pathway related genes and transcripts for each species is presented in Additional Files 1 and 2. IAP* = Genes putatively identified as IAPs in this research based on HMMER and Interproscan analysis. (XLS 100 kb) [file 12864_2021_8233_MOESM4_ESM.xls]

## Sheet: Supp_Table_4
Table S4. Apoptosis and regulated cell death products identified in C. gigas and C. virginica reference annotations. Representative members of each apoptosis pathway-related gene product identified in C. gigas (Ostreida) and C. virginica (Ostreida) for viewing the breadth of identified products. The full list of identified apoptosis pathway related genes and transcripts for each species is presen…
Abbreviation	C. gigas Gene LOC	C. virginica Gene LOC	Product Name	General RCD Pathway	Apoptosis-Related Sub Pathway	Select Alternate Protein Names
HSP10	LOC105348624	LOC111113293	10 kDa heat shock protein, mitochondrial	apoptosis, intrinsic pathway	Bcl2 pathway, execution	10 kDa chaperonin
PDK1	LOC105331792	LOC111119108	3-phosphoinositide-dependent protein kinase 1	apoptosis, extrinsic pathway	NFkB pathway	PDPK1
HSP60	LOC105348623	LOC111113292	60 kDa heat shock protein, mitochondrial	apoptosis, intrinsic pathway	Bcl2 pathway	60 kDa chaperonin, Chaperonin 60, Heat shock protein 60, HuCHA60, Mitochondrial matrix protein P1, P60 lymphocyte protein
CyaB	LOC105318154	NA	adenylate cyclase CyaB	apoptosis, intrinsic pathway	Bcl2 pathway	Adenylyl cyclase, ATP pyrophosphate-lyase
ADCY1	LOC105340585	NA	adenylate cyclase type 1	apoptosis, intrinsic and extrinsic pathways	GPCR signaling pathway, calcium signaling	Adenylate cyclase type I, Adenylyl cyclase 1,
ADCY10	LOC105344201	LOC111129720	adenylate cyclase type 10	apoptosis, intrinsic pathway	Bcl2 pathway	AH-related protein, Adenylate cyclase homolog, Germ cell soluble adenylyl cyclase, Testicular soluble adenylyl cyclase
ADCY2	LOC105336030	LOC111134509	adenylate cyclase type 2	apoptosis, extrinsic pathway	GPCR signaling pathway	ATP pyrophosphate-lyase 2, Adenylate cyclase type II, Adenylyl cyclase 2
ADCY3	LOC105328828	NA	adenylate cyclase type 3	apoptosis, extrinsic pathway	GPCR signaling pathway	ATP pyrophosphate-lyase 3, Adenylate cyclase type III, Adenylate cyclase, olfactive type, Adenylyl cyclase 3
ADCY5	LOC105346394	LOC111132182	adenylate cyclase type 5	apoptosis, intrinsic and extrinsic pathway	GPCR signaling pathway, calcium signaling	ATP pyrophosphate-lyase 5, Adenylate cyclase type V, Adenylyl cyclase 5
ADCY9	LOC105335675	LOC111123748	adenylate cyclase type 9	apoptosis, extrinsic pathway	GPCR signaling pathway	ATP pyrophosphate-lyase 9, Adenylate cyclase type IX, Adenylyl cyclase 9
ACB	NA	LOC111116379	adenylate cyclase, terminal-differentiation specific	apoptosis, non-specific pathway	pathway unclear	ATP pyrophosphate-lyase, Adenylyl cyclase
NR13	NA	LOC111131320	anti-apoptotic protein NR13	apoptosis, intrinsic pathway	Bcl2 pathway	Apoptosis regulator Nr-13
API5	LOC105319023	LOC111132033	apoptosis inhibitor 5	apoptosis, intrinsic and extrinsic pathways	execution	Antiapoptosis clone 11 protein (AAC-11), Cell migration-inducing gene 8 protein, Fibroblast growth factor 2-interacting factor
BAX	LOC105326257	LOC111103080	apoptosis regulator BAX	apoptosis, intrinsic pathway	Bcl2 pathway	Bcl-2-like protein 4
Siva1	LOC105340131	LOC111128140	apoptosis regulatory protein Siva	apoptosis, intrinsic pathway	Bcl2 pathway, NFkB pathway	CD27-binding protein
AIF	LOC105348828	LOC111123103	apoptosis-inducing factor 1, mitochondrial	apoptosis intrinsic pathway, parthanatos, apoptosis execution	execution, parthanatos	Programmed Cell Death Protein 8, AIFM1
ASPP1	NA	LOC111128974	apoptosis-stimulating of p53 protein 1	apoptosis, intrinsic pathway	p53 pathway	Protein phosphatase 1 regulatory subunit 13B
ASPP2	LOC105340616	NA	apoptosis-stimulating of p53 protein 2	apoptosis, intrinsic pathway	p53 pathway	Bcl2-binding protein( Bbp), Renal carcinoma antigen NY-REN-51, Tumor suppressor p53-binding protein 2, 53BP2, p53-binding protein 2, p53BP2
ACIN1	LOC105337759	LOC111134707	apoptotic chromatin condensation inducer in the nucleus	apoptosis, intrinsic and extrinsic pathways	Bcl2 pathway, execution	Apoptotic chromatin condensation inducer in the nucleus
AURKA	LOC105332077	LOC111137330	aurora kinase A	apoptosis, intrinsic pathway, necroptosis	p53, necroptosis	Aurora 2, Aurora family kinase 1, Aurora/IPL1-related kinase 1, ARK-1, Aurora-related kinase 1, Ipl1- and aurora-related kinase 1, Serine/threonine-protein kinase 6, Serine/threonine-protein kinase Ayk1, Serine/threonine-protein kinase aurora-A
BTG1	Btg1	NA	B-cell translocation gene 1, anti-proliferative	apoptosis, pathway unclear	pathway unclear	Protein BTG1
BIRC2	LOC105328051	LOC111123894	baculoviral IAP repeat-containing protein 2	apoptosis, intrinsic and extrinsic pathways	TNFR pathway, NFkB pathway, execution, Bcl2-pathway, TLR pathway	Cellular inhibitor of apoptosis 1 (C-IAP1), IAP homolog B, Inhibitor of apoptosis protein 2 ( hIAP-2), RING finger protein 48, RING-type E3 ubiquitin transferase BIRC2, TNFR2-TRAF-signaling complex protein 2
BIRC3	LOC105334814	LOC111101864	baculoviral IAP repeat-containing protein 3	apoptosis, intrinsic and extrinsic pathways	TNFR pathway, NFkB pathway, TLR pathway, execution	Apoptosis inhibitor 2 (API2, Cellular inhibitor of apoptosis 2 (C-IAP2), IAP homolog C, Inhibitor of apoptosis protein 1 (hIAP-1), RING finger protein 49, RING-type E3 ubiquitin transferase BIRC3, TNFR2-TRAF-signaling complex protein 1
BIRC5	LOC105334034	LOC111119408	baculoviral IAP repeat-containing protein 5	apoptosis, intrinsic pathway	execution	Apoptosis inhibitor 4, Apoptosis inhibitor survivin
BIRC6	LOC105334740	LOC111129365	baculoviral IAP repeat-containing protein 6	apoptosis, intrinsic pathway	Bcl2 pathway, execution	BIR repeat-containing ubiquitin-conjugating enzyme, RING-type E3 ubiquitin transferase BIRC6, Ubiquitin-conjugating BIR domain enzyme apollon, BRUCE
BIRC7	LOC105331304	LOC111136287	baculoviral IAP repeat-containing protein 7	apoptosis, intrinsic pathway	Bcl2 pathway, TNFR pathway, execution	Kidney inhibitor of apoptosis protein (KIAP), Livin, Melanoma inhibitor of apoptosis protein (ML-IAP), RING finger protein 50, RING-type E3 ubiquitin transferase BIRC7
BIRC7A	LOC105347559	LOC111100432	baculoviral IAP repeat-containing protein 7-A	apoptosis, intrinsic pathway	execution	E3 ubiquitin-protein ligase EIAP-A, RING-type E3 ubiquitin transferase EIAP-A, XIAP homolog XLX
BIRC7B	LOC105328993	LOC111105137	baculoviral IAP repeat-containing protein 7-B	apoptosis, intrinsic pathway	execution	E3 ubiquitin-protein ligase EIAP-B, Embryonic/Egg IAP-B, EIAP/XLX-B, RING-type E3 ubiquitin transferase EIAP-B
BIRC8	NA	LOC111103158	baculoviral IAP repeat-containing protein 8	apoptosis, intrinsic pathway	Bcl2 pathway	Inhibitor of apoptosis-like protein 2, IAP-like protein 2, ILP-2
BAG1	LOC105334567	LOC111127391	BAG family molecular chaperone regulator 1	apoptosis, intrinsic pathway	Bcl2 pathway	BCL2 associated athanogene 1
BAG2	LOC105340315	LOC111122068	BAG family molecular chaperone regulator 2	apoptosis, intrinsic pathway	Bcl2 pathway	Bcl-2-associated athanogene 2
BAG3	LOC105334580	LOC111103765	BAG family molecular chaperone regulator 3	apoptosis, intrinsic pathway	Bcl2 pathway	Bcl-2-associated athanogene 3, Bcl-2-binding protein Bis
BAK1	LOC105336915	NA	bcl-2 homologous antagonist/killer	apoptosis, intrinsic pathway	Bcl2 pathway	Apoptosis regulator BAK, Bcl-2-like protein 7 (Bcl2-L-7)
Bcl-XL/XS	LOC105343381	LOC111112596	bcl-2-like protein 1	apoptosis, intrinsic pathway	Bcl2 pathway	Apoptosis regulator Bcl-X, BCL2 Like 1, BCL-XL/S
A1	LOC105335025	NA	bcl-2-related protein A1	apoptosis, intrinsic pathway	Bcl2 pathway	A1-A, Hemopoietic-specific early response protein, Protein BFL-1
CAPNS1	LOC109617095	LOC111121215	calpain small subunit 1	apoptosis, intrinsic pathway	calcium signaling	Calcium-activated neutral proteinase small subunit, Calcium-dependent protease small subunit, Calpain regulatory subunit, CAPN4
CAPNS2	LOC105333798	NA	calpain small subunit 2	apoptosis, intrinsic pathway	calcium signaling	Calcium-dependent protease small subunit 2
CAPN1	LOC105335223	LOC111115102	calpain-1 catalytic subunit	apoptosis, intrinsic pathway	Bcl2 pathway, execution, parthanatos	Calcium-activated neutral proteinase 1, Calpain mu-type, Calpain-1 large subunit, Cell proliferation-inducing gene 30 protein, Micromolar-calpain, muCANP
CAPN15	LOC105318471	LOC111125070	calpain-15	apoptosis, intrinsic pathway	calcium signaling	Small optic lobes homolog
CAPN2	NA	LOC111127234	calpain-2 catalytic subunit	apoptosis, intrinsic pathway	Bcl2 pathway, execution	80 kDa M-calpain subunit, Calcium-activated neutral proteinase 2, Calpain M-type, Calpain-2 large subunit, Millimolar-calpain
CAPN3	NA	LOC111099881	calpain-3	apoptosis, intrinsic pathway	calcium signaling	Calcium-activated neutral proteinase 3, Calpain L3, Calpain p94, Muscle-specific calcium-activated neutral protease 3, New calpain 1
CAPN5	LOC105337433	LOC111126401	calpain-5	apoptosis, intrinsic pathway	calcium signaling	Calpain htra-3, New calpain 3, nCL-3
CAPN6	LOC105345615	NA	calpain-6	apoptosis, intrinsic pathway	calcium signaling	Calpain-like protease X-linked, Calpamodulin
CAPN7	LOC105334505	LOC111110907	calpain-7	apoptosis, intrinsic pathway	calcium signaling	PalB homolog
CAPN8	LOC105331075	LOC111127849	calpain-8	apoptosis, intrinsic pathway	calcium signaling	New calpain 2, Stomach-specific M-type calpain
CAPN9	LOC105330366	LOC111124603	calpain-9	apoptosis, intrinsic pathway	calcium signaling	Digestive tract-specific calpain, New calpain 4, Protein CG36
CALPA	LOC105323377	LOC111121599	calpain-A	apoptosis, intrinsic pathway	calcium signaling	Calcium-activated neutral proteinase A
CALPB	LOC105337008	LOC111130040	calpain-B	apoptosis, intrinsic pathway	calcium signaling	Calcium-activated neutral proteinase B
CAPND	LOC105339007	NA	calpain-D	apoptosis, intrinsic pathway	calcium signaling	Calcium-activated neutral proteinase D, Small optic lobes protein
PKA-C	LOC105336635	LOC111118497	cAMP-dependent protein kinase catalytic subunit	apoptosis, intrinsic and extrinsic pathway	Bcl2 pathway, GPCR signaling	PKA-C
PRKX	LOC105346669	LOC111135327	cAMP-dependent protein kinase catalytic subunit PRKX	apoptosis, intrinsic and extrinsic pathway	Bcl2 pathway, GPCR signaling	Protein kinase X, Serine/threonine-protein kinase PRKX, Protein kinase PKX1
PRKR	LOC105330415	LOC111119982	cAMP-dependent protein kinase regulatory subunit	apoptosis, intrinsic and extrinsic pathway	Bcl2 pathway, GPCR signaling	Protein kinase A, regulatory subunit
PRKAR2	LOC105342800	LOC111135307	cAMP-dependent protein kinase type II regulatory subunit	apoptosis, intrinsic and extrinsic pathway	Bcl2 pathway, GPCR signaling	none
CREM	LOC105342857	LOC111111886	cAMP-responsive element modulator	apoptosis, intrinsic and extrinsic pathway	Bcl2 pathway, GPCR signaling	Inducible cAMP early repressor
CAAP1	LOC105335105	LOC111122401	caspase activity and apoptosis inhibitor 1	apoptosis, intrinsic pathway	execution, TNFR pathway	Conserved anti-apoptotic protein, CAAP
Dronc	LOC105322339	NA	caspase Dronc	apoptosis, execution	execution	NEDD2-like caspase
casp1	LOC105346966	LOC111136318	caspase-1	pyroptosis	pyroptosis, inflammation	Interleukin-1 beta convertase (IL-1BC), Interleukin-1 beta-converting enzyme (ICE), IL-1 beta-converting enzyme
casp10	NA	LOC111106182	caspase-10	apoptosis, execution, extrinsic, intrinsic pathway	execution, TNFR pathway, NFkB pathway	Apoptotic protease Mch-4, FAS-associated death domain protein interleukin-1B-converting enzyme 2, FLICE2, ICE-like apoptotic protease 4
casp2	LOC105340308	LOC111120235	caspase-2	apoptosis, instrinsic and extrinsic pathway	Bcl2 pathway, p53 pathway	Neural precursor cell expressed developmentally down-regulated protein 2 (NEDD-2), Protease ICH-1
casp3	LOC105346972	LOC111118290	caspase-3	apoptosis, execution	execution	Apopain, Cysteine protease CPP32 (CPP-32), Protein Yama, SREBP cleavage activity 1 (SCA-1)
casp6	LOC105348272	LOC111099155	caspase-6	apoptosis, execution	execution	Apoptotic protease Mch-2
casp7	LOC109617035	LOC111124839	caspase-7	apoptosis, execution	execution	Apoptotic protease Mch-3, CMH-1, ICE-like apoptotic protease 3 (ICE-LAP3)
casp8	LOC105340890	LOC111125491	caspase-8	apoptosis, extrinsic pathway	TNFR pathway, TNFR pathway	Apoptotic protease Mch-5, FADD-homologous ICE/ced-3-like protease, FADD-like ICE (FLICE), ICE-like apoptotic protease 5
casp9	LOC105332032	LOC111133186	caspase-9	apoptosis, intrinsic pathway	Bcl2 pathway	Apoptotic protease Mch-6, Apoptotic protease-activating factor 3 (APAF-3), ICE-like apoptotic protease 6 (ICE-LAP6)
CTSB	LOC105328916	LOC111111564	cathepsin B	lysosome-dependent cell death	lysosome-dependent cell death, Bcl2 pathway	APP secretase (APPS), Cathepsin B1
CTSL	LOC105331753	LOC111138065	cathepsin L	lysosome-dependent cell death	lysosome-dependent cell death, Bcl2 pathway	Cysteine proteinase 1
CTSL1	LOC105330701	LOC111122564	cathepsin L1	lysosome-dependent cell death	lysosome-dependent cell death, Bcl2 pathway	Major excreted protein (MEP)
CTSO	LOC105335927	LOC111123154	cathepsin O	lysosome-dependent cell death	lysosome-dependent cell death, Bcl2 pathway	none
CTSZ	LOC105327153	NA	cathepsin Z	lysosome-dependent cell death	lysosome-dependent cell death, Bcl2 pathway	Cathepsin X
CD151	LOC105325952	LOC111115832	CD151 antigen	apoptosis, instrinsic pathway	Bcl2 pathway	GP27, Membrane glycoprotein SFA-1, Platelet-endothelial tetraspan antigen 3 (PETA-3), Tetraspanin-24, CD antigen CD151
CD40LG	LOC105344743	LOC111099523	CD40 ligand	apoptosis, extrinsic pathway	TNFR pathway	T-cell antigen Gp39, TNF-related activation protein (TRAP), Tumor necrosis factor ligand superfamily member 5 (TNFSF5), CD antigen CD154
cdc42	LOC105325966	LOC111130934	cdc42 homolog	apoptosis, extrinsic pathway	GPCR signaling pathway	Cell division control protein 42 homolog
Aven	LOC105338032	LOC111127766	cell death regulator Aven	apoptosis, instrinsic pathway	Bcl2 pathway	Aven
CDIP1	LOC105326260	LOC111118102	cell death-inducing p53-target protein 1	apoptosis, extrinsic pathway	p53 pathway	Cell death inCGOSHV1-Aved p53-target, Cell death-inducing protein, LITAF-like protein, Lipopolysaccharide-induced tumor necrosis factor-alpha-like protein, Transmembrane protein I1
CDIP1	LOC105340329	LOC111127658	cell death-inducing p53-target protein 1 homolog	apoptosis, extrinsic pathway	p53 pathway	Cell death inCGOSHV1-Aved p53-target, Cell death-inducing protein, LITAF-like protein, Lipopolysaccharide-induced tumor necrosis factor-alpha-like protein, Transmembrane protein I1
CCAR	LOC105335754	LOC111119776	cell division cycle and apoptosis regulator protein 1	apoptosis, intrinsic and extrinsic pathway	p53 pathway, TNFR pathway	Cell cycle and apoptosis regulatory protein 1 (CARP-1), Death inducer with SAP domain
p53	LOC105340434	NA	cellular tumor antigen p53	apoptosis, instrinsic pathway	p53 pathway	Antigen NY-CO-13, Phosphoprotein p53, Tumor suppressor p53
CERS2	LOC105335972	LOC111114186	ceramide synthase 2	apoptosis, instrinsic and extrinsic pathway	Bcl2 pathway, TNFR pathway	LAG1 longevity assurance homolog 2, Sphingosine N-acyltransferase CERS2, EC 2.3.1.24, Translocating chain-associating membrane protein homolog 3, TRAM homolog 3
CERS5	NA	LOC111111442	ceramide synthase 5	apoptosis, instrinsic and extrinsic pathway	Bcl2 pathway, TNFR pathway	LAG1 longevity assurance homolog 5, Sphingosine N-acyltransferase CERS5
CERS6	LOC105332957	NA	ceramide synthase 6	apoptosis, instrinsic and extrinsic pathway	Bcl2 pathway, TNFR pathway	LAG1 longevity assurance homolog 6
ATF-4	LOC105336468	LOC111130043	cyclic AMP-dependent transcription factor ATF-4	apoptosis, instrinsic pathway	ER stress	Activating transcription factor 4, Cyclic AMP-responsive element-binding protein 2, DNA-binding protein TAXREB67
CREB3L1	LOC105336068	LOC111103513	cyclic AMP-responsive element-binding protein 3-like protein 1	apoptosis, extrinsic pathway	ER stress, GPCR signaling	Old astrocyte specifically-induced substance, OASIS
CREB3L2	LOC105326506	NA	cyclic AMP-responsive element-binding protein 3-like protein 2	apoptosis, extrinsic pathway	ER stress, GPCR signaling	cAMP-responsive element-binding protein 3-like protein 2
CREB3L3	NA	LOC111128897	cyclic AMP-responsive element-binding protein 3-like protein 3	apoptosis, extrinsic pathway	ER stress, GPCR signaling	cAMP-responsive element-binding protein 3-like protein 3
CREB3L3B	LOC105326649	LOC111129050	cyclic AMP-responsive element-binding protein 3-like protein 3-B	apoptosis, extrinsic pathway	ER stress, GPCR signaling	cAMP-responsive element-binding protein 3-like protein 3-B
p35	LOC105345740	LOC111115094	cyclin-dependent kinase 5 activator 1	apoptosis, intrinsic pathway	Bcl2 pathway	P35 protein, Early 35 kDa protein, Cyclin-dependent kinase 5 regulatory subunit 1, TPKII regulatory subunit
cyto-c	LOC105344150	LOC111112645	cytochrome c	apoptosis, intrinsic pathway	Bcl2 pathway	Cytochrome c1, heme protein, mitochondrial
DAXX	LOC105322965	NA	death domain-associated protein 6	apoptosis, intrinsic and extrinsic pathway	p53 pathway, TNFR pathway	ETS1-associated protein 1, Fas death domain-associated protein
CRADD	LOC105327431	LOC111109418	death domain-containing protein CRADD	apoptosis, instrinsic and extrinsic pathway	p53 pathway, NFkB pathway	Caspase and RIP adapter with death domain, RIP-associated protein with a death domain
DIAP1	LOC105332637	LOC111109152	death-associated inhibitor of apoptosis 1	apoptosis, intrinsic pathway	execution	Apoptosis 1 inhibitor, E3 ubiquitin-protein ligase th, Inhibitor of apoptosis 1, Protein thread, RING-type E3 ubiquitin transferase Diap1
DIAP2	LOC105328049	LOC111100802	death-associated inhibitor of apoptosis 2	apoptosis, intrinsic pathway	execution	Apoptosis 2 inhibitor, IAP homolog A, IAP-like protein, ILP, dILP, Inhibitor of apoptosis 2
Diablo	LOC105319883	NA	diablo homolog, mitochondrial	apoptosis, intrinsic pathway	Bcl2 pathway	Direct IAP-binding protein with low pI, Second mitochondria-derived activator of caspase, Smac
ICAD	LOC105326479	LOC111136682	DNA fragmentation factor subunit alpha	apoptosis, execution	execution	DNA fragmentation factor 45 kDa subunit (DFF-45), Inhibitor of CAD (ICAD)
CAD	LOC105341521	LOC111137968	DNA fragmentation factor subunit beta	apoptosis, execution	execution	Caspase-activated deoxyribonuclease, CAD, Caspase-activated Dnase, Caspase-activated nuclease, CPAN, DNA fragmentation factor 40 kDa subunit, DFF-40
MAP2K1	LOC105339480	LOC111128693	dual specificity mitogen-activated protein kinase kinase 1	NETosis	NETosis	MAP2K1, MAP kinase kinase 1, MAPKK 1, MKK1, ERK activator kinase 1, MAPK/ERK kinase 1, MEK 1
OPA1	LOC105325345	LOC111136008	dynamin-like 120 kDa protein, mitochondrial	apoptosis, intrinsic pathway	Bcl2 pathway	mitochondrial dynamin like GTPase
CHIP	LOC105334775	LOC111122139	E3 ubiquitin-protein ligase CHIP	necroptosis	necroptosis	Antigen NY-CO-7, CLL-associated antigen KW-8, Carboxy terminus of Hsp70-interacting protein, RING-type E3 ubiquitin transferase CHIP, STIP1 homology and U box-containing protein 1
XIAP	LOC105332528	LOC111100396	E3 ubiquitin-protein ligase XIAP	apoptosis, intrinsic and extrinsic pathway, execution	Bcl2 pathway, execution, NFkB signaling, TNFR pathway	Baculoviral IAP repeat-containing protein 4, IAP-like protein, ILP, hILP, Inhibitor of apoptosis protein 3, IAP-3, hIAP-3, hIAP3, RING-type E3 ubiquitin transferase XIAP, X-linked inhibitor of apoptosis protein, X-linked IAP
EndoG	LOC105324886	LOC111126118	endonuclease G, mitochondrial	apoptosis, intrinsic pathway, apoptosis execution	execution	none
EIF2AK3	LOC105337070	LOC111135701	eukaryotic translation initiation factor 2-alpha kinase 3	apoptosis, instrinsic pathway	ER stress	PRKR-like endoplasmic reticulum kinase, Pancreatic eIF2-alpha kinase
FAIM1	LOC105331684	LOC111135797	fas apoptotic inhibitory molecule 1	apoptosis, extrinsic pathway	TNFR pathway	none
FADD	LOC105346692	LOC111118231	FAS-associated death domain protein	apoptosis, extrinsic pathway	TNFR pathway, TNFR pathway	FAS-associating death domain-containing protein, Growth-inhibiting gene 3 protein, Mediator of receptor induced toxicity, Protein FADD
FADD	LOC105323317	NA	fas-associated death domain protein	apoptosis, extrinsic pathway	TNFR pathway, TNFR pathway	FAS-associating death domain-containing protein, Growth-inhibiting gene 3 protein, Mediator of receptor induced toxicity, Protein FADD
DDIT-1	LOC105340465	LOC111121109	growth arrest and DNA damage-inducible protein GADD45 alpha	apoptosis, intrinsic pathway	p53 pathway	DNA damage-inducible transcript 1 protein
GADD45B	NA	LOC111118444	growth arrest and DNA damage-inducible protein GADD45 beta	apoptosis, intrinsic pathway	p53 pathway	Myeloid differentiation primary response protein MyD118, Negative growth regulatory protein MyD118
DDIT-2	LOC105340466	NA	growth arrest and DNA damage-inducible protein GADD45 gamma	apoptosis, intrinsic pathway	p53 pathway	Cytokine-responsive protein CR6, DNA damage-inducible transcript 2 protein
GIMAP2	LOC105348675	NA	GTPase IMAP family member 2	apoptosis, intrinsic pathway	pathway unclear	Immunity-associated protein 2, hIMAP2
GIMAP4	LOC105328473	LOC111119582	GTPase IMAP family member 4	apoptosis, intrinsic pathway	pathway unclear	Immunity-associated nucleotide 1 protein, IAN-1, Immunity-associated protein 4
GIMAP7	LOC105331782	LOC111106989	GTPase IMAP family member 7	apoptosis, intrinsic pathway	pathway unclear	Immunity-associated nucleotide 7 protein, IAN-7
GIMAP8	LOC105318994	LOC111120314	GTPase IMAP family member 8	apoptosis, intrinsic pathway	pathway unclear	Immune-associated nucleotide-binding protein 9, IAN-9, Protein IanT
HSP27	LOC105343216	LOC111137387	heat shock protein 27	apoptosis, intrinsic pathway	chaperone, Bcl2 pathway, TNFR pathway	28 kDa heat shock protein, Estrogen-regulated 24 kDa protein, Heat shock 27 kDa protein, HSP 27, Stress-responsive protein 27, SRP27, HSPB1
HSP30C	NA	LOC111125908	heat shock protein 30C	apoptosis, intrinsic pathway	chaperone	none
HSP68	LOC105334510	LOC111121333	heat shock protein 68	apoptosis, intrinsic pathway	chaperone	none
HSP70B2	LOC105334234	LOC111119512	heat shock protein 70 B2	apoptosis, intrinsic pathway	chaperone	none
HSP75	LOC105321567	LOC111123621	heat shock protein 75 kDa, mitochondrial	apoptosis, intrinsic pathway	chaperone	TNFR-associated protein 1, Tumor necrosis factor type 1 receptor-associated protein, TRAP-1
HSP83	LOC105345989	LOC111129671	heat shock protein 83	apoptosis, intrinsic pathway	chaperone	HSP82
HSPB1	LOC105331471	NA	Heat shock protein beta-1	apoptosis, intrinsic pathway	chaperone, Bcl2 pathway, TNFR pathway	28 kDa heat shock protein, Estrogen-regulated 24 kDa protein, Heat shock 27 kDa protein, HSP 27, Stress-responsive protein 27, SRP27
HSP90B	NA	LOC111129841	heat shock protein HSP 90-beta	apoptosis, intrinsic and extrinsic pathway, necroptosis	chaperone, necroptosis, TGF-beta pathway, Bcl2-pathway	Heat shock 84 kDa, HSP 84, HSP84
HSP16.2	NA	LOC111118166	heat shock protein Hsp-16.2	apoptosis, intrinsic pathway	chaperone	none
HK1	LOC105317783	LOC111099882	hexokinase-1	parthanatos	parthanatos, inflammation	Brain form hexokinase, Hexokinase type I, HK I, Hexokinase-A
HMGB1	Hmgb1	NA	high mobility group box 1	apoptosis, intrinsic and extrinsic pathway	inflammation, TLR pathway, chaperone	High mobility group protein 1, HMG-1
IAN11	LOC105347560	NA	immune-associated nucleotide-binding protein 11	apoptosis, intrinsic pathway	pathway unclear	IAN11
IAN12	LOC105346672	LOC111103088	immune-associated nucleotide-binding protein 12	apoptosis, intrinsic pathway	pathway unclear	IAN12
IAN13	NA	LOC111115187	immune-associated nucleotide-binding protein 13	apoptosis, intrinsic pathway	pathway unclear	IAN13
IAN8	NA	LOC111107223	immune-associated nucleotide-binding protein 8	apoptosis, intrinsic pathway	pathway unclear	IAN8, AIG1
IAN9	LOC105339767	LOC111110097	immune-associated nucleotide-binding protein 9	apoptosis, intrinsic pathway	pathway unclear	IAN9, GIMAP8
IAP	NA	LOC111133238	inhibitor of apoptosis protein	apoptosis, intrinsic pathway	pathway unclear	IAP
IP3R1	LOC105325881	LOC111106119	inositol 1,4,5-trisphosphate receptor type 1	apoptosis, extrinsic pathway	calcium signaling	IP3 receptor isoform 1, IP3R 1, InsP3R1, Inositol 1,4,5-trisphosphate-binding protein P400, Protein PCD-6, Purkinje cell protein 1, Type 1 inositol 1,4,5-trisphosphate receptor, Type 1 InsP3 receptor
IP3R2	LOC105331933	LOC111138392	inositol 1,4,5-trisphosphate receptor type 2	apoptosis, extrinsic pathway	calcium signaling	IP3 receptor isoform 2, IP3R 2, InsP3R2, Inositol 1,4,5-trisphosphate type V receptor, Type 2 inositol 1,4,5-trisphosphate receptor, Type 2 InsP3 receptor
IP3R3	NA	LOC111132623	inositol 1,4,5-trisphosphate receptor type 3	apoptosis, extrinsic pathway	calcium signaling	IP3 receptor isoform 3, IP3R 3, InsP3R3, Type 3 inositol 1,4,5-trisphosphate receptor, Type 3 InsP3 receptor
iPLA	LOC105327218	NA	inositol 1,4,5-trisphosphate receptor-like protein A	apoptosis, extrinsic pathway	calcium signaling	none
IFI27L2	LOC105345119	NA	interferon alpha-inducible protein 27-like protein 2	apoptosis, intrinsic pathway	IFN pathway	Interferon-stimulated gene 12b protein, ISG12(b), ISG12B, ,Protein TLH29, pIFI27-like protein
Ifi27l2b	LOC109620516	LOC111112746	interferon alpha-inducible protein 27-like protein 2B	apoptosis, intrinsic pathway	IFN pathway	Interferon-stimulated gene 12 protein B2
IFI27	LOC105347592	NA	interferon alpha-inducible protein 27, mitochondrial	apoptosis, intrinsic pathway	IFN pathway	Interferon alpha-induced 11.5 kDa protein, Interferon-stimulated gene 12a protein, ISG12(a), ISG12A
IRF1	LOC105343805	LOC111118091	interferon regulatory factor 1	apoptosis, extrinsic pathway	IFN pathway	None
IRF2BP2	LOC105319831	LOC111129225	interferon regulatory factor 2-binding protein	apoptosis, extrinsic pathway	IFN pathway	None
IRF8	LOC105317636	LOC111136943	interferon regulatory factor 8	apoptosis, extrinsic pathway	IFN pathway	Interferon consensus sequence-binding protein (H-ICSBP, ICSBP)
IFI44	LOC109619467	LOC111134552	interferon-induced protein 44	apoptosis, extrinsic pathway	IFN pathway	Microtubule-associated protein 44, p44
IL17	LOC105318790	LOC111119445	interleukin 17-like protein	apoptosis, extrinsic pathway	inflammation	None
IRAK1BP1	LOC105344940	LOC111104074	interleukin-1 receptor-associated kinase 1-binding protein 1	apoptosis, extrinsic pathway	inflammation	None
IRAK4	LOC105334452	LOC111136488	interleukin-1 receptor-associated kinase 4	apoptosis, extrinsic pathway	inflammation	None
IL17RD	LOC105340255	LOC111107347	interleukin-17 receptor D	apoptosis, extrinsic pathway	inflammation	IL17Rhom, Sef homolog
PIDD1/LRDD	LOC105337567	LOC111126510	leucine-rich repeat and death domain-containing protein 1	apoptosis, intrinsic pathway	p53 pathway, NFkB pathway, Bcl2 pathway	p53-induced death domain-containing protein 1
SERPINB1	LOC105343764	LOC111105842	leukocyte elastase inhibitor	apoptosis, extrinsic pathway	inflammation	Monocyte/neutrophil elastase inhibitor
LITAF	NA	LOC111121311	lipopolysaccharide-induced tumor necrosis factor-alpha factor	apoptosis, extrinsic pathway	TNFR pathway, TLR pathway	LPS-induced TNF-alpha factor homolog, Estrogen-enhanced transcript protein, mEET, LITAF-like protein, (NEDD4 WW domain-binding protein 3
LITAF	LOC105332776	LOC111099109	lipopolysaccharide-induced tumor necrosis factor-alpha factor homolog	apoptosis, extrinsic pathway	TNFR pathway, TLR pathway	LPS-induced TNF-alpha factor homolog, Estrogen-enhanced transcript protein, mEET, LITAF-like protein, (NEDD4 WW domain-binding protein 3
LTA	NA	LOC111135889	lymphotoxin-alpha	apoptosis, extrinsic pathway	TNFR pathway	Tumor necrosis factor beta, Tumor necrosis factor ligand superfamily member 1
MIF	LOC105343631	LOC111133619	macrophage migration inhibitory factor	parthanatos	parthanatos	Glycosylation-inhibiting factor, GIF, L-dopachrome isomerase, L-dopachrome tautomerase
MIF	LOC105319375	LOC111133621	macrophage migration inhibitory factor homolog	parthanatos	parthanatos	Glycosylation-inhibiting factor, GIF, L-dopachrome isomerase, L-dopachrome tautomerase
MADD	LOC105348971	LOC111108068	MAP kinase-activating death domain protein	apoptosis, extrinsic pathway	TNFR pathway	Differentially expressed in normal and neoplastic cells, Insulinoma glucagonoma clone 20, Rab3 GDP/GTP exchange factor
APIP	LOC105342692	LOC111100699	methylthioribulose-1-phosphate dehydratase	apoptosis, intrinsic pathway, pyroptosis	pyroptosis, inflammation, Bcl2 pathway	APAF-1 interacting protein
RHOT1	LOC105325608	LOC111119655	mitochondrial Rho GTPase 1	apoptosis, extrinsic pathway	GPCR signaling pathway	Rac-GTP-binding protein-like protein, Ras homolog gene family member T1
MAPK1	LOC105334418	LOC111135362	mitogen-activated protein kinase 1	apoptosis, intrinsic and extrinsic pathway	Bcl2 pathway, execution	MAP Kinase 1, Extracellular signal-regulated kinase 2, ERK-2, MAP kinase isoform p42, p42-MAPK. Mitogen-activated protein kinase 2, MAP kinase 2, MAPK 2
MAPK11	NA	LOC111112844	mitogen-activated protein kinase 11	apoptosis, intrinsic and extrinsic pathway	p53 pathway, Bcl2 pathway, TNFR pathway, GPCR signaling pathway	p38 mitogen-activated protein kinase 11, p38-B
MAPK14A	LOC105347124	LOC111108651	mitogen-activated protein kinase 14A	apoptosis, intrinsic and extrinsic pathway	p53 pathway, Bcl2 pathway, TNFR pathway, GPCR signaling pathway	MAP kinase 14A, Mitogen-activated protein kinase p38a, MAP kinase p38a, zp38a
MEKK1	LOC105331404	LOC111119906	mitogen-activated protein kinase kinase kinase 1	apoptosis, intrinsic and extrinsic pathway	p53 pathway, Bcl2 pathway, NFkB pathway, TNFR pathway	MAP3K1, MAPK/ERK kinase kinase 1, MEK kinase 1, MEKK 1
MAP3K10	LOC105317550	LOC111129307	mitogen-activated protein kinase kinase kinase 10	apoptosis, intrinsic and extrinsic pathway	p53 pathway, Bcl2 pathway, NFkB pathway, TNFR pathway	MAP kinase p49 3F12, Stress-activated protein kinase 1b, Stress-activated protein kinase JNK, c-Jun N-terminal kinase 3
MAP3K13	NA	LOC111124479	mitogen-activated protein kinase kinase kinase 13	apoptosis, intrinsic and extrinsic pathway	p53 pathway, Bcl2 pathway, NFkB pathway, TNFR pathway	Mitogen-activated protein kinase p38 delta, MAP kinase p38 delta, Stress-activated protein kinase 4
MAP3K13a	LOC105343569	NA	mitogen-activated protein kinase kinase kinase 13-A	apoptosis, intrinsic and extrinsic pathway	p53 pathway, Bcl2 pathway, NFkB pathway, TNFR pathway	None
MAP3K15	LOC105338968	NA	mitogen-activated protein kinase kinase kinase 15	apoptosis, intrinsic and extrinsic pathway	p53 pathway, Bcl2 pathway, NFkB pathway, TNFR pathway	Apoptosis signal-regulating kinase 3, MAPK/ERK kinase kinase 15, MEK kinase 15, MEKK15
MAPK3K2	LOC105335847	LOC111124631	mitogen-activated protein kinase kinase kinase 2	apoptosis, intrinsic and extrinsic pathway	p53 pathway, Bcl2 pathway, NFkB pathway, TNFR pathway	MAPK/ERK kinase kinase 2, MEK kinase 2, MEKK 2
MAP3K20	NA	LOC111114895	mitogen-activated protein kinase kinase kinase 20	apoptosis, intrinsic and extrinsic pathway	p53 pathway, Bcl2 pathway, NFkB pathway, TNFR pathway	Human cervical cancer suppressor gene 4 protein, Leucine zipper- and sterile alpha motif-containing kinase, MLK-like mitogen-activated protein triple kinase, Mitogen-activated protein kinase kinase kinase MLT, Mixed lineage kinase-related kinase, MLK-related kinase, MRK, Sterile alpha motif- and leucine zipper-containing kinase AZK
MAP3K4	LOC105334041	LOC111102022	mitogen-activated protein kinase kinase kinase 4	apoptosis, intrinsic and extrinsic pathway	p53 pathway, Bcl2 pathway, NFkB pathway, TNFR pathway	HPK/GCK-like kinase HGK, MAPK/ERK kinase kinase kinase 4, MEK kinase kinase 4, MEKKK 4, Nck-interacting kinase
TAK1	LOC105332318	LOC111103778	mitogen-activated protein kinase kinase kinase 7	apoptosis, intrinsic and extrinsic pathway, necroptosis	p53 pathway, Bcl2 pathway, NFkB pathway, TNFR pathway, necroptosis, TLR pathway, TGF-beta pathway	MAP3K7, Transforming growth factor-beta-activated kinase 1, TGF-beta-activated kinase 1
TAB3	NA	LOC111103484	mitogen-activated protein kinase kinase kinase 7-interacting protein 3 homolog	apoptosis, intrinsic and extrinsic pathway	p53 pathway, Bcl2 pathway, NFkB pathway, TNFR pathway, necroptosis, TLR pathway, TGF-beta pathway	TGF-beta-activated kinase 1 and MAP3K7-binding protein 3, NF-kappa-B-activating protein 1, TAK1-binding protein 3
ANP1	LOC109617748	NA	mitogen-activated protein kinase kinase kinase ANP1	apoptosis, intrinsic and extrinsic pathway	p53 pathway, Bcl2 pathway, NFkB pathway, TNFR pathway	Arabidopsis NPK1-related kinase 1
MAPK20	LOC105335956	NA	mitogen-activated protein kinase kinase kinase MLT	apoptosis, intrinsic and extrinsic pathway	p53 pathway, Bcl2 pathway, NFkB pathway, TNFR pathway	(See above, mitogen-activated protein kinase kinase kinase 20)
MYD88	LOC105337632	LOC111114939	myeloid differentiation primary response protein MyD88	apoptosis, intrinsic and extrinsic pathway	TLR pathway, NFkB pathway	MYD88 innate immune signal transduction adaptor
DCC	NA	LOC111127517	netrin receptor DCC	dependence receptor pathway	dependence receptor pathway	Colorectal cancer suppressor, Immunoglobulin superfamily DCC subclass member 1, Tumor suppressor protein DCC
UNC5B	NA	LOC111131792	netrin receptor UNC5B-b	dependence receptor pathway	dependence receptor pathway	Protein unc-5 homolog 2, Protein unc-5 homolog B
UNC5C	LOC105341106	LOC111118753	netrin receptor UNC5C	dependence receptor pathway	dependence receptor pathway	Protein unc-5 homolog 3, Protein unc-5 homolog C
UNC5D	LOC109620298	NA	netrin receptor UNC5D	dependence receptor pathway	dependence receptor pathway	Protein unc-5 homolog 4, Protein unc-5 homolog D
IKBA	LOC105319273	LOC111131219	NF-kappa-B inhibitor alpha	apoptosis, extrinsic pathway	NFkB pathway	I-kappa-B-alpha, IkB-alpha, IkappaBalpha, Major histocompatibility complex enhancer-binding protein MAD3
IKBE	LOC105318255	LOC111101116	NF-kappa-B inhibitor epsilon	apoptosis, extrinsic pathway	NFkB pathway	I-kappa-B-epsilon, IkB-E, IkB-epsilon, IkappaBepsilon
NAIF1	LOC105327890	LOC111122449	nuclear apoptosis-inducing factor 1	apoptosis, intrinsic pathway	pathway unclear	None
NFkB2	NA	LOC111126322	nuclear factor NF-kappa-B p100 subunit	apoptosis, extrinsic pathway	NFkB pathway	DNA-binding factor KBF2, Lymphocyte translocation chromosome 10 protein, (Nuclear factor of kappa light polypeptide gene enhancer in B-cells 2) (Oncogene Lyt-10, Lyt10
NFkB1	LOC105325572	LOC111121590	nuclear factor NF-kappa-B p105 subunit	apoptosis, extrinsic pathway	NFkB pathway	DNA-binding factor KBF1, EBP-1, NF-kappa-B1 p84/NF-kappa-B1 p98, Nuclear factor of kappa light polypeptide gene enhancer in B-cells
PDRG1	LOC105317392	LOC111119526	p53 and DNA damage-regulated protein 1	apoptosis, intrinsic pathway	p53 pathway	none
PIK3C3	LOC105334736	LOC111129370	phosphatidylinositol 3-kinase catalytic subunit type 3	apoptosis, intrinsic and extrinsic pathways	GPCR signaling pathway, p53 pathway, growth factor receptor pathway	Phosphatidylinositol 3-kinase p100 subunit, Phosphoinositide-3-kinase class 3, hVps34
PIK3R1	NA	LOC111118072	phosphatidylinositol 3-kinase regulatory subunit alpha	apoptosis, intrinsic and extrinsic pathways	GPCR signaling pathway, ER stress, growth factor receptor pathway	Phosphatidylinositol 3-kinase 85 kDa regulatory subunit alpha
PARP1	LOC105323392	LOC111131837	poly [ADP-ribose] polymerase 1	parthanatos	parthanatos, execution	ADP-ribosyltransferase diphtheria toxin-like 1, DNA ADP-ribosyltransferase PARP1, NAD(+) ADP-ribosyltransferase 1, Poly[ADP-ribose] synthase 1, Protein poly-ADP-ribosyltransferase PARP1
PAWR	LOC105324629	LOC111104168	PRKC apoptosis WT1 regulator protein	apoptosis, intrinsic pathway	TNFR pathway, Bcl2 pathway	Prostate apoptosis response 4 protein, Par-4
PDCD10	LOC105319535	LOC111135606	programmed cell death protein 10	apoptosis, intrinsic pathway	MAPK pathway	Cerebral cavernous malformations 3 protein, TF-1 cell apoptosis-related protein 15
PDCD2	LOC105328904	LOC111122416	programmed cell death protein 2	apoptosis, intrinsic pathway	pathway unclear	Zinc finger MYND domain-containing protein 7, Zinc finger protein Rp-8
PDCD4	LOC105325372	LOC111135600	programmed cell death protein 4	apoptosis, intrinsic pathway	MAPK pathway	Death up-regulated gene protein
PDCD5	LOC105325744	LOC111133889	programmed cell death protein 5	apoptosis, intrinsic pathway	p53 pathway, Bcl2 pathway	TF-1 cell apoptosis-related protein 19, Protein TFAR19
PDCD6	LOC105334025	LOC111121630	programmed cell death protein 6	apoptosis, intrinsic pathway	execution, Calcium signaling	Apoptosis-linked gene 2 protein homolog, ALG-2
PDCD7	LOC105333100	LOC111130466	programmed cell death protein 7	apoptosis, intrinsic pathway	pathway unclear	ES18
BTG1	NA	LOC111106649	protein BTG1	apoptosis, intrinsic pathway	pathway unclear	Anti-proliferative factor, B-cell translocation gene 1 protein, Protein BTG1
PRKCD	LOC105333888	LOC111107462	protein kinase C delta type	apoptosis, intrinsic and extrinsic pathways	p53 pathway, ER stress, TNFR pathway, Bcl2 pathway, NFkB pathway	Tyrosine-protein kinase PRKCD, nPKC-delta
PRKC1	LOC105334479	LOC111134328	protein kinase C iota type	apoptosis, intrinsic and extrinsic pathways	NFkB pathway, Bcl2 pathway	Atypical protein kinase C-lambda/iota, PRKC-lambda/iota, aPKC-lambda/iota, nPKC-iota
PTCH1	LOC105326154	LOC111120833	protein patched homolog 1	dependence receptor pathway	dependence receptor pathway	None
PPM1B	LOC105339254	LOC111129147	protein phosphatase 1B	necroptosis	necroptosis	Protein phosphatase 2C isoform beta, PP2C-beta
REL	LOC105346928	NA	proto-oncogene c-Rel	apoptosis, extrinsic pathway	NFkB pathway	Reticuloendotheliosis oncogene
PIAP	LOC105328992	LOC111132301	putative inhibitor of apoptosis	apoptosis, intrinsic pathway	pathway unclear	none
RELA	LOC105319044	LOC111130067	putative transcription factor p65 homolog	apoptosis, extrinsic pathway	NFkB pathway	Nuclear factor NF-kappa-B p65 subunit, Nuclear factor of kappa light polypeptide gene enhancer in B-cells 3
pyrin	LOC105338982	LOC111120624	pyrin	apoptosis, extrinsic pathway	inflammation	Marenostrin
AKT3	LOC105336892	LOC111130266	RAC-gamma serine/threonine-protein kinase	apoptosis, intrinsic pathway	GPCR signaling pathway, growth factor receptor pathway	Protein kinase Akt-3, Protein kinase B gamma, PKB gamma, RAC-PK-gamma, STK-2
RHO	LOC105342781	LOC111134629	ras-like GTP-binding protein RHO	apoptosis, intrinsic and extrinsic pathways	GPCR signaling pathway	none
RHO1	LOC105342783	NA	ras-like GTP-binding protein Rho1	apoptosis, intrinsic and extrinsic pathways	GPCR signaling pathway	none
RHOA	LOC105321104	LOC111135719	ras-like GTP-binding protein rhoA	apoptosis, intrinsic and extrinsic pathways	GPCR signaling pathway	Ras homolog family member A
RHOL	NA	LOC111130624	ras-like GTP-binding protein RhoL	apoptosis, intrinsic and extrinsic pathways	GPCR signaling pathway	none
RAC1	LOC105333654	LOC111118435	ras-related C3 botulinum toxin substrate 1	apoptosis, intrinsic and extrinsic pathways	GPCR signaling pathway	Cell migration-inducing gene 5 protein, Ras-like protein TC25, p21-Rac1
RIPK1	NA	LOC111134641	receptor-interacting serine/threonine-protein kinase 1	apoptosis extrinsic pathway, necroptosis	necroptosis, TNFR signaling, TLR signaling	Cell death protein RIP, Receptor-interacting protein 1, RIP-1
RIPK4	LOC109619138	LOC111133968	receptor-interacting serine/threonine-protein kinase 4	apoptosis, extrinsic pathway	TLR pathway, NFkB pathway	Ankyrin repeat domain-containing protein 3, PKC-delta-interacting protein kinase
RHOE	LOC105337521	LOC111114558	rho-related GTP-binding protein RhoE	apoptosis, intrinsic and extrinsic pathways	GPCR signaling pathway	Protein MemB, Rho family GTPase 3, Rho-related GTP-binding protein Rho8, Rnd3
RACA	LOC105326415	LOC111103466	rho-related protein racA	apoptosis, intrinsic and extrinsic pathways	GPCR signaling pathway	none
HTRA2	LOC105347711	LOC111133695	serine protease HTRA2, mitochondrial	apoptosis, intrinsic pathway	execution, Bcl2 pathway	High temperature requirement protein A2, Omi stress-regulated endoprotease
ATM	LOC105344838	LOC111135770	serine-protein kinase ATM	apoptosis, intrinsic pathway	DNA damage response	Ataxia telangiectasia mutated
IRE1	LOC105321014	LOC111120876	serine/threonine-protein kinase/endoribonuclease IRE1	apoptosis, extrinsic pathway	ER stress	Endoplasmic reticulum-to-nucleus signaling 1-2, Inositol-requiring protein 1-2, AtIRE1-2, Serine/threonine-protein kinase/endoribonuclease IRE1-2
STAT5A	LOC105335326	LOC111125906	signal transducer and activator of transcription 5A	apoptosis, extrinsic pathway	IFN pathway	None
STAT5B	LOC105325656	LOC111128718	signal transducer and activator of transcription 5B	apoptosis, extrinsic pathway	IFN pathway	None
STATC	LOC105335704	NA	signal transducer and activator of transcription C	apoptosis, extrinsic pathway	IFN pathway	STAT5 homolog C
HSPM	NA	LOC111102062	small heat shock protein hspM	apoptosis, intrinsic pathway	chaperone	none
SARM1	LOC105337295	LOC111134691	sterile alpha and TIR motif-containing protein 1	apoptosis, extrinsic pathway	TLR pathway, NFkB pathway	NAD(+) hydrolase SARM1, NADase SARM1, hSARM1, Sterile alpha and Armadillo repeat protein, Sterile alpha and TIR motif-containing protein 1
STING	LOC105330678	LOC111124607	stimulator of interferon genes protein	apoptosis, extrinsic pathway	IFN pathway	TMEM173
JNK1	LOC105338795	LOC111121739	stress-activated protein kinase JNK	apoptosis, intrinsic and extrinsic pathways	p53 pathway, TNFR pathway, GPCR pathway, Bcl2 pathway	Mitogen-activated protein kinase 8, MAP kinase 8
TAB1	LOC105348086	LOC111118003	TGF-beta-activated kinase 1 and MAP3K7-binding protein 1	apoptosis, extrinsic pathway	TGF-beta pathway, TLR pathway, NFkB pathway	Mitogen-activated protein kinase kinase kinase 7-interacting protein 1, TGF-beta-activated kinase 1-binding protein 1
TAB3	LOC105343186	NA	TGF-beta-activated kinase 1 and MAP3K7-binding protein 3	apoptosis, extrinsic pathway	TGF-beta pathway, TLR pathway, NFkB pathway	TGF-beta-activated kinase 1 and MAP3K7-binding protein 3, NF-kappa-B-activating protein 1, TAK1-binding protein 3
TRAF2	LOC105332371	LOC111123728	TNF receptor-associated factor 2	apoptosis, extrinsic pathway	TNFR pathway, TLR pathway, NFkB pathway	E3 ubiquitin-protein ligase TRAF2, RING-type E3 ubiquitin transferase TRAF2, Tumor necrosis factor type 2 receptor-associated protein 3
TRAF3	LOC105327202	LOC111130375	TNF receptor-associated factor 3	apoptosis, extrinsic pathway	TNFR pathway, TLR pathway, NFkB pathway	CAP-1, CD40 receptor-associated factor 1, CRAF1, CD40-binding protein, CD40BP, LMP1-associated protein 1, LAP1, RING-type E3 ubiquitin transferase TRAF3
TRAF4	LOC105347139	LOC111135695	TNF receptor-associated factor 4	apoptosis, extrinsic pathway	TNFR pathway, TLR pathway, NFkB pathway	Cysteine-rich domain associated with RING and Traf domains protein 1, Metastatic lymph node gene 62 protein, MLN 62, RING finger protein 83
TRAF5	NA	LOC111131697	TNF receptor-associated factor 5	apoptosis, extrinsic pathway	TNFR pathway, TLR pathway, NFkB pathway	RING finger protein 84
TRAF6	LOC105348659	LOC111126076	TNF receptor-associated factor 6	apoptosis, extrinsic pathway	TNFR pathway, TLR pathway, NFkB pathway	E3 ubiquitin-protein ligase TRAF6, Interleukin-1 signal transducer, RING finger protein 85) (RING-type E3 ubiquitin transferase TRAF6)
TRAF6B	LOC105346921	NA	TNF receptor-associated factor 6-B	apoptosis, extrinsic pathway	TNFR pathway, TLR pathway, NFkB pathway	E3 ubiquitin-protein ligase TRAF6, RING-type E3 ubiquitin transferase TRAF6-B
TLR1	LOC105324641	LOC111123291	toll-like receptor 1	apoptosis, extrinsic pathway	TLR pathway, NFkB pathway	Toll/interleukin-1 receptor-like protein, TIL, CD antigen CD281
TLR10	NA	LOC111106502	toll-like receptor 10	apoptosis, extrinsic pathway	TLR pathway, NFkB pathway	CD antigen CD290
TLR13	LOC105334474	LOC111108047	toll-like receptor 13	apoptosis, extrinsic pathway	TLR pathway, NFkB pathway	none
TLR2	LOC105330702	LOC111109580	toll-like receptor 2	apoptosis, extrinsic pathway	TLR pathway, NFkB pathway	Toll/interleukin-1 receptor-like protein 4, CD antigen CD282
TLR2-1	NA	LOC111110584	toll-like receptor 2 type-1	apoptosis, extrinsic pathway	TLR pathway, NFkB pathway	none
TLR2-2	LOC109618244	LOC111118613	toll-like receptor 2 type-2	apoptosis, extrinsic pathway	TLR pathway, NFkB pathway	none
TLR3	LOC109618462	LOC111126105	toll-like receptor 3	apoptosis, extrinsic pathway	TLR pathway, NFkB pathway	CD antigen CD283
TLR4	LOC105318740	LOC111128415	toll-like receptor 4	apoptosis, extrinsic pathway	TLR pathway, NFkB pathway	hToll, CD antigen CD284
TLR6	LOC105344170	LOC111118728	toll-like receptor 6	apoptosis, extrinsic pathway	TLR pathway, NFkB pathway	CD antigen CD286
TLR7	LOC105334681	LOC111132464	toll-like receptor 7	apoptosis, extrinsic pathway	TLR pathway, NFkB pathway	none
TLR8	LOC105325978	LOC111103362	toll-like receptor 8	apoptosis, extrinsic pathway	TLR pathway, NFkB pathway	CD antigen CD288
TLR9	NA	LOC111114412	toll-like receptor 9	apoptosis, extrinsic pathway	TLR pathway, NFkB pathway	CD antigen CD289
Tollo	LOC105326951	LOC111103601	toll-like receptor Tollo	apoptosis, extrinsic pathway	TLR pathway, NFkB pathway	Tollo Tl-8, Toll-8, CG6890
TP53BP1	NA	LOC111131374	TP53-binding protein 1	apoptosis, instrinsic pathway	p53 pathway	p53-binding protein 1
c-Jun	LOC105341654	LOC111120138	transcription factor AP-1	apoptosis, instrinsic and extrinsic pathway	NFkB pathway, TNFR pathway, TLR pathway, GPCR signaling	Activator protein 1, AP1, Proto-oncogene c-Jun, V-jun avian sarcoma virus 17 oncogene homolog, p39
Myc-a	LOC105337948	LOC111121429	transcriptional regulator Myc-A	apoptosis, extrinsic pathway	growth factor receptor pathway	c-Myc-A, zc-Myc
TNF	LOC105344501	NA	tumor necrosis factor	apoptosis, extrinsic pathway	TNFR pathway	Cachectin, TNF-alpha, Tumor necrosis factor ligand superfamily member 2, TNF-a
A20	LOC105347244	LOC111134417	tumor necrosis factor alpha-induced protein 3	apoptosis, extrinsic pathway, necroptosis	necroptosis, TNFR pathway, TLR pathway, NFkB pathway	A20, OTU domain-containing protein 7C, Putative DNA-binding protein A20, Zinc finger protein A20
TNFAIP8	LOC105320815	LOC111129502	tumor necrosis factor alpha-induced protein 8	apoptosis, extrinsic pathway	TNFR pathway	Head and neck tumor and metastasis-related protein, MDC-3.13, NF-kappa-B-inducible DED-containing protein, NDED, SCC-S2, TNF-induced protein GG2-1
TRAIL	LOC105326166	LOC111133004	tumor necrosis factor ligand superfamily member 10	apoptosis, extrinsic pathway	TNFR pathway	TNF-related apoptosis inducing ligand, Tumor necrosis factor ligand superfamily member 10, Protein TRAIL, CD antigen CD253, TNFSF10, Apo2L
TNFRSF16	LOC105346085	LOC111125492	tumor necrosis factor receptor superfamily member 16	apoptosis, extrinsic pathway	TNFR pathway	Gp80-LNGFR, Low affinity neurotrophin receptor p75NTR, Low-affinity nerve growth factor receptor, NGF receptor, p75 ICD, CD antigen CD271
TNFRSF19	LOC105338387	NA	tumor necrosis factor receptor superfamily member 19	apoptosis, extrinsic pathway	TNFR pathway	TRADE, Toxicity and JNK inducer
TNFRSF1A	NA	LOC111106184	tumor necrosis factor receptor superfamily member 1A	apoptosis, extrinsic pathway	TNFR pathway	Tumor necrosis factor receptor 1, TNF-R1, Tumor necrosis factor receptor type I, TNF-RI, TNFR-I, p55, p60, CD antigen CD120a
TNFRSF27	LOC105335155	NA	tumor necrosis factor receptor superfamily member 27	apoptosis, extrinsic pathway	TNFR pathway	X-linked ectodysplasin-A2 receptor, EDA-A2 receptor
TNFRSF5	LOC105348770	LOC111135959	tumor necrosis factor receptor superfamily member 5	apoptosis, extrinsic pathway	TNFR pathway	B-cell surface antigen CD40, Bp50, CD40L receptor, CDw40, CD antigen CD40
JAK2	LOC105333485	LOC111128838	tyrosine-protein kinase JAK2	apoptosis, extrinsic pathway	IFN pathway	Janus Kinase 2
FAP1	LOC105347683	LOC111118576	tyrosine-protein phosphatase non-receptor type 13	apoptosis, extrinsic pathway	IFN pathway, TNFR pathway	Fas-associated protein-tyrosine phosphatase 1, Protein-tyrosine phosphatase 1E, Protein-tyrosine phosphatase PTPL1
IAP*	LOC105321414	NA	uncharacterized LOC105321414	apoptosis, intrinsic pathway	putative IAP	putative IAP
IAP*	LOC105325768	NA	uncharacterized LOC105325768	apoptosis, intrinsic pathway	putative IAP	putative IAP
IAP*	LOC105333871	NA	uncharacterized LOC105333871	apoptosis, intrinsic pathway	putative IAP	putative IAP
IAP*	LOC105335294	NA	uncharacterized LOC105335294	apoptosis, intrinsic pathway	putative IAP	putative IAP
IAP*	LOC105335299	NA	uncharacterized LOC105335299	apoptosis, intrinsic pathway	putative IAP	putative IAP
IAP*	LOC105337800	NA	uncharacterized LOC105337800	apoptosis, intrinsic pathway	putative IAP	putative IAP
IAP*	LOC105339790	NA	uncharacterized LOC105339790	apoptosis, intrinsic pathway	putative IAP	putative IAP
IAP*	LOC105340029	NA	uncharacterized LOC105340029	apoptosis, intrinsic pathway	putative IAP	putative IAP
IAP*	LOC105343630	NA	uncharacterized LOC105343630	apoptosis, intrinsic pathway	putative IAP	putative IAP
IAP*	NA	LOC111100017	uncharacterized LOC111100017	apoptosis, intrinsic pathway	putative IAP	putative IAP
IAP*	NA	LOC111100019	uncharacterized LOC111100019	apoptosis, intrinsic pathway	putative IAP	putative IAP
IAP*	NA	LOC111100394	uncharacterized LOC111100394	apoptosis, intrinsic pathway	putative IAP	putative IAP
IAP*	NA	LOC111100400	uncharacterized LOC111100400	apoptosis, intrinsic pathway	putative IAP	putative IAP
IAP*	NA	LOC111100402	uncharacterized LOC111100402	apoptosis, intrinsic pathway	putative IAP	putative IAP
IAP*	NA	LOC111100407	uncharacterized LOC111100407	apoptosis, intrinsic pathway	putative IAP	putative IAP
IAP*	NA	LOC111100411	uncharacterized LOC111100411	apoptosis, intrinsic pathway	putative IAP	putative IAP
IAP*	NA	LOC111100414	uncharacterized LOC111100414	apoptosis, intrinsic pathway	putative IAP	putative IAP
IAP*	NA	LOC111100858	uncharacterized LOC111100858	apoptosis, intrinsic pathway	putative IAP	putative IAP
IAP*	NA	LOC111101678	uncharacterized LOC111101678	apoptosis, intrinsic pathway	putative IAP	putative IAP
IAP*	NA	LOC111103391	uncharacterized LOC111103391	apoptosis, intrinsic pathway	putative IAP	putative IAP
IAP*	NA	LOC111112532	uncharacterized LOC111112532	apoptosis, intrinsic pathway	putative IAP	putative IAP
IAP*	NA	LOC111122723	uncharacterized LOC111122723	apoptosis, intrinsic pathway	putative IAP	putative IAP
IAP*	NA	LOC111122858	uncharacterized LOC111122858	apoptosis, intrinsic pathway	putative IAP	putative IAP
