# Supplementary material for: The expanded inhibitor of apoptosis gene family in oysters possesses novel domain architectures and may play diverse roles in apoptosis following immune challenge
Source: BMC Genomics. 2022 Mar 12;23:201. doi: 10.1186/s12864-021-08233-6 (PMC8917759; doi:10.1186/s12864-021-08233-6)
Supplement: Supplementary file 5 — Additional file 5: Supplementary Table 5: C. virginica and C. gigas immune challenge apoptosis differential expression. The total number of differentially expressed transcripts and apoptosis-related transcripts identified in each experimental group in each experiment, and the proportion of the total differentially expressed transcripts represented by apoptosis-related transcripts. (XLS 33 kb) [file 12864_2021_8233_MOESM5_ESM.xls]

## Sheet: Supp_Table_5
Table S5. C. virginica and C. gigas immune challenge apoptosis differential expression. The total number of differentially expressed transcripts and apoptosis-related transcripts identified in each experimental group in each experiment, and the proportion of the total differentially expressed transcripts represented by apoptosis-related transcripts.
Experiment	Challenge Group	Total Significant DEGs	Apoptosis DEGS	Percent Apoptosis DEGs
CVBAC-B	RI	1762	37	2.09989
CVBAC-A	RI 6h	1795	31	1.72702
CVBAC-A	RI 24h	2569	57	2.21876
CVBAC-A	S4 6h	2424	52	2.14521
CVBAC-A	S4 24h	3683	64	1.73771
CVBAC-A	RE22	2005	38	1.89526
CVBAC-C	ROD Susceptible	2020	46	2.27723
CVBAC-C	ROD Resistant	68	5	7.35294
CVPMA	Susceptible 36h	617	15	2.43112
CVPMA	Susceptible 7d	378	4	1.0582
CVPMA	Susceptible 28d	2642	38	1.4383
CVPMA	Tolerant 36h	747	17	2.27577
CVPMA	Tolerant 7d	989	16	1.6178
CVPMA	Tolerant 28d	437	20	4.57666
CGBAC-A	V. aes., V. alg.1, V. alg.2	1322	26	1.96672
CGBAC-A	V. tub., V. ang.	882	18	2.04082
CGBAC-A	LPS, M. lut.	833	20	2.40096
CGBAC-B	J2-8 Non-Virulent	3532	81	2.29332
CGBAC-B	J2-9 Virulent	3719	90	2.42001
CGBAC-B	LGP32 Virulent	3783	92	2.43193
CGBAC-B	LMG20012T Non-Virulent	3571	81	2.26827
CGOSHV1-B	6h	783	28	3.57599
CGOSHV1-B	12h	936	34	3.63248
CGOSHV1-B	24h	2895	75	2.59067
CGOSHV1-B	48h	836	26	3.11005
CGOSHV1-B	120h	991	21	2.11907
CGOSHV1-A	Susceptible 6h	1445	36	2.49135
CGOSHV1-A	Susceptible 12h	3435	110	3.20233
CGOSHV1-A	Susceptible 24h	8298	201	2.42227
CGOSHV1-A	Susceptible 48h	1778	43	2.41845
CGOSHV1-A	Susceptible 60h	10425	235	2.2542
CGOSHV1-A	Susceptible 72h	2991	63	2.10632
CGOSHV1-A	Resistant 6h	1644	31	1.88564
CGOSHV1-A	Resistant 12h	2691	69	2.5641
CGOSHV1-A	Resistant 24h	3775	101	2.6755
CGOSHV1-A	Resistant 48h	1593	31	1.94601
CGOSHV1-A	Resistant 60h	3403	77	2.26271
CGOSHV1-A	Resistant 72h	2309	43	1.86228
