# Supplementary material for: The expanded inhibitor of apoptosis gene family in oysters possesses novel domain architectures and may play diverse roles in apoptosis following immune challenge
Source: BMC Genomics. 2022 Mar 12;23:201. doi: 10.1186/s12864-021-08233-6 (PMC8917759; doi:10.1186/s12864-021-08233-6)
Supplement: Supplementary file 6 — Additional file 6: Supplementary Table 6: C. virginica and C. gigas immune challenge apoptosis co-expression. Results from Weighted Gene Correlation Network Analysis (WGCNA) for each experiment regarding: the number of significant modules, how many apoptosis-related genes and transcripts were identified across significant modules, and how many IAP genes, transcripts, and domain architectures were identified across significant modules. * = No significant modules identified by WGCNA. (XLS 29 kb) [file 12864_2021_8233_MOESM6_ESM.xls]

## Sheet: Supp_Table_6
Table S6. C. virginica and C. gigas immune challenge apoptosis co-expression. Results from Weighted Gene Correlation Network Analysis (WGCNA) for each experiment regarding: the number of significant modules, how many apoptosis-related genes and transcripts were identified across significant modules, and how many IAP genes, transcripts, and domain architectures were identified across significant m…
Experiment	Significant modules with Apoptosis transcripts	Total Apoptosis-related transcripts	Total Apoptosis-related Genes	Total IAP Transcripts Across Significant Modules	Total IAP Genes Across Significant Modules	Percent of total IAP Genes	Total IAP Domain Structure Types
CVBAC-B	3	53	45	4	4	5.7971	3
CVBAC-A - RI	10	192	174	26	26	37.6812	12
CVBAC-A - S4	10	128	117	20	20	28.9855	10
CVBAC-A - RE22	2	100	96	14	13	18.8406	7
CVBAC-C - Susceptible	*	*	*	*	*	*	*
CVBAC-C - Resistant	1	8	8	2	2	2.89855	1
CVPMA - Susceptible	2	5	5	2	2	2.89855	1
CVPMA - Tolerant	4	74	72	8	8	11.5942	7
CGBAC-A - LPS, M. lut	10	109	104	17	17	24.6377	8
CGBAC-A - Vibrio spp.	3	23	23	5	5	7.24638	3
CGBAC-B - Non-virulent Vibrio spp.	7	210	179	17	16	23.1884	9
CGBAC-B - Virulent Vibrio spp.	8	219	188	18	17	24.6377	9
CGOSHV1-B	5	160	153	15	15	21.7391	9
CGOSHV1-A Susceptible	2	95	84	3	3	4.34783	3
CGOSHV1-A Resistant	2	131	123	9	9	13.0435	8
