# Supplementary material for: The expanded inhibitor of apoptosis gene family in oysters possesses novel domain architectures and may play diverse roles in apoptosis following immune challenge
Source: BMC Genomics. 2022 Mar 12;23:201. doi: 10.1186/s12864-021-08233-6 (PMC8917759; doi:10.1186/s12864-021-08233-6)
Supplement: Supplementary file 7 — Additional file 7: Supplementary Table 7: Domain architectures of IAP transcripts significantly co-expressed with apoptosis for each immune challenge. The number of IAP transcripts significantly co-expressed with each immune challenge. * = BIR Domain Identified by Interproscan and not CDD search. (XLS 29 kb) [file 12864_2021_8233_MOESM7_ESM.xls]

## Sheet: Supp_Table_7
Table S7. Domain architectures of IAP transcripts significantly co-expressed with immune challenge. The number of IAP transcripts significantly co-expressed with each immune challenge. * = BIR Domain Identified by Interproscan and not CDD search.
Name	Domain Architecture	CVBAC-B	CVBAC-A-RI	CVBAC-A - S4	CVBAC-A - RE22	CVBAC-C - Resistant	CVPMA Susceptible	CVPMA Tolerant	CGBAC-A - LPS, M. lut	CGBAC-A - Vibrio spp.	CGBAC-B - Non-virulent Vibrio spp.	CGBAC-B - Virulent Vibrio spp.	CGOSHV1-B	CGOSHV1-A Susceptible	CGOSHV1-A Resistant
DIAP1-like	TI-TII-RING	0	1	1	1	0	0	1	0	0	0	0	0	0	0
DIAP2-like/XIAP-like	TI-TII-TII-UBA-RING	0	1	0	0	0	0	1	0	0	1	1	0	0	0
BIRC2/3-like	TI-TII-DD-RING	1	2	0	3	0	0	2	5	2	2	2	2	1	1
BIRC2/3-like	NZBIR-TII-UBA-DD-RING	0	0	0	0	0	0	0	1	0	0	0	1	0	0
BIRC5-like	BIR*	1	0	2	1	0	0	1	0	0	0	0	1	0	1
BIRC5-like	TII	0	0	0	0	0	0	0	1	0	0	0	0	0	0
BIRC6-like	TII-BIR6-E2	0	3	1	0	0	0	0	1	0	0	0	1	1	0
BIRC7-like	TII-RING	0	1	1	0	0	0	1	0	0	1	1	1	0	0
BIRC9	TII-TII	0	1	0	2	0	0	0	0	0	1	1	0	0	1
BIRC9	TX-TII	0	2	3	3	0	0	0	0	0	1	1	1	0	1
BIRC10	TII-DD	0	2	3	0	0	0	0	1	0	4	4	2	0	0
BIRC11	BIR*-DD-RING	0	1	2	1	0	0	0	0	0	2	2	0	0	1
BIRC11	TII-DD-RING	0	1	3	0	0	0	1	2	0	2	2	2	0	2
BIRC12	TII-TII-RING	0	5	2	0	0	2	0	2	1	0	0	0	0	1
NA	Non-Domain Grouped	2	6	2	3	2	0	1	4	2	3	4	4	1	1
