# Supplementary material for: The expanded inhibitor of apoptosis gene family in oysters possesses novel domain architectures and may play diverse roles in apoptosis following immune challenge
Source: BMC Genomics. 2022 Mar 12;23:201. doi: 10.1186/s12864-021-08233-6 (PMC8917759; doi:10.1186/s12864-021-08233-6)
Supplement: Supplementary file 8 — Additional file 8: Supplementary Table 8: C. virginica IAP haplotigs identified. C. virginica IAP proteins identified as likely assembly artifacts (haplotigs). Read counts for IAP proteins resulting from these assembly errors were combined with their most similar protein (“Protein Haplotig Collapsed Into”) for differential expression and WGCNA analysis (see Methods). Due to lack of a chromosome-based assembly for C. gigas at the time this analysis was conducted, manual haplotig analysis was not performed in this species. (XLS 29 kb) [file 12864_2021_8233_MOESM8_ESM.xls]

## Sheet: Supp_Table_9
Table S8. C. virginica IAP haplotigs identified. C. virginica IAP proteins identified as likely assembly artifacts (haplotigs). Read counts for IAP proteins resulting from these assembly errors were combined with their most similar protein (“Protein Haplotig Collapsed Into”) for differential expression and WGCNA analysis (see Methods). Due to lack of a chromosome-based assembly for C. gigas at th…
Species	Haplotig Gene	Haplotig Protein Accession	Haplotig Mean Coverage	Gene Haplotig Collapsed Into	Protein Haplotig Collapsed Into	Coverage of Protein Haplotig Collapsed Into
C. virginica	LOC111114013	XP_022308010.1	103.34	LOC111132489	XP_022336007.1	890.4
C. virginica	LOC111103682	XP_022292821.1	103.1	LOC111132301	XP_022335805.1	383.9
C. virginica	LOC111132589	XP_022336127.1	223.2	LOC111132301	XP_022335805.1	383.9
C. virginica	LOC111102106	XP_022290466.1	148.7	LOC111132301	XP_022335805.1	383.9
C. virginica	LOC111114070	XP_022308067.1	113.5	LOC111132301	XP_022335805.1	383.9
C. virginica	LOC111111659	XP_022304464.1	85	LOC111116826	XP_022311552.1	373.4
