# Supplementary material for: The expanded inhibitor of apoptosis gene family in oysters possesses novel domain architectures and may play diverse roles in apoptosis following immune challenge
Source: BMC Genomics. 2022 Mar 12;23:201. doi: 10.1186/s12864-021-08233-6 (PMC8917759; doi:10.1186/s12864-021-08233-6)
Supplement: Supplementary file 9 — Additional file 9: Supplementary Table 9: C. virginica and C. gigas transcriptome experiment metadata. SRA (NCBI) database information for each transcriptome analyzed in each experiment. (XLS 50 kb) [file 12864_2021_8233_MOESM9_ESM.xls]

## Sheet: Supp_Table_10
Table S9. C. virginica and C. gigas transcriptome experiment metadata. SRA (NCBI) database information for each transcriptome analyzed in each experiment.
Experiment	Run	Assay Type	BioProject	BioSample
CVBAC-A	SRR10982739	RNA-Seq	PRJNA603627	SAMN13938801
CVBAC-A	SRR10982729	RNA-Seq	PRJNA603627	SAMN13938795
CVBAC-A	SRR10982743	RNA-Seq	PRJNA603627	SAMN13938789
CVBAC-A	SRR10982736	RNA-Seq	PRJNA603627	SAMN13938804
CVBAC-A	SRR10982726	RNA-Seq	PRJNA603627	SAMN13938798
CVBAC-A	SRR10982732	RNA-Seq	PRJNA603627	SAMN13938792
CVBAC-A	SRR10982734	RNA-Seq	PRJNA603627	SAMN13938806
CVBAC-A	SRR10982737	RNA-Seq	PRJNA603627	SAMN13938803
CVBAC-A	SRR10982740	RNA-Seq	PRJNA603627	SAMN13938800
CVBAC-A	SRR10982727	RNA-Seq	PRJNA603627	SAMN13938797
CVBAC-A	SRR10982730	RNA-Seq	PRJNA603627	SAMN13938794
CVBAC-A	SRR10982733	RNA-Seq	PRJNA603627	SAMN13938791
CVBAC-A	SRR10982735	RNA-Seq	PRJNA603627	SAMN13938805
CVBAC-A	SRR10982738	RNA-Seq	PRJNA603627	SAMN13938802
CVBAC-A	SRR10982741	RNA-Seq	PRJNA603627	SAMN13938799
CVBAC-A	SRR10982728	RNA-Seq	PRJNA603627	SAMN13938796
CVBAC-A	SRR10982731	RNA-Seq	PRJNA603627	SAMN13938793
CVBAC-A	SRR10982742	RNA-Seq	PRJNA603627	SAMN13938790
CVBAC-B	SRR5357618	RNA-Seq	PRJNA376014	SAMN06617317
CVBAC-B	SRR5357623	RNA-Seq	PRJNA376014	SAMN06617325
CVBAC-B	SRR5357617	RNA-Seq	PRJNA376014	SAMN06617320
CVBAC-B	SRR5357619	RNA-Seq	PRJNA376014	SAMN06617322
CVBAC-B	SRR5357622	RNA-Seq	PRJNA376014	SAMN06617319
CVBAC-B	SRR5357626	RNA-Seq	PRJNA376014	SAMN06617323
CVBAC-C	SRR1298387	RNA-Seq	PRJNA248114	SAMN02797586
CVBAC-C	SRR1298417	RNA-Seq	PRJNA248114	SAMN02797576
CVBAC-C	SRR1298421	RNA-Seq	PRJNA248114	SAMN02797578
CVBAC-C	SRR1298693	RNA-Seq	PRJNA248114	SAMN02797579
CVBAC-C	SRR1298698	RNA-Seq	PRJNA248114	SAMN02797581
CVBAC-C	SRR1298701	RNA-Seq	PRJNA248114	SAMN02797582
CVBAC-C	SRR1298703	RNA-Seq	PRJNA248114	SAMN02797583
CVBAC-C	SRR1298704	RNA-Seq	PRJNA248114	SAMN02797584
CVBAC-C	SRR1298708	RNA-Seq	PRJNA248114	SAMN02797585
CVBAC-C	SRR1298710	RNA-Seq	PRJNA248114	SAMN02797577
CVBAC-C	SRR1298711	RNA-Seq	PRJNA248114	SAMN02797580
CVBAC-C	SRR1293904	RNA-Seq	PRJNA248114	SAMN02786835
CVPMA	SRR10482816	RNA-Seq	PRJNA590205	SAMN13321312
CVPMA	SRR10482817	RNA-Seq	PRJNA590205	SAMN13321311
CVPMA	SRR10482818	RNA-Seq	PRJNA590205	SAMN13321310
CVPMA	SRR10482819	RNA-Seq	PRJNA590205	SAMN13321309
CVPMA	SRR10482820	RNA-Seq	PRJNA590205	SAMN13321308
CVPMA	SRR10482821	RNA-Seq	PRJNA590205	SAMN13321307
CVPMA	SRR10482822	RNA-Seq	PRJNA590205	SAMN13321271
CVPMA	SRR10482823	RNA-Seq	PRJNA590205	SAMN13321306
CVPMA	SRR10482824	RNA-Seq	PRJNA590205	SAMN13321305
CVPMA	SRR10482825	RNA-Seq	PRJNA590205	SAMN13321304
CVPMA	SRR10482826	RNA-Seq	PRJNA590205	SAMN13321303
CVPMA	SRR10482827	RNA-Seq	PRJNA590205	SAMN13321302
CVPMA	SRR10482828	RNA-Seq	PRJNA590205	SAMN13321301
CVPMA	SRR10482829	RNA-Seq	PRJNA590205	SAMN13321300
CVPMA	SRR10482830	RNA-Seq	PRJNA590205	SAMN13321299
CVPMA	SRR10482831	RNA-Seq	PRJNA590205	SAMN13321298
CVPMA	SRR10482832	RNA-Seq	PRJNA590205	SAMN13321297
CVPMA	SRR10482833	RNA-Seq	PRJNA590205	SAMN13321270
CVPMA	SRR10482834	RNA-Seq	PRJNA590205	SAMN13321296
CVPMA	SRR10482835	RNA-Seq	PRJNA590205	SAMN13321295
CVPMA	SRR10482836	RNA-Seq	PRJNA590205	SAMN13321276
CVPMA	SRR10482837	RNA-Seq	PRJNA590205	SAMN13321275
CVPMA	SRR10482838	RNA-Seq	PRJNA590205	SAMN13321274
CVPMA	SRR10482839	RNA-Seq	PRJNA590205	SAMN13321328
CVPMA	SRR10482840	RNA-Seq	PRJNA590205	SAMN13321327
CVPMA	SRR10482841	RNA-Seq	PRJNA590205	SAMN13321273
CVPMA	SRR10482842	RNA-Seq	PRJNA590205	SAMN13321326
CVPMA	SRR10482843	RNA-Seq	PRJNA590205	SAMN13321325
CVPMA	SRR10482844	RNA-Seq	PRJNA590205	SAMN13321280
CVPMA	SRR10482845	RNA-Seq	PRJNA590205	SAMN13321323
CVPMA	SRR10482846	RNA-Seq	PRJNA590205	SAMN13321322
CVPMA	SRR10482847	RNA-Seq	PRJNA590205	SAMN13321321
CVPMA	SRR10482848	RNA-Seq	PRJNA590205	SAMN13321320
CVPMA	SRR10482849	RNA-Seq	PRJNA590205	SAMN13321319
CVPMA	SRR10482850	RNA-Seq	PRJNA590205	SAMN13321318
CVPMA	SRR10482851	RNA-Seq	PRJNA590205	SAMN13321317
CVPMA	SRR10482852	RNA-Seq	PRJNA590205	SAMN13321272
CVPMA	SRR10482853	RNA-Seq	PRJNA590205	SAMN13321316
CVPMA	SRR10482854	RNA-Seq	PRJNA590205	SAMN13321315
CVPMA	SRR10482855	RNA-Seq	PRJNA590205	SAMN13321314
CVPMA	SRR10482856	RNA-Seq	PRJNA590205	SAMN13321313
CVPMA	SRR10482857	RNA-Seq	PRJNA590205	SAMN13321294
CVPMA	SRR10482858	RNA-Seq	PRJNA590205	SAMN13321293
CVPMA	SRR10482859	RNA-Seq	PRJNA590205	SAMN13321292
CVPMA	SRR10482860	RNA-Seq	PRJNA590205	SAMN13321291
CVPMA	SRR10482861	RNA-Seq	PRJNA590205	SAMN13321290
CVPMA	SRR10482862	RNA-Seq	PRJNA590205	SAMN13321289
CVPMA	SRR10482863	RNA-Seq	PRJNA590205	SAMN13321288
CVPMA	SRR10482864	RNA-Seq	PRJNA590205	SAMN13321287
CVPMA	SRR10482865	RNA-Seq	PRJNA590205	SAMN13321269
CVPMA	SRR10482866	RNA-Seq	PRJNA590205	SAMN13321286
CVPMA	SRR10482867	RNA-Seq	PRJNA590205	SAMN13321285
CVPMA	SRR10482868	RNA-Seq	PRJNA590205	SAMN13321284
CVPMA	SRR10482869	RNA-Seq	PRJNA590205	SAMN13321283
CVPMA	SRR10482870	RNA-Seq	PRJNA590205	SAMN13321282
CVPMA	SRR10482871	RNA-Seq	PRJNA590205	SAMN13321281
CVPMA	SRR10482872	RNA-Seq	PRJNA590205	SAMN13321324
CVPMA	SRR10482873	RNA-Seq	PRJNA590205	SAMN13321279
CVPMA	SRR10482874	RNA-Seq	PRJNA590205	SAMN13321278
CVPMA	SRR10482875	RNA-Seq	PRJNA590205	SAMN13321277
CVPMA	SRR10482876	RNA-Seq	PRJNA590205	SAMN13321268
CVPMA	SRR10482877	RNA-Seq	PRJNA590205	SAMN13321267
CGBAC-A	SRR796589	RNA-Seq	PRJNA194084	SAMN01986149
CGBAC-A	SRR796591	RNA-Seq	PRJNA194084	SAMN01986150
CGBAC-A	SRR796592	RNA-Seq	PRJNA194084	SAMN01986151
CGBAC-A	SRR796593	RNA-Seq	PRJNA194084	SAMN01986152
CGBAC-A	SRR796594	RNA-Seq	PRJNA194084	SAMN01986153
CGBAC-A	SRR796595	RNA-Seq	PRJNA194084	SAMN01986154
CGBAC-A	SRR796596	RNA-Seq	PRJNA194084	SAMN01986155
CGBAC-A	SRR796597	RNA-Seq	PRJNA194084	SAMN01986156
CGBAC-A	SRR796598	RNA-Seq	PRJNA194084	SAMN01986157
CGBAC-B	SRR8551077	RNA-Seq	PRJNA515169	SAMN10762892
CGBAC-B	SRR8551079	RNA-Seq	PRJNA515169	SAMN10762900
CGBAC-B	SRR8551080	RNA-Seq	PRJNA515169	SAMN10762907
CGBAC-B	SRR8551081	RNA-Seq	PRJNA515169	SAMN10762908
CGBAC-B	SRR8551084	RNA-Seq	PRJNA515169	SAMN10762903
CGBAC-B	SRR8551086	RNA-Seq	PRJNA515169	SAMN10762901
CGBAC-B	SRR8551088	RNA-Seq	PRJNA515169	SAMN10762897
CGBAC-B	SRR8551076	RNA-Seq	PRJNA515169	SAMN10762891
CGBAC-B	SRR8551078	RNA-Seq	PRJNA515169	SAMN10762899
CGBAC-B	SRR8551082	RNA-Seq	PRJNA515169	SAMN10762905
CGBAC-B	SRR8551083	RNA-Seq	PRJNA515169	SAMN10762906
CGBAC-B	SRR8551085	RNA-Seq	PRJNA515169	SAMN10762904
CGBAC-B	SRR8551087	RNA-Seq	PRJNA515169	SAMN10762902
CGBAC-B	SRR8551089	RNA-Seq	PRJNA515169	SAMN10762898
CGBAC-B	SRR8551090	RNA-Seq	PRJNA515169	SAMN10762895
CGBAC-B	SRR8551091	RNA-Seq	PRJNA515169	SAMN10762896
CGBAC-B	SRR8551092	RNA-Seq	PRJNA515169	SAMN10762893
CGBAC-B	SRR8551093	RNA-Seq	PRJNA515169	SAMN10762894
CGOSHV1-B	SRR2002822	RNA-Seq	PRJNA282703	SAMN03575960
CGOSHV1-B	SRR2002845	RNA-Seq	PRJNA282703	SAMN03575961
CGOSHV1-B	SRR2002864	RNA-Seq	PRJNA282703	SAMN03575962
CGOSHV1-B	SRR2002935	RNA-Seq	PRJNA282703	SAMN03575962
CGOSHV1-B	SRR2002936	RNA-Seq	PRJNA282703	SAMN03575963
CGOSHV1-B	SRR2002938	RNA-Seq	PRJNA282703	SAMN03575963
CGOSHV1-B	SRR2002941	RNA-Seq	PRJNA282703	SAMN03575964
CGOSHV1-B	SRR2002943	RNA-Seq	PRJNA282703	SAMN03575965
CGOSHV1-B	SRR2002945	RNA-Seq	PRJNA282703	SAMN03575965
CGOSHV1-B	SRR2002948	RNA-Seq	PRJNA282703	SAMN03575966
CGOSHV1-B	SRR2002950	RNA-Seq	PRJNA282703	SAMN03575967
CGOSHV1-B	SRR2002952	RNA-Seq	PRJNA282703	SAMN03575967
CGOSHV1-B	SRR2002954	RNA-Seq	PRJNA282703	SAMN03575968
CGOSHV1-B	SRR2002957	RNA-Seq	PRJNA282703	SAMN03575969
CGOSHV1-B	SRR2002959	RNA-Seq	PRJNA282703	SAMN03575970
CGOSHV1-B	SRR2002961	RNA-Seq	PRJNA282703	SAMN03575970
CGOSHV1-B	SRR2002821	RNA-Seq	PRJNA282703	SAMN03575960
CGOSHV1-B	SRR2002823	RNA-Seq	PRJNA282703	SAMN03575960
CGOSHV1-B	SRR2002846	RNA-Seq	PRJNA282703	SAMN03575961
CGOSHV1-B	SRR2002934	RNA-Seq	PRJNA282703	SAMN03575962
CGOSHV1-B	SRR2002940	RNA-Seq	PRJNA282703	SAMN03575964
CGOSHV1-B	SRR2002942	RNA-Seq	PRJNA282703	SAMN03575964
CGOSHV1-B	SRR2002944	RNA-Seq	PRJNA282703	SAMN03575965
CGOSHV1-B	SRR2002947	RNA-Seq	PRJNA282703	SAMN03575966
CGOSHV1-B	SRR2002949	RNA-Seq	PRJNA282703	SAMN03575966
CGOSHV1-B	SRR2002951	RNA-Seq	PRJNA282703	SAMN03575967
CGOSHV1-B	SRR2002953	RNA-Seq	PRJNA282703	SAMN03575968
CGOSHV1-B	SRR2002955	RNA-Seq	PRJNA282703	SAMN03575968
CGOSHV1-B	SRR2002956	RNA-Seq	PRJNA282703	SAMN03575969
CGOSHV1-B	SRR2002958	RNA-Seq	PRJNA282703	SAMN03575969
CGOSHV1-B	SRR2002962	RNA-Seq	PRJNA282703	SAMN03575970
CGOSHV1-B	SRR2002844	RNA-Seq	PRJNA282703	SAMN03575961
CGOSHV1-A	SRR6679052	RNA-Seq	PRJNA423079	SAMN08382971
CGOSHV1-A	SRR6679053	RNA-Seq	PRJNA423079	SAMN08382970
CGOSHV1-A	SRR6679054	RNA-Seq	PRJNA423079	SAMN08382967
CGOSHV1-A	SRR6679055	RNA-Seq	PRJNA423079	SAMN08382966
CGOSHV1-A	SRR6679056	RNA-Seq	PRJNA423079	SAMN08382969
CGOSHV1-A	SRR6679057	RNA-Seq	PRJNA423079	SAMN08382968
CGOSHV1-A	SRR6679058	RNA-Seq	PRJNA423079	SAMN08382963
CGOSHV1-A	SRR6679059	RNA-Seq	PRJNA423079	SAMN08382962
CGOSHV1-A	SRR6679060	RNA-Seq	PRJNA423079	SAMN08382965
CGOSHV1-A	SRR6679061	RNA-Seq	PRJNA423079	SAMN08382964
CGOSHV1-A	SRR6679062	RNA-Seq	PRJNA423079	SAMN08382949
CGOSHV1-A	SRR6679063	RNA-Seq	PRJNA423079	SAMN08382948
CGOSHV1-A	SRR6679064	RNA-Seq	PRJNA423079	SAMN08382947
CGOSHV1-A	SRR6679065	RNA-Seq	PRJNA423079	SAMN08382946
CGOSHV1-A	SRR6679066	RNA-Seq	PRJNA423079	SAMN08382945
CGOSHV1-A	SRR6679068	RNA-Seq	PRJNA423079	SAMN08382943
CGOSHV1-A	SRR6679069	RNA-Seq	PRJNA423079	SAMN08382942
CGOSHV1-A	SRR6679070	RNA-Seq	PRJNA423079	SAMN08382951
CGOSHV1-A	SRR6679071	RNA-Seq	PRJNA423079	SAMN08382950
CGOSHV1-A	SRR6679072	RNA-Seq	PRJNA423079	SAMN08382937
CGOSHV1-A	SRR6679073	RNA-Seq	PRJNA423079	SAMN08382936
CGOSHV1-A	SRR6679075	RNA-Seq	PRJNA423079	SAMN08382938
CGOSHV1-A	SRR6679076	RNA-Seq	PRJNA423079	SAMN08382933
CGOSHV1-A	SRR6679077	RNA-Seq	PRJNA423079	SAMN08382932
CGOSHV1-A	SRR6679078	RNA-Seq	PRJNA423079	SAMN08382935
CGOSHV1-A	SRR6679079	RNA-Seq	PRJNA423079	SAMN08382934
CGOSHV1-A	SRR6679080	RNA-Seq	PRJNA423079	SAMN08382941
CGOSHV1-A	SRR6679081	RNA-Seq	PRJNA423079	SAMN08382940
CGOSHV1-A	SRR6679082	RNA-Seq	PRJNA423079	SAMN08382972
CGOSHV1-A	SRR6679083	RNA-Seq	PRJNA423079	SAMN08382973
CGOSHV1-A	SRR6679084	RNA-Seq	PRJNA423079	SAMN08382960
CGOSHV1-A	SRR6679085	RNA-Seq	PRJNA423079	SAMN08382961
CGOSHV1-A	SRR6679086	RNA-Seq	PRJNA423079	SAMN08382958
CGOSHV1-A	SRR6679087	RNA-Seq	PRJNA423079	SAMN08382959
CGOSHV1-A	SRR6679088	RNA-Seq	PRJNA423079	SAMN08382956
CGOSHV1-A	SRR6679089	RNA-Seq	PRJNA423079	SAMN08382957
CGOSHV1-A	SRR6679090	RNA-Seq	PRJNA423079	SAMN08382954
CGOSHV1-A	SRR6679091	RNA-Seq	PRJNA423079	SAMN08382955
CGOSHV1-A	SRR6679092	RNA-Seq	PRJNA423079	SAMN08382952
CGOSHV1-A	SRR6679093	RNA-Seq	PRJNA423079	SAMN08382953
CGOSHV1-A	SRR6679074	RNA-Seq	PRJNA423079	SAMN08382939
CGOSHV1-A	SRR6679067	RNA-Seq	PRJNA423079	SAMN08382944
