# Supplementary material for: The expanded inhibitor of apoptosis gene family in oysters possesses novel domain architectures and may play diverse roles in apoptosis following immune challenge
Source: BMC Genomics. 2022 Mar 12;23:201. doi: 10.1186/s12864-021-08233-6 (PMC8917759; doi:10.1186/s12864-021-08233-6)
Supplement: Supplementary file 10 — Additional file 10: Supplementary Table 10: C. virginica and C. gigas transcriptome experiment DESeq2 analysis data. Metadata regarding experimental conditions for each transcriptome sample and how comparisons were designed during DESeq2 analysis to measure differential gene expression. (XLS 78 kb) [file 12864_2021_8233_MOESM10_ESM.xls]

## Sheet: Supp_Table_11
Table S10. C. virginica and C. gigas transcriptome experiment DESeq2 analysis data. Metadata regarding experimental conditions for each transcriptome sample and how comparisons were designed during DESeq2 analysis to measure differential gene expression.
Experiment ID	Run	Condition	Family	Experiment	Sample	Time	TechRep	Species	DESeq2 Formula	Analysis Description
CVBAC-A	SRR10982739	Control_no_treatment	Pro_RE22	Pro_RE22	C_K_0	10d	Rep1	C. virginica	~`Time + Condition`	CVBAC-A transcriptomes from three different larval sources were compared to untreated control and corrected for the effect of time using the model ~`Time + Condition`
CVBAC-A	SRR10982729	Control_no_treatment	Pro_RE22	Pro_RE22	C_M_0	6d	Rep1	C. virginica	~`Time + Condition`	CVBAC-A transcriptomes from three different larval sources were compared to untreated control and corrected for the effect of time using the model ~`Time + Condition`
CVBAC-A	SRR10982743	Control_no_treatment	Pro_RE22	Pro_RE22	C_V_0	7d	Rep1	C. virginica	~`Time + Condition`	CVBAC-A transcriptomes from three different larval sources were compared to untreated control and corrected for the effect of time using the model ~`Time + Condition`
CVBAC-A	SRR10982734	Bacillus_pumilus_RI06_95_exposure_24h	Pro_RE22	Pro_RE22	RI_K_24	10d	Rep1	C. virginica	~`Time + Condition`	CVBAC-A transcriptomes from three different larval sources were compared to untreated control and corrected for the effect of time using the model ~`Time + Condition`
CVBAC-A	SRR10982740	Bacillus_pumilus_RI06_95_exposure_24h	Pro_RE22	Pro_RE22	RI_M_24	6d	Rep1	C. virginica	~`Time + Condition`	CVBAC-A transcriptomes from three different larval sources were compared to untreated control and corrected for the effect of time using the model ~`Time + Condition`
CVBAC-A	SRR10982730	Bacillus_pumilus_RI06_95_exposure_24h	Pro_RE22	Pro_RE22	RI_V_24	7d	Rep1	C. virginica	~`Time + Condition`	CVBAC-A transcriptomes from three different larval sources were compared to untreated control and corrected for the effect of time using the model ~`Time + Condition`
CVBAC-A	SRR10982737	Bacillus_pumilus_RI06_95_exposure_6h	Pro_RE22	Pro_RE22	RI_K_6	10d	Rep1	C. virginica	~`Time + Condition`	CVBAC-A transcriptomes from three different larval sources were compared to untreated control and corrected for the effect of time using the model ~`Time + Condition`
CVBAC-A	SRR10982727	Bacillus_pumilus_RI06_95_exposure_6h	Pro_RE22	Pro_RE22	RI_M_6	6d	Rep1	C. virginica	~`Time + Condition`	CVBAC-A transcriptomes from three different larval sources were compared to untreated control and corrected for the effect of time using the model ~`Time + Condition`
CVBAC-A	SRR10982733	Bacillus_pumilus_RI06_95_exposure_6h	Pro_RE22	Pro_RE22	RI_V_6	7d	Rep1	C. virginica	~`Time + Condition`	CVBAC-A transcriptomes from three different larval sources were compared to untreated control and corrected for the effect of time using the model ~`Time + Condition`
CVBAC-A	SRR10982735	Phaeobacter_inhibens_S4_exposure_24h	Pro_RE22	Pro_RE22	S4_K_24	10d	Rep1	C. virginica	~`Time + Condition`	CVBAC-A transcriptomes from three different larval sources were compared to untreated control and corrected for the effect of time using the model ~`Time + Condition`
CVBAC-A	SRR10982741	Phaeobacter_inhibens_S4_exposure_24h	Pro_RE22	Pro_RE22	S4_M_24	6d	Rep1	C. virginica	~`Time + Condition`	CVBAC-A transcriptomes from three different larval sources were compared to untreated control and corrected for the effect of time using the model ~`Time + Condition`
CVBAC-A	SRR10982731	Phaeobacter_inhibens_S4_exposure_24h	Pro_RE22	Pro_RE22	S4_V_24	7d	Rep1	C. virginica	~`Time + Condition`	CVBAC-A transcriptomes from three different larval sources were compared to untreated control and corrected for the effect of time using the model ~`Time + Condition`
CVBAC-A	SRR10982738	Phaeobacter_inhibens_S4_exposure_6h	Pro_RE22	Pro_RE22	S4_K_6	10d	Rep1	C. virginica	~`Time + Condition`	CVBAC-A transcriptomes from three different larval sources were compared to untreated control and corrected for the effect of time using the model ~`Time + Condition`
CVBAC-A	SRR10982728	Phaeobacter_inhibens_S4_exposure_6h	Pro_RE22	Pro_RE22	S4_M_6	6d	Rep1	C. virginica	~`Time + Condition`	CVBAC-A transcriptomes from three different larval sources were compared to untreated control and corrected for the effect of time using the model ~`Time + Condition`
CVBAC-A	SRR10982742	Phaeobacter_inhibens_S4_exposure_6h	Pro_RE22	Pro_RE22	S4_V_6	7d	Rep1	C. virginica	~`Time + Condition`	CVBAC-A transcriptomes from three different larval sources were compared to untreated control and corrected for the effect of time using the model ~`Time + Condition`
CVBAC-A	SRR10982736	Vibrio_coralliilyticus_RE22_exposure_6h	Pro_RE22	Pro_RE22	RE_K_6	10d	Rep1	C. virginica	~`Time + Condition`	CVBAC-A transcriptomes from three different larval sources were compared to untreated control and corrected for the effect of time using the model ~`Time + Condition`
CVBAC-A	SRR10982726	Vibrio_coralliilyticus_RE22_exposure_6h	Pro_RE22	Pro_RE22	RE_M_6	6d	Rep1	C. virginica	~`Time + Condition`	CVBAC-A transcriptomes from three different larval sources were compared to untreated control and corrected for the effect of time using the model ~`Time + Condition`
CVBAC-A	SRR10982732	Vibrio_coralliilyticus_RE22_exposure_6h	Pro_RE22	Pro_RE22	RE_V_6	7d	Rep1	C. virginica	~`Time + Condition`	CVBAC-A transcriptomes from three different larval sources were compared to untreated control and corrected for the effect of time using the model ~`Time + Condition`
CVBAC-B	SRR5357618	Bacillus_pumilus_RI0695	Probiotic	Probiotic	Bacillus_pumilus_RI0695_16 d	16d	Rep1	C. virginica	`~Time + Condition`	CVBAC-B transcriptomes were compared to untreated control using the model `~Time + Condition`. The effect of time was controlled for in the model due to lack of replicates.
CVBAC-B	SRR5357623	Untreated_control	Probiotic	Probiotic	Untreated_control_5 d	5d	Rep1	C. virginica	`~Time + Condition`	CVBAC-B transcriptomes were compared to untreated control using the model `~Time + Condition`. The effect of time was controlled for in the model due to lack of replicates.
CVBAC-B	SRR5357617	Untreated_control	Probiotic	Probiotic	Untreated_control_16 d	16d	Rep1	C. virginica	`~Time + Condition`	CVBAC-B transcriptomes were compared to untreated control using the model `~Time + Condition`. The effect of time was controlled for in the model due to lack of replicates.
CVBAC-B	SRR5357619	Bacillus_pumilus_RI0695	Probiotic	Probiotic	Bacillus_pumilus_RI0695_5 d	5d	Rep1	C. virginica	`~Time + Condition`	CVBAC-B transcriptomes were compared to untreated control using the model `~Time + Condition`. The effect of time was controlled for in the model due to lack of replicates.
CVBAC-B	SRR5357622	Untreated_control	Probiotic	Probiotic	Untreated_control_12 d	12d	Rep1	C. virginica	`~Time + Condition`	CVBAC-B transcriptomes were compared to untreated control using the model `~Time + Condition`. The effect of time was controlled for in the model due to lack of replicates.
CVBAC-B	SRR5357626	Bacillus_pumilus_RI0695	Probiotic	Probiotic	Bacillus_pumilus_RI0695_12 d	12d	Rep1	C. virginica	`~Time + Condition`	CVBAC-B transcriptomes were compared to untreated control using the model `~Time + Condition`. The effect of time was controlled for in the model due to lack of replicates.
CVBAC-C	SRR1293904	Control_Resistant	GX	ROD	CGX_1day	1d	Rep1	C. virginica	`~Time + Condition`	CVBAC-C transcriptomes from the resistant family were compared to control and corrected for the effect of time using the model `~Time + Condition`. Transcriptomes from the susceptible family were the assessed by comparing early timepoint (1 d, 5 d) to late timepoints (15 d, 30 d) using the formula `~Condition` due to mortality in control samples.
CVBAC-C	SRR1298417	Control_Resistant	GX	ROD	CGX_5d	5d	Rep1	C. virginica	`~Time + Condition`	CVBAC-C transcriptomes from the resistant family were compared to control and corrected for the effect of time using the model `~Time + Condition`. Transcriptomes from the susceptible family were the assessed by comparing early timepoint (1 d, 5 d) to late timepoints (15 d, 30 d) using the formula `~Condition` due to mortality in control samples.
CVBAC-C	SRR1298710	Control_Resistant	GX	ROD	CGX_15d	15d	Rep1	C. virginica	`~Time + Condition`	CVBAC-C transcriptomes from the resistant family were compared to control and corrected for the effect of time using the model `~Time + Condition`. Transcriptomes from the susceptible family were the assessed by comparing early timepoint (1 d, 5 d) to late timepoints (15 d, 30 d) using the formula `~Condition` due to mortality in control samples.
CVBAC-C	SRR1298421	Control_Resistant	GX	ROD	CGX_30d	30d	Rep1	C. virginica	`~Time + Condition`	CVBAC-C transcriptomes from the resistant family were compared to control and corrected for the effect of time using the model `~Time + Condition`. Transcriptomes from the susceptible family were the assessed by comparing early timepoint (1 d, 5 d) to late timepoints (15 d, 30 d) using the formula `~Condition` due to mortality in control samples.
CVBAC-C	SRR1298703	Early_Susceptible	F3L	ROD	F3L_1d	1d	Rep1	C. virginica	`~Condition`	CVBAC-C transcriptomes from the resistant family were compared to control and corrected for the effect of time using the model `~Time + Condition`. Transcriptomes from the susceptible family were the assessed by comparing early timepoint (1 d, 5 d) to late timepoints (15 d, 30 d) using the formula `~Condition` due to mortality in control samples.
CVBAC-C	SRR1298704	Early_Susceptible	F3L	ROD	F3L_5d	5d	Rep1	C. virginica	`~Condition`	CVBAC-C transcriptomes from the resistant family were compared to control and corrected for the effect of time using the model `~Time + Condition`. Transcriptomes from the susceptible family were the assessed by comparing early timepoint (1 d, 5 d) to late timepoints (15 d, 30 d) using the formula `~Condition` due to mortality in control samples.
CVBAC-C	SRR1298708	Late_Susceptible	F3L	ROD	F3L_15d	15d	Rep1	C. virginica	`~Condition`	CVBAC-C transcriptomes from the resistant family were compared to control and corrected for the effect of time using the model `~Time + Condition`. Transcriptomes from the susceptible family were the assessed by comparing early timepoint (1 d, 5 d) to late timepoints (15 d, 30 d) using the formula `~Condition` due to mortality in control samples.
CVBAC-C	SRR1298387	Late_Susceptible	F3L	ROD	F3L_30d	30d	Rep1	C. virginica	`~Condition`	CVBAC-C transcriptomes from the resistant family were compared to control and corrected for the effect of time using the model `~Time + Condition`. Transcriptomes from the susceptible family were the assessed by comparing early timepoint (1 d, 5 d) to late timepoints (15 d, 30 d) using the formula `~Condition` due to mortality in control samples.
CVBAC-C	SRR1298693	Resistant_Challenge	GX	ROD	GX_01d	1d	Rep1	C. virginica	`~Time + Condition`	CVBAC-C transcriptomes from the resistant family were compared to control and corrected for the effect of time using the model `~Time + Condition`. Transcriptomes from the susceptible family were the assessed by comparing early timepoint (1 d, 5 d) to late timepoints (15 d, 30 d) using the formula `~Condition` due to mortality in control samples.
CVBAC-C	SRR1298711	Resistant_Challenge	GX	ROD	GX_5d	5d	Rep1	C. virginica	`~Time + Condition`	CVBAC-C transcriptomes from the resistant family were compared to control and corrected for the effect of time using the model `~Time + Condition`. Transcriptomes from the susceptible family were the assessed by comparing early timepoint (1 d, 5 d) to late timepoints (15 d, 30 d) using the formula `~Condition` due to mortality in control samples.
CVBAC-C	SRR1298698	Resistant_Challenge	GX	ROD	GX_15d	15d	Rep1	C. virginica	`~Time + Condition`	CVBAC-C transcriptomes from the resistant family were compared to control and corrected for the effect of time using the model `~Time + Condition`. Transcriptomes from the susceptible family were the assessed by comparing early timepoint (1 d, 5 d) to late timepoints (15 d, 30 d) using the formula `~Condition` due to mortality in control samples.
CVBAC-C	SRR1298701	Resistant_Challenge	GX	ROD	GX_30d	30d	Rep1	C. virginica	`~Time + Condition`	CVBAC-C transcriptomes from the resistant family were compared to control and corrected for the effect of time using the model `~Time + Condition`. Transcriptomes from the susceptible family were the assessed by comparing early timepoint (1 d, 5 d) to late timepoints (15 d, 30 d) using the formula `~Condition` due to mortality in control samples.
CVPMA	DP47_GGCTAC_TechRep1	Control	DA	Dermo	DA135_28d_Control	28d	Rep1	C. virginica	`~Lib_prep_date + Condition`	CVPMA transcriptomes were separated by timepoint and family, technical replicates merged using collapseReplicates() in DESeq2, corrected for batch effects due to library prep date and compared to their own timepoint control with the model `~Lib_prep_date + Condition`
CVPMA	DP47_GGCTAC_TechRep2	Control	DA	Dermo	DA135_28d_Control	28d	Rep2	C. virginica	`~Lib_prep_date + Condition`	CVPMA transcriptomes were separated by timepoint and family, technical replicates merged using collapseReplicates() in DESeq2, corrected for batch effects due to library prep date and compared to their own timepoint control with the model `~Lib_prep_date + Condition`
CVPMA	DP48_TAGCTT_TechRep1	Control	DA	Dermo	DA137_28d_Control	28d	Rep1	C. virginica	`~Lib_prep_date + Condition`	CVPMA transcriptomes were separated by timepoint and family, technical replicates merged using collapseReplicates() in DESeq2, corrected for batch effects due to library prep date and compared to their own timepoint control with the model `~Lib_prep_date + Condition`
CVPMA	DP48_TAGCTT_TechRep2	Control	DA	Dermo	DA137_28d_Control	28d	Rep2	C. virginica	`~Lib_prep_date + Condition`	CVPMA transcriptomes were separated by timepoint and family, technical replicates merged using collapseReplicates() in DESeq2, corrected for batch effects due to library prep date and compared to their own timepoint control with the model `~Lib_prep_date + Condition`
CVPMA	DP53_TAGCTT_TechRep1	Control	DA	Dermo	DA149_28d_Control	28d	Rep1	C. virginica	`~Lib_prep_date + Condition`	CVPMA transcriptomes were separated by timepoint and family, technical replicates merged using collapseReplicates() in DESeq2, corrected for batch effects due to library prep date and compared to their own timepoint control with the model `~Lib_prep_date + Condition`
CVPMA	DP53_TAGCTT_TechRep2	Control	DA	Dermo	DA149_28d_Control	28d	Rep2	C. virginica	`~Lib_prep_date + Condition`	CVPMA transcriptomes were separated by timepoint and family, technical replicates merged using collapseReplicates() in DESeq2, corrected for batch effects due to library prep date and compared to their own timepoint control with the model `~Lib_prep_date + Condition`
CVPMA	DCS2015_P9_DA155_AGTTCC	Control	DA	Dermo	DA155_28d_Control	28d	Rep1	C. virginica	`~Lib_prep_date + Condition`	CVPMA transcriptomes were separated by timepoint and family, technical replicates merged using collapseReplicates() in DESeq2, corrected for batch effects due to library prep date and compared to their own timepoint control with the model `~Lib_prep_date + Condition`
CVPMA	DCS2015_P10_DA157_TGACCA	Control	DA	Dermo	DA157_28d_Control	28d	Rep1	C. virginica	`~Lib_prep_date + Condition`	CVPMA transcriptomes were separated by timepoint and family, technical replicates merged using collapseReplicates() in DESeq2, corrected for batch effects due to library prep date and compared to their own timepoint control with the model `~Lib_prep_date + Condition`
CVPMA	DCS2015_P11_DA174_AGTTCC	Control	DA	Dermo	DA174_28d_Control	28d	Rep1	C. virginica	`~Lib_prep_date + Condition`	CVPMA transcriptomes were separated by timepoint and family, technical replicates merged using collapseReplicates() in DESeq2, corrected for batch effects due to library prep date and compared to their own timepoint control with the model `~Lib_prep_date + Condition`
CVPMA	DP21_ATCACG_TechRep1	Injected	DA	Dermo	DA17_28d_Injected	28d	Rep1	C. virginica	`~Lib_prep_date + Condition`	CVPMA transcriptomes were separated by timepoint and family, technical replicates merged using collapseReplicates() in DESeq2, corrected for batch effects due to library prep date and compared to their own timepoint control with the model `~Lib_prep_date + Condition`
CVPMA	DP21_ATCACG_TechRep2	Injected	DA	Dermo	DA17_28d_Injected	28d	Rep2	C. virginica	`~Lib_prep_date + Condition`	CVPMA transcriptomes were separated by timepoint and family, technical replicates merged using collapseReplicates() in DESeq2, corrected for batch effects due to library prep date and compared to their own timepoint control with the model `~Lib_prep_date + Condition`
CVPMA	DP24_ATCACG_TechRep1	Injected	DA	Dermo	DA25_28d_Injected	28d	Rep1	C. virginica	`~Lib_prep_date + Condition`	CVPMA transcriptomes were separated by timepoint and family, technical replicates merged using collapseReplicates() in DESeq2, corrected for batch effects due to library prep date and compared to their own timepoint control with the model `~Lib_prep_date + Condition`
CVPMA	DP24_ATCACG_TechRep2	Injected	DA	Dermo	DA25_28d_Injected	28d	Rep2	C. virginica	`~Lib_prep_date + Condition`	CVPMA transcriptomes were separated by timepoint and family, technical replicates merged using collapseReplicates() in DESeq2, corrected for batch effects due to library prep date and compared to their own timepoint control with the model `~Lib_prep_date + Condition`
CVPMA	DP28_ATCACG_TechRep1	Injected	DA	Dermo	DA37_28d_Injected	28d	Rep1	C. virginica	`~Lib_prep_date + Condition`	CVPMA transcriptomes were separated by timepoint and family, technical replicates merged using collapseReplicates() in DESeq2, corrected for batch effects due to library prep date and compared to their own timepoint control with the model `~Lib_prep_date + Condition`
CVPMA	DP28_ATCACG_TechRep2	Injected	DA	Dermo	DA37_28d_Injected	28d	Rep2	C. virginica	`~Lib_prep_date + Condition`	CVPMA transcriptomes were separated by timepoint and family, technical replicates merged using collapseReplicates() in DESeq2, corrected for batch effects due to library prep date and compared to their own timepoint control with the model `~Lib_prep_date + Condition`
CVPMA	DCS2015_P9_DA49_TGACCA	Injected	DA	Dermo	DA49_28d_Injected	28d	Rep1	C. virginica	`~Lib_prep_date + Condition`	CVPMA transcriptomes were separated by timepoint and family, technical replicates merged using collapseReplicates() in DESeq2, corrected for batch effects due to library prep date and compared to their own timepoint control with the model `~Lib_prep_date + Condition`
CVPMA	DCS2015_P11_DA60_TGACCA	Injected	DA	Dermo	DA60_28d_Injected	28d	Rep1	C. virginica	`~Lib_prep_date + Condition`	CVPMA transcriptomes were separated by timepoint and family, technical replicates merged using collapseReplicates() in DESeq2, corrected for batch effects due to library prep date and compared to their own timepoint control with the model `~Lib_prep_date + Condition`
CVPMA	DP45_TAGCTT_TechRep1	Control	DA	Dermo	DA129_36h_Control	36h	Rep1	C. virginica	`~Lib_prep_date + Condition`	CVPMA transcriptomes were separated by timepoint and family, technical replicates merged using collapseReplicates() in DESeq2, corrected for batch effects due to library prep date and compared to their own timepoint control with the model `~Lib_prep_date + Condition`
CVPMA	DP45_TAGCTT_TechRep2	Control	DA	Dermo	DA129_36h_Control	36h	Rep2	C. virginica	`~Lib_prep_date + Condition`	CVPMA transcriptomes were separated by timepoint and family, technical replicates merged using collapseReplicates() in DESeq2, corrected for batch effects due to library prep date and compared to their own timepoint control with the model `~Lib_prep_date + Condition`
CVPMA	DP51_GGCTAC_TechRep1	Control	DA	Dermo	DA143_36h_Control	36h	Rep1	C. virginica	`~Lib_prep_date + Condition`	CVPMA transcriptomes were separated by timepoint and family, technical replicates merged using collapseReplicates() in DESeq2, corrected for batch effects due to library prep date and compared to their own timepoint control with the model `~Lib_prep_date + Condition`
CVPMA	DP51_GGCTAC_TechRep2	Control	DA	Dermo	DA143_36h_Control	36h	Rep2	C. virginica	`~Lib_prep_date + Condition`	CVPMA transcriptomes were separated by timepoint and family, technical replicates merged using collapseReplicates() in DESeq2, corrected for batch effects due to library prep date and compared to their own timepoint control with the model `~Lib_prep_date + Condition`
CVPMA	DP54_ACTGAT_TechRep1	Control	DA	Dermo	DA152_36h_Control	36h	Rep1	C. virginica	`~Lib_prep_date + Condition`	CVPMA transcriptomes were separated by timepoint and family, technical replicates merged using collapseReplicates() in DESeq2, corrected for batch effects due to library prep date and compared to their own timepoint control with the model `~Lib_prep_date + Condition`
CVPMA	DP54_ACTGAT_TechRep2	Control	DA	Dermo	DA152_36h_Control	36h	Rep2	C. virginica	`~Lib_prep_date + Condition`	CVPMA transcriptomes were separated by timepoint and family, technical replicates merged using collapseReplicates() in DESeq2, corrected for batch effects due to library prep date and compared to their own timepoint control with the model `~Lib_prep_date + Condition`
CVPMA	DCS2015_P10_DA176_CGATGT	Control	DA	Dermo	DA176_36h_Control	36h	Rep1	C. virginica	`~Lib_prep_date + Condition`	CVPMA transcriptomes were separated by timepoint and family, technical replicates merged using collapseReplicates() in DESeq2, corrected for batch effects due to library prep date and compared to their own timepoint control with the model `~Lib_prep_date + Condition`
CVPMA	DCS2015_P12_DA180_AGTCAA	Control	DA	Dermo	DA180_36h_Control	36h	Rep1	C. virginica	`~Lib_prep_date + Condition`	CVPMA transcriptomes were separated by timepoint and family, technical replicates merged using collapseReplicates() in DESeq2, corrected for batch effects due to library prep date and compared to their own timepoint control with the model `~Lib_prep_date + Condition`
CVPMA	DP23_TTAGGC_TechRep1	Injected	DA	Dermo	DA21_36h_Injected	36h	Rep1	C. virginica	`~Lib_prep_date + Condition`	CVPMA transcriptomes were separated by timepoint and family, technical replicates merged using collapseReplicates() in DESeq2, corrected for batch effects due to library prep date and compared to their own timepoint control with the model `~Lib_prep_date + Condition`
CVPMA	DP23_TTAGGC_TechRep2	Injected	DA	Dermo	DA21_36h_Injected	36h	Rep2	C. virginica	`~Lib_prep_date + Condition`	CVPMA transcriptomes were separated by timepoint and family, technical replicates merged using collapseReplicates() in DESeq2, corrected for batch effects due to library prep date and compared to their own timepoint control with the model `~Lib_prep_date + Condition`
CVPMA	DP30_GTGGCC_TechRep1	Injected	DA	Dermo	DA43_36h_Injected	36h	Rep1	C. virginica	`~Lib_prep_date + Condition`	CVPMA transcriptomes were separated by timepoint and family, technical replicates merged using collapseReplicates() in DESeq2, corrected for batch effects due to library prep date and compared to their own timepoint control with the model `~Lib_prep_date + Condition`
CVPMA	DP30_GTGGCC_TechRep2	Injected	DA	Dermo	DA43_36h_Injected	36h	Rep2	C. virginica	`~Lib_prep_date + Condition`	CVPMA transcriptomes were separated by timepoint and family, technical replicates merged using collapseReplicates() in DESeq2, corrected for batch effects due to library prep date and compared to their own timepoint control with the model `~Lib_prep_date + Condition`
CVPMA	DCS2015_P9_DA56_CGATGT	Injected	DA	Dermo	DA56_36h_Injected	36h	Rep1	C. virginica	`~Lib_prep_date + Condition`	CVPMA transcriptomes were separated by timepoint and family, technical replicates merged using collapseReplicates() in DESeq2, corrected for batch effects due to library prep date and compared to their own timepoint control with the model `~Lib_prep_date + Condition`
CVPMA	DCS2015_P11_DA59_CGATGT	Injected	DA	Dermo	DA59_36h_Injected	36h	Rep1	C. virginica	`~Lib_prep_date + Condition`	CVPMA transcriptomes were separated by timepoint and family, technical replicates merged using collapseReplicates() in DESeq2, corrected for batch effects due to library prep date and compared to their own timepoint control with the model `~Lib_prep_date + Condition`
CVPMA	DCS2015_P12_DA69_CGATGT	Injected	DA	Dermo	DA69_36h_Injected	36h	Rep1	C. virginica	`~Lib_prep_date + Condition`	CVPMA transcriptomes were separated by timepoint and family, technical replicates merged using collapseReplicates() in DESeq2, corrected for batch effects due to library prep date and compared to their own timepoint control with the model `~Lib_prep_date + Condition`
CVPMA	DP49_ATTCCT_TechRep1	Control	DA	Dermo	DA139_7d_Control	7d	Rep1	C. virginica	`~Lib_prep_date + Condition`	CVPMA transcriptomes were separated by timepoint and family, technical replicates merged using collapseReplicates() in DESeq2, corrected for batch effects due to library prep date and compared to their own timepoint control with the model `~Lib_prep_date + Condition`
CVPMA	DP49_ATTCCT_TechRep2	Control	DA	Dermo	DA139_7d_Control	7d	Rep2	C. virginica	`~Lib_prep_date + Condition`	CVPMA transcriptomes were separated by timepoint and family, technical replicates merged using collapseReplicates() in DESeq2, corrected for batch effects due to library prep date and compared to their own timepoint control with the model `~Lib_prep_date + Condition`
CVPMA	DP52_ATTCCT_TechRep1	Control	DA	Dermo	DA147_7d_Control	7d	Rep1	C. virginica	`~Lib_prep_date + Condition`	CVPMA transcriptomes were separated by timepoint and family, technical replicates merged using collapseReplicates() in DESeq2, corrected for batch effects due to library prep date and compared to their own timepoint control with the model `~Lib_prep_date + Condition`
CVPMA	DP52_ATTCCT_TechRep2	Control	DA	Dermo	DA147_7d_Control	7d	Rep2	C. virginica	`~Lib_prep_date + Condition`	CVPMA transcriptomes were separated by timepoint and family, technical replicates merged using collapseReplicates() in DESeq2, corrected for batch effects due to library prep date and compared to their own timepoint control with the model `~Lib_prep_date + Condition`
CVPMA	DP55_GGCTAC_TechRep1	Control	DA	Dermo	DA153_7d_Control	7d	Rep1	C. virginica	`~Lib_prep_date + Condition`	CVPMA transcriptomes were separated by timepoint and family, technical replicates merged using collapseReplicates() in DESeq2, corrected for batch effects due to library prep date and compared to their own timepoint control with the model `~Lib_prep_date + Condition`
CVPMA	DP55_GGCTAC_TechRep2	Control	DA	Dermo	DA153_7d_Control	7d	Rep2	C. virginica	`~Lib_prep_date + Condition`	CVPMA transcriptomes were separated by timepoint and family, technical replicates merged using collapseReplicates() in DESeq2, corrected for batch effects due to library prep date and compared to their own timepoint control with the model `~Lib_prep_date + Condition`
CVPMA	DCS2015_P9_DA159_AGTCAA	Control	DA	Dermo	DA159_7d_Control	7d	Rep1	C. virginica	`~Lib_prep_date + Condition`	CVPMA transcriptomes were separated by timepoint and family, technical replicates merged using collapseReplicates() in DESeq2, corrected for batch effects due to library prep date and compared to their own timepoint control with the model `~Lib_prep_date + Condition`
CVPMA	DCS2015_P11_DA170_AGTCAA	Control	DA	Dermo	DA170_7d_Control	7d	Rep1	C. virginica	`~Lib_prep_date + Condition`	CVPMA transcriptomes were separated by timepoint and family, technical replicates merged using collapseReplicates() in DESeq2, corrected for batch effects due to library prep date and compared to their own timepoint control with the model `~Lib_prep_date + Condition`
CVPMA	DCS2015_P12_DA179_AGTTCC	Control	DA	Dermo	DA179_7d_Control	7d	Rep1	C. virginica	`~Lib_prep_date + Condition`	CVPMA transcriptomes were separated by timepoint and family, technical replicates merged using collapseReplicates() in DESeq2, corrected for batch effects due to library prep date and compared to their own timepoint control with the model `~Lib_prep_date + Condition`
CVPMA	DP25_GTTTCG_TechRep1	Injected	DA	Dermo	DA28_7d_Injected	7d	Rep1	C. virginica	`~Lib_prep_date + Condition`	CVPMA transcriptomes were separated by timepoint and family, technical replicates merged using collapseReplicates() in DESeq2, corrected for batch effects due to library prep date and compared to their own timepoint control with the model `~Lib_prep_date + Condition`
CVPMA	DP25_GTTTCG_TechRep2	Injected	DA	Dermo	DA28_7d_Injected	7d	Rep2	C. virginica	`~Lib_prep_date + Condition`	CVPMA transcriptomes were separated by timepoint and family, technical replicates merged using collapseReplicates() in DESeq2, corrected for batch effects due to library prep date and compared to their own timepoint control with the model `~Lib_prep_date + Condition`
CVPMA	DP29_GTTTCG_TechRep1	Injected	DA	Dermo	DA41_7d_Injected	7d	Rep1	C. virginica	`~Lib_prep_date + Condition`	CVPMA transcriptomes were separated by timepoint and family, technical replicates merged using collapseReplicates() in DESeq2, corrected for batch effects due to library prep date and compared to their own timepoint control with the model `~Lib_prep_date + Condition`
CVPMA	DP29_GTTTCG_TechRep2	Injected	DA	Dermo	DA41_7d_Injected	7d	Rep2	C. virginica	`~Lib_prep_date + Condition`	CVPMA transcriptomes were separated by timepoint and family, technical replicates merged using collapseReplicates() in DESeq2, corrected for batch effects due to library prep date and compared to their own timepoint control with the model `~Lib_prep_date + Condition`
CVPMA	DP31_TTAGGC_TechRep1	Injected	DA	Dermo	DA51_7d_Injected	7d	Rep1	C. virginica	`~Lib_prep_date + Condition`	CVPMA transcriptomes were separated by timepoint and family, technical replicates merged using collapseReplicates() in DESeq2, corrected for batch effects due to library prep date and compared to their own timepoint control with the model `~Lib_prep_date + Condition`
CVPMA	DP31_TTAGGC_TechRep2	Injected	DA	Dermo	DA51_7d_Injected	7d	Rep2	C. virginica	`~Lib_prep_date + Condition`	CVPMA transcriptomes were separated by timepoint and family, technical replicates merged using collapseReplicates() in DESeq2, corrected for batch effects due to library prep date and compared to their own timepoint control with the model `~Lib_prep_date + Condition`
CVPMA	DCS2015_P10_DA53_AGTCAA	Injected	DA	Dermo	DA53_7d_Injected	7d	Rep1	C. virginica	`~Lib_prep_date + Condition`	CVPMA transcriptomes were separated by timepoint and family, technical replicates merged using collapseReplicates() in DESeq2, corrected for batch effects due to library prep date and compared to their own timepoint control with the model `~Lib_prep_date + Condition`
CVPMA	DCS2015_P12_DA62_TGACCA	Injected	DA	Dermo	DA62_7d_Injected	7d	Rep1	C. virginica	`~Lib_prep_date + Condition`	CVPMA transcriptomes were separated by timepoint and family, technical replicates merged using collapseReplicates() in DESeq2, corrected for batch effects due to library prep date and compared to their own timepoint control with the model `~Lib_prep_date + Condition`
CVPMA	DP82_GTCCGC_TechRep1	Control	LB	Dermo	LB131_28d_Control	28d	Rep1	C. virginica	`~Lib_prep_date + Condition`	CVPMA transcriptomes were separated by timepoint and family, technical replicates merged using collapseReplicates() in DESeq2, corrected for batch effects due to library prep date and compared to their own timepoint control with the model `~Lib_prep_date + Condition`
CVPMA	DP82_GTCCGC_TechRep2	Control	LB	Dermo	LB131_28d_Control	28d	Rep2	C. virginica	`~Lib_prep_date + Condition`	CVPMA transcriptomes were separated by timepoint and family, technical replicates merged using collapseReplicates() in DESeq2, corrected for batch effects due to library prep date and compared to their own timepoint control with the model `~Lib_prep_date + Condition`
CVPMA	DP85_CAGATC_TechRep1	Control	LB	Dermo	LB140_28d_Control	28d	Rep1	C. virginica	`~Lib_prep_date + Condition`	CVPMA transcriptomes were separated by timepoint and family, technical replicates merged using collapseReplicates() in DESeq2, corrected for batch effects due to library prep date and compared to their own timepoint control with the model `~Lib_prep_date + Condition`
CVPMA	DP85_CAGATC_TechRep2	Control	LB	Dermo	LB140_28d_Control	28d	Rep2	C. virginica	`~Lib_prep_date + Condition`	CVPMA transcriptomes were separated by timepoint and family, technical replicates merged using collapseReplicates() in DESeq2, corrected for batch effects due to library prep date and compared to their own timepoint control with the model `~Lib_prep_date + Condition`
CVPMA	DP88_CAGATC_TechRep1	Control	LB	Dermo	LB149_28d_Control	28d	Rep1	C. virginica	`~Lib_prep_date + Condition`	CVPMA transcriptomes were separated by timepoint and family, technical replicates merged using collapseReplicates() in DESeq2, corrected for batch effects due to library prep date and compared to their own timepoint control with the model `~Lib_prep_date + Condition`
CVPMA	DP88_CAGATC_TechRep2	Control	LB	Dermo	LB149_28d_Control	28d	Rep2	C. virginica	`~Lib_prep_date + Condition`	CVPMA transcriptomes were separated by timepoint and family, technical replicates merged using collapseReplicates() in DESeq2, corrected for batch effects due to library prep date and compared to their own timepoint control with the model `~Lib_prep_date + Condition`
CVPMA	DCS2015_P9_LB168_CCGTCC	Control	LB	Dermo	LB168_28d_Control	28d	Rep1	C. virginica	`~Lib_prep_date + Condition`	CVPMA transcriptomes were separated by timepoint and family, technical replicates merged using collapseReplicates() in DESeq2, corrected for batch effects due to library prep date and compared to their own timepoint control with the model `~Lib_prep_date + Condition`
CVPMA	DCS2015_P11_LB177_ATGTCA	Control	LB	Dermo	LB177_28d_Control	28d	Rep1	C. virginica	`~Lib_prep_date + Condition`	CVPMA transcriptomes were separated by timepoint and family, technical replicates merged using collapseReplicates() in DESeq2, corrected for batch effects due to library prep date and compared to their own timepoint control with the model `~Lib_prep_date + Condition`
CVPMA	DP57_CGATGT_TechRep1	Injected	LB	Dermo	LB19_28d_Injected	28d	Rep1	C. virginica	`~Lib_prep_date + Condition`	CVPMA transcriptomes were separated by timepoint and family, technical replicates merged using collapseReplicates() in DESeq2, corrected for batch effects due to library prep date and compared to their own timepoint control with the model `~Lib_prep_date + Condition`
CVPMA	DP57_CGATGT_TechRep2	Injected	LB	Dermo	LB19_28d_Injected	28d	Rep2	C. virginica	`~Lib_prep_date + Condition`	CVPMA transcriptomes were separated by timepoint and family, technical replicates merged using collapseReplicates() in DESeq2, corrected for batch effects due to library prep date and compared to their own timepoint control with the model `~Lib_prep_date + Condition`
CVPMA	DP62_AGTCAA_TechRep1	Injected	LB	Dermo	LB32_28d_Injected	28d	Rep1	C. virginica	`~Lib_prep_date + Condition`	CVPMA transcriptomes were separated by timepoint and family, technical replicates merged using collapseReplicates() in DESeq2, corrected for batch effects due to library prep date and compared to their own timepoint control with the model `~Lib_prep_date + Condition`
CVPMA	DP62_AGTCAA_TechRep2	Injected	LB	Dermo	LB32_28d_Injected	28d	Rep2	C. virginica	`~Lib_prep_date + Condition`	CVPMA transcriptomes were separated by timepoint and family, technical replicates merged using collapseReplicates() in DESeq2, corrected for batch effects due to library prep date and compared to their own timepoint control with the model `~Lib_prep_date + Condition`
CVPMA	DP68_AGTTCC_TechRep1	Injected	LB	Dermo	LB51_28d_Injected	28d	Rep1	C. virginica	`~Lib_prep_date + Condition`	CVPMA transcriptomes were separated by timepoint and family, technical replicates merged using collapseReplicates() in DESeq2, corrected for batch effects due to library prep date and compared to their own timepoint control with the model `~Lib_prep_date + Condition`
CVPMA	DP68_AGTTCC_TechRep2	Injected	LB	Dermo	LB51_28d_Injected	28d	Rep2	C. virginica	`~Lib_prep_date + Condition`	CVPMA transcriptomes were separated by timepoint and family, technical replicates merged using collapseReplicates() in DESeq2, corrected for batch effects due to library prep date and compared to their own timepoint control with the model `~Lib_prep_date + Condition`
CVPMA	DCS2015_P10_LB64_ATGTCA	Injected	LB	Dermo	LB64_28d_Injected	28d	Rep1	C. virginica	`~Lib_prep_date + Condition`	CVPMA transcriptomes were separated by timepoint and family, technical replicates merged using collapseReplicates() in DESeq2, corrected for batch effects due to library prep date and compared to their own timepoint control with the model `~Lib_prep_date + Condition`
CVPMA	DCS2015_P11_LB70_ACAGTG	Injected	LB	Dermo	LB70_28d_Injected	28d	Rep1	C. virginica	`~Lib_prep_date + Condition`	CVPMA transcriptomes were separated by timepoint and family, technical replicates merged using collapseReplicates() in DESeq2, corrected for batch effects due to library prep date and compared to their own timepoint control with the model `~Lib_prep_date + Condition`
CVPMA	DP84_GTGAAA_TechRep1	Control	LB	Dermo	LB136_36h_Control	36h	Rep1	C. virginica	`~Lib_prep_date + Condition`	CVPMA transcriptomes were separated by timepoint and family, technical replicates merged using collapseReplicates() in DESeq2, corrected for batch effects due to library prep date and compared to their own timepoint control with the model `~Lib_prep_date + Condition`
CVPMA	DP84_GTGAAA_TechRep2	Control	LB	Dermo	LB136_36h_Control	36h	Rep2	C. virginica	`~Lib_prep_date + Condition`	CVPMA transcriptomes were separated by timepoint and family, technical replicates merged using collapseReplicates() in DESeq2, corrected for batch effects due to library prep date and compared to their own timepoint control with the model `~Lib_prep_date + Condition`
CVPMA	DP86_GTCCGC_TechRep1	Control	LB	Dermo	LB143_36h_Control	36h	Rep1	C. virginica	`~Lib_prep_date + Condition`	CVPMA transcriptomes were separated by timepoint and family, technical replicates merged using collapseReplicates() in DESeq2, corrected for batch effects due to library prep date and compared to their own timepoint control with the model `~Lib_prep_date + Condition`
CVPMA	DP86_GTCCGC_TechRep2	Control	LB	Dermo	LB143_36h_Control	36h	Rep2	C. virginica	`~Lib_prep_date + Condition`	CVPMA transcriptomes were separated by timepoint and family, technical replicates merged using collapseReplicates() in DESeq2, corrected for batch effects due to library prep date and compared to their own timepoint control with the model `~Lib_prep_date + Condition`
CVPMA	DP91_CTTGTA_TechRep1	Control	LB	Dermo	LB156_36h_Control	36h	Rep1	C. virginica	`~Lib_prep_date + Condition`	CVPMA transcriptomes were separated by timepoint and family, technical replicates merged using collapseReplicates() in DESeq2, corrected for batch effects due to library prep date and compared to their own timepoint control with the model `~Lib_prep_date + Condition`
CVPMA	DP91_CTTGTA_TechRep2	Control	LB	Dermo	LB156_36h_Control	36h	Rep2	C. virginica	`~Lib_prep_date + Condition`	CVPMA transcriptomes were separated by timepoint and family, technical replicates merged using collapseReplicates() in DESeq2, corrected for batch effects due to library prep date and compared to their own timepoint control with the model `~Lib_prep_date + Condition`
CVPMA	DCS2015_P9_LB173_ATGTCA	Control	LB	Dermo	LB173_36h_Control	36h	Rep1	C. virginica	`~Lib_prep_date + Condition`	CVPMA transcriptomes were separated by timepoint and family, technical replicates merged using collapseReplicates() in DESeq2, corrected for batch effects due to library prep date and compared to their own timepoint control with the model `~Lib_prep_date + Condition`
CVPMA	DCS2015_P12_LB179_ACAGTG	Control	LB	Dermo	LB179_36h_Control	36h	Rep1	C. virginica	`~Lib_prep_date + Condition`	CVPMA transcriptomes were separated by timepoint and family, technical replicates merged using collapseReplicates() in DESeq2, corrected for batch effects due to library prep date and compared to their own timepoint control with the model `~Lib_prep_date + Condition`
CVPMA	DP58_AGTCAA_TechRep1	Injected	LB	Dermo	LB20_36h_Injected	36h	Rep1	C. virginica	`~Lib_prep_date + Condition`	CVPMA transcriptomes were separated by timepoint and family, technical replicates merged using collapseReplicates() in DESeq2, corrected for batch effects due to library prep date and compared to their own timepoint control with the model `~Lib_prep_date + Condition`
CVPMA	DP58_AGTCAA_TechRep2	Injected	LB	Dermo	LB20_36h_Injected	36h	Rep2	C. virginica	`~Lib_prep_date + Condition`	CVPMA transcriptomes were separated by timepoint and family, technical replicates merged using collapseReplicates() in DESeq2, corrected for batch effects due to library prep date and compared to their own timepoint control with the model `~Lib_prep_date + Condition`
CVPMA	DP63_TGACCA_TechRep1	Injected	LB	Dermo	LB36_36h_Injected	36h	Rep1	C. virginica	`~Lib_prep_date + Condition`	CVPMA transcriptomes were separated by timepoint and family, technical replicates merged using collapseReplicates() in DESeq2, corrected for batch effects due to library prep date and compared to their own timepoint control with the model `~Lib_prep_date + Condition`
CVPMA	DP63_TGACCA_TechRep2	Injected	LB	Dermo	LB36_36h_Injected	36h	Rep2	C. virginica	`~Lib_prep_date + Condition`	CVPMA transcriptomes were separated by timepoint and family, technical replicates merged using collapseReplicates() in DESeq2, corrected for batch effects due to library prep date and compared to their own timepoint control with the model `~Lib_prep_date + Condition`
CVPMA	DP67_TGACCA_TechRep1	Injected	LB	Dermo	LB43_36h_Injected	36h	Rep1	C. virginica	`~Lib_prep_date + Condition`	CVPMA transcriptomes were separated by timepoint and family, technical replicates merged using collapseReplicates() in DESeq2, corrected for batch effects due to library prep date and compared to their own timepoint control with the model `~Lib_prep_date + Condition`
CVPMA	DP67_TGACCA_TechRep2	Injected	LB	Dermo	LB43_36h_Injected	36h	Rep2	C. virginica	`~Lib_prep_date + Condition`	CVPMA transcriptomes were separated by timepoint and family, technical replicates merged using collapseReplicates() in DESeq2, corrected for batch effects due to library prep date and compared to their own timepoint control with the model `~Lib_prep_date + Condition`
CVPMA	DCS2015_P9_LB46_ACAGTG	Injected	LB	Dermo	LB46_36h_Injected	36h	Rep1	C. virginica	`~Lib_prep_date + Condition`	CVPMA transcriptomes were separated by timepoint and family, technical replicates merged using collapseReplicates() in DESeq2, corrected for batch effects due to library prep date and compared to their own timepoint control with the model `~Lib_prep_date + Condition`
CVPMA	DCS2015_P10_LB69_AGTTCC	Injected	LB	Dermo	LB69_36h_Injected	36h	Rep1	C. virginica	`~Lib_prep_date + Condition`	CVPMA transcriptomes were separated by timepoint and family, technical replicates merged using collapseReplicates() in DESeq2, corrected for batch effects due to library prep date and compared to their own timepoint control with the model `~Lib_prep_date + Condition`
CVPMA	DP81_CAGATC_TechRep1	Control	LB	Dermo	LB129_7d_Control	7d	Rep1	C. virginica	`~Lib_prep_date + Condition`	CVPMA transcriptomes were separated by timepoint and family, technical replicates merged using collapseReplicates() in DESeq2, corrected for batch effects due to library prep date and compared to their own timepoint control with the model `~Lib_prep_date + Condition`
CVPMA	DP81_CAGATC_TechRep2	Control	LB	Dermo	LB129_7d_Control	7d	Rep2	C. virginica	`~Lib_prep_date + Condition`	CVPMA transcriptomes were separated by timepoint and family, technical replicates merged using collapseReplicates() in DESeq2, corrected for batch effects due to library prep date and compared to their own timepoint control with the model `~Lib_prep_date + Condition`
CVPMA	DP89_GTGAAA_TechRep1	Control	LB	Dermo	LB154_7d_Control	7d	Rep1	C. virginica	`~Lib_prep_date + Condition`	CVPMA transcriptomes were separated by timepoint and family, technical replicates merged using collapseReplicates() in DESeq2, corrected for batch effects due to library prep date and compared to their own timepoint control with the model `~Lib_prep_date + Condition`
CVPMA	DP89_GTGAAA_TechRep2	Control	LB	Dermo	LB154_7d_Control	7d	Rep2	C. virginica	`~Lib_prep_date + Condition`	CVPMA transcriptomes were separated by timepoint and family, technical replicates merged using collapseReplicates() in DESeq2, corrected for batch effects due to library prep date and compared to their own timepoint control with the model `~Lib_prep_date + Condition`
CVPMA	DP92_GTGAAA_TechRep1	Control	LB	Dermo	LB160_7d_Control	7d	Rep1	C. virginica	`~Lib_prep_date + Condition`	CVPMA transcriptomes were separated by timepoint and family, technical replicates merged using collapseReplicates() in DESeq2, corrected for batch effects due to library prep date and compared to their own timepoint control with the model `~Lib_prep_date + Condition`
CVPMA	DP92_GTGAAA_TechRep2	Control	LB	Dermo	LB160_7d_Control	7d	Rep2	C. virginica	`~Lib_prep_date + Condition`	CVPMA transcriptomes were separated by timepoint and family, technical replicates merged using collapseReplicates() in DESeq2, corrected for batch effects due to library prep date and compared to their own timepoint control with the model `~Lib_prep_date + Condition`
CVPMA	DCS2015_P10_LB165_ACAGTG	Control	LB	Dermo	LB165_7d_Control	7d	Rep1	C. virginica	`~Lib_prep_date + Condition`	CVPMA transcriptomes were separated by timepoint and family, technical replicates merged using collapseReplicates() in DESeq2, corrected for batch effects due to library prep date and compared to their own timepoint control with the model `~Lib_prep_date + Condition`
CVPMA	DCS2015_P12_LB180_GCCAAT	Control	LB	Dermo	LB180_7d_Control	7d	Rep1	C. virginica	`~Lib_prep_date + Condition`	CVPMA transcriptomes were separated by timepoint and family, technical replicates merged using collapseReplicates() in DESeq2, corrected for batch effects due to library prep date and compared to their own timepoint control with the model `~Lib_prep_date + Condition`
CVPMA	DP59_TGACCA_TechRep1	Injected	LB	Dermo	LB21_7d_Injected	7d	Rep1	C. virginica	`~Lib_prep_date + Condition`	CVPMA transcriptomes were separated by timepoint and family, technical replicates merged using collapseReplicates() in DESeq2, corrected for batch effects due to library prep date and compared to their own timepoint control with the model `~Lib_prep_date + Condition`
CVPMA	DP59_TGACCA_TechRep2	Injected	LB	Dermo	LB21_7d_Injected	7d	Rep2	C. virginica	`~Lib_prep_date + Condition`	CVPMA transcriptomes were separated by timepoint and family, technical replicates merged using collapseReplicates() in DESeq2, corrected for batch effects due to library prep date and compared to their own timepoint control with the model `~Lib_prep_date + Condition`
CVPMA	DP61_CGATGT_TechRep1	Injected	LB	Dermo	LB26_7d_Injected	7d	Rep1	C. virginica	`~Lib_prep_date + Condition`	CVPMA transcriptomes were separated by timepoint and family, technical replicates merged using collapseReplicates() in DESeq2, corrected for batch effects due to library prep date and compared to their own timepoint control with the model `~Lib_prep_date + Condition`
CVPMA	DP61_CGATGT_TechRep2	Injected	LB	Dermo	LB26_7d_Injected	7d	Rep2	C. virginica	`~Lib_prep_date + Condition`	CVPMA transcriptomes were separated by timepoint and family, technical replicates merged using collapseReplicates() in DESeq2, corrected for batch effects due to library prep date and compared to their own timepoint control with the model `~Lib_prep_date + Condition`
CVPMA	DP65_CGATGT_TechRep1	Injected	LB	Dermo	LB39_7d_Injected	7d	Rep1	C. virginica	`~Lib_prep_date + Condition`	CVPMA transcriptomes were separated by timepoint and family, technical replicates merged using collapseReplicates() in DESeq2, corrected for batch effects due to library prep date and compared to their own timepoint control with the model `~Lib_prep_date + Condition`
CVPMA	DP65_CGATGT_TechRep2	Injected	LB	Dermo	LB39_7d_Injected	7d	Rep2	C. virginica	`~Lib_prep_date + Condition`	CVPMA transcriptomes were separated by timepoint and family, technical replicates merged using collapseReplicates() in DESeq2, corrected for batch effects due to library prep date and compared to their own timepoint control with the model `~Lib_prep_date + Condition`
CVPMA	DCS2015_P9_LB62_GCCAAT	Injected	LB	Dermo	LB62_7d_Injected	7d	Rep1	C. virginica	`~Lib_prep_date + Condition`	CVPMA transcriptomes were separated by timepoint and family, technical replicates merged using collapseReplicates() in DESeq2, corrected for batch effects due to library prep date and compared to their own timepoint control with the model `~Lib_prep_date + Condition`
CVPMA	DCS2015_P12_LB67_ATGTCA	Injected	LB	Dermo	LB67_7d_Injected	7d	Rep1	C. virginica	`~Lib_prep_date + Condition`	CVPMA transcriptomes were separated by timepoint and family, technical replicates merged using collapseReplicates() in DESeq2, corrected for batch effects due to library prep date and compared to their own timepoint control with the model `~Lib_prep_date + Condition`
CGBAC-A	SRR796589	control	Zhang	Zhang	Control_No_injection	0h	Rep1	C. gigas	‘~Time + Condition’	CGBAC-A transcriptomes had only one replicate per condition. Samples were therefore placed into four groups based on clustering during PCA analysis of rlog transformed counts using DESeq2 (V 1.24.0): Group 1 = PBS and control non-injected oysters, Group 2 = non-pathogenic Vibrio spp. (V. alginolyticus 1, V. alginolyticus 2, V. aestuarianus), Group 3 = pathogenic Vibrio spp. (V. tubiashii, and V. …
CGBAC-A	SRR796591	control	Zhang	Zhang	PBS_12h	12h	Rep1	C. gigas	‘~Time + Condition’	CGBAC-A transcriptomes had only one replicate per condition. Samples were therefore placed into four groups based on clustering during PCA analysis of rlog transformed counts using DESeq2 (V 1.24.0): Group 1 = PBS and control non-injected oysters, Group 2 = non-pathogenic Vibrio spp. (V. alginolyticus 1, V. alginolyticus 2, V. aestuarianus), Group 3 = pathogenic Vibrio spp. (V. tubiashii, and V. …
CGBAC-A	SRR796592	LPS_M_lut	Zhang	Zhang	LPS_12h	12h	Rep1	C. gigas	‘~Time + Condition’	CGBAC-A transcriptomes had only one replicate per condition. Samples were therefore placed into four groups based on clustering during PCA analysis of rlog transformed counts using DESeq2 (V 1.24.0): Group 1 = PBS and control non-injected oysters, Group 2 = non-pathogenic Vibrio spp. (V. alginolyticus 1, V. alginolyticus 2, V. aestuarianus), Group 3 = pathogenic Vibrio spp. (V. tubiashii, and V. …
CGBAC-A	SRR796593	V_aes_V_alg1_V_alg2	Zhang	Zhang	V_aes_12h	12h	Rep1	C. gigas	‘~Time + Condition’	CGBAC-A transcriptomes had only one replicate per condition. Samples were therefore placed into four groups based on clustering during PCA analysis of rlog transformed counts using DESeq2 (V 1.24.0): Group 1 = PBS and control non-injected oysters, Group 2 = non-pathogenic Vibrio spp. (V. alginolyticus 1, V. alginolyticus 2, V. aestuarianus), Group 3 = pathogenic Vibrio spp. (V. tubiashii, and V. …
CGBAC-A	SRR796594	V_tub_V_ang	Zhang	Zhang	V_ang_12h	12h	Rep1	C. gigas	‘~Time + Condition’	CGBAC-A transcriptomes had only one replicate per condition. Samples were therefore placed into four groups based on clustering during PCA analysis of rlog transformed counts using DESeq2 (V 1.24.0): Group 1 = PBS and control non-injected oysters, Group 2 = non-pathogenic Vibrio spp. (V. alginolyticus 1, V. alginolyticus 2, V. aestuarianus), Group 3 = pathogenic Vibrio spp. (V. tubiashii, and V. …
CGBAC-A	SRR796595	V_aes_V_alg1_V_alg2	Zhang	Zhang	V_alg_1_12h	12h	Rep1	C. gigas	‘~Time + Condition’	CGBAC-A transcriptomes had only one replicate per condition. Samples were therefore placed into four groups based on clustering during PCA analysis of rlog transformed counts using DESeq2 (V 1.24.0): Group 1 = PBS and control non-injected oysters, Group 2 = non-pathogenic Vibrio spp. (V. alginolyticus 1, V. alginolyticus 2, V. aestuarianus), Group 3 = pathogenic Vibrio spp. (V. tubiashii, and V. …
CGBAC-A	SRR796596	V_aes_V_alg1_V_alg2	Zhang	Zhang	V_alg_2_12h	12h	Rep1	C. gigas	‘~Time + Condition’	CGBAC-A transcriptomes had only one replicate per condition. Samples were therefore placed into four groups based on clustering during PCA analysis of rlog transformed counts using DESeq2 (V 1.24.0): Group 1 = PBS and control non-injected oysters, Group 2 = non-pathogenic Vibrio spp. (V. alginolyticus 1, V. alginolyticus 2, V. aestuarianus), Group 3 = pathogenic Vibrio spp. (V. tubiashii, and V. …
CGBAC-A	SRR796597	V_tub_V_ang	Zhang	Zhang	V_tub_12h	12h	Rep1	C. gigas	‘~Time + Condition’	CGBAC-A transcriptomes had only one replicate per condition. Samples were therefore placed into four groups based on clustering during PCA analysis of rlog transformed counts using DESeq2 (V 1.24.0): Group 1 = PBS and control non-injected oysters, Group 2 = non-pathogenic Vibrio spp. (V. alginolyticus 1, V. alginolyticus 2, V. aestuarianus), Group 3 = pathogenic Vibrio spp. (V. tubiashii, and V. …
CGBAC-A	SRR796598	LPS_M_lut	Zhang	Zhang	M_lut_12h	12h	Rep1	C. gigas	‘~Time + Condition’	CGBAC-A transcriptomes had only one replicate per condition. Samples were therefore placed into four groups based on clustering during PCA analysis of rlog transformed counts using DESeq2 (V 1.24.0): Group 1 = PBS and control non-injected oysters, Group 2 = non-pathogenic Vibrio spp. (V. alginolyticus 1, V. alginolyticus 2, V. aestuarianus), Group 3 = pathogenic Vibrio spp. (V. tubiashii, and V. …
CGBAC-B	SRR8551090	Control_anesthesis	Rubio	Rubio	Control_anesthesis_replicate2	NA	Rep1	C. gigas	‘~Condition’	CGBAC-B transcriptomes were each compared to the control untreated sample using the design ‘~Condition’
CGBAC-B	SRR8551091	Control_anesthesis	Rubio	Rubio	Control_anesthesis_replicate3	NA	Rep1	C. gigas	‘~Condition’	CGBAC-B transcriptomes were each compared to the control untreated sample using the design ‘~Condition’
CGBAC-B	SRR8551093	Control_anesthesis	Rubio	Rubio	Control_anesthesis_replicate1	NA	Rep1	C. gigas	‘~Condition’	CGBAC-B transcriptomes were each compared to the control untreated sample using the design ‘~Condition’
CGBAC-B	SRR8551076	Control_untreated	Rubio	Rubio	Control_untreated_replicate1	NA	Rep1	C. gigas	‘~Condition’	CGBAC-B transcriptomes were each compared to the control untreated sample using the design ‘~Condition’
CGBAC-B	SRR8551077	Control_untreated	Rubio	Rubio	Control_untreated_replicate2	NA	Rep1	C. gigas	‘~Condition’	CGBAC-B transcriptomes were each compared to the control untreated sample using the design ‘~Condition’
CGBAC-B	SRR8551092	Control_untreated	Rubio	Rubio	Control_untreated_replicate3	NA	Rep1	C. gigas	‘~Condition’	CGBAC-B transcriptomes were each compared to the control untreated sample using the design ‘~Condition’
CGBAC-B	SRR8551078	Vcrass_J2_8	Rubio	Rubio	Vcrass_J2_8_replicate3	NA	Rep1	C. gigas	‘~Condition’	CGBAC-B transcriptomes were each compared to the control untreated sample using the design ‘~Condition’
CGBAC-B	SRR8551088	Vcrass_J2_8	Rubio	Rubio	Vcrass_J2_8_replicate1	NA	Rep1	C. gigas	‘~Condition’	CGBAC-B transcriptomes were each compared to the control untreated sample using the design ‘~Condition’
CGBAC-B	SRR8551089	Vcrass_J2_8	Rubio	Rubio	Vcrass_J2_8_replicate2	NA	Rep1	C. gigas	‘~Condition’	CGBAC-B transcriptomes were each compared to the control untreated sample using the design ‘~Condition’
CGBAC-B	SRR8551079	Vcrass_J2_9	Rubio	Rubio	Vcrass_J2_9_replicate1	NA	Rep1	C. gigas	‘~Condition’	CGBAC-B transcriptomes were each compared to the control untreated sample using the design ‘~Condition’
CGBAC-B	SRR8551086	Vcrass_J2_9	Rubio	Rubio	Vcrass_J2_9_replicate2	NA	Rep1	C. gigas	‘~Condition’	CGBAC-B transcriptomes were each compared to the control untreated sample using the design ‘~Condition’
CGBAC-B	SRR8551087	Vcrass_J2_9	Rubio	Rubio	Vcrass_J2_9_replicate3	NA	Rep1	C. gigas	‘~Condition’	CGBAC-B transcriptomes were each compared to the control untreated sample using the design ‘~Condition’
CGBAC-B	SRR8551080	Vtasma_LGP32	Rubio	Rubio	Vtasma_LGP32_replicate2	NA	Rep1	C. gigas	‘~Condition’	CGBAC-B transcriptomes were each compared to the control untreated sample using the design ‘~Condition’
CGBAC-B	SRR8551081	Vtasma_LGP32	Rubio	Rubio	Vtasma_LGP32_replicate3	NA	Rep1	C. gigas	‘~Condition’	CGBAC-B transcriptomes were each compared to the control untreated sample using the design ‘~Condition’
CGBAC-B	SRR8551083	Vtasma_LGP32	Rubio	Rubio	Vtasma_LGP32_replicate1	NA	Rep1	C. gigas	‘~Condition’	CGBAC-B transcriptomes were each compared to the control untreated sample using the design ‘~Condition’
CGBAC-B	SRR8551082	Vtasma_LMG20012T	Rubio	Rubio	Vtasma_LMG20012T_replicate3	NA	Rep1	C. gigas	‘~Condition’	CGBAC-B transcriptomes were each compared to the control untreated sample using the design ‘~Condition’
CGBAC-B	SRR8551084	Vtasma_LMG20012T	Rubio	Rubio	Vtasma_LMG20012T_replicate1	NA	Rep1	C. gigas	‘~Condition’	CGBAC-B transcriptomes were each compared to the control untreated sample using the design ‘~Condition’
CGBAC-B	SRR8551085	Vtasma_LMG20012T	Rubio	Rubio	Vtasma_LMG20012T_replicate2	NA	Rep1	C. gigas	‘~Condition’	CGBAC-B transcriptomes were each compared to the control untreated sample using the design ‘~Condition’
CGOSHV1-A	SRR6679052	AF11_Susceptible	AF11_Susceptible	deLorgeril	AF11_T72_R1_RNAseq	72h	Rep1	C. gigas	`~Time`	CGOSHV1-A transcriptomic data was split up first by family, and then modeled with `~Time`, comparing each time point in each family separately to time 0 h
CGOSHV1-A	SRR6679053	AF11_Susceptible	AF11_Susceptible	deLorgeril	AF11_T60_R3_RNAseq	60h	Rep1	C. gigas	`~Time`	CGOSHV1-A transcriptomic data was split up first by family, and then modeled with `~Time`, comparing each time point in each family separately to time 0 h
CGOSHV1-A	SRR6679054	AF11_Susceptible	AF11_Susceptible	deLorgeril	AF11_T48_R3_RNAseq	48h	Rep1	C. gigas	`~Time`	CGOSHV1-A transcriptomic data was split up first by family, and then modeled with `~Time`, comparing each time point in each family separately to time 0 h
CGOSHV1-A	SRR6679055	AF11_Susceptible	AF11_Susceptible	deLorgeril	AF11_T48_R2_RNAseq	48h	Rep1	C. gigas	`~Time`	CGOSHV1-A transcriptomic data was split up first by family, and then modeled with `~Time`, comparing each time point in each family separately to time 0 h
CGOSHV1-A	SRR6679056	AF11_Susceptible	AF11_Susceptible	deLorgeril	AF11_T60_R2_RNAseq	60h	Rep1	C. gigas	`~Time`	CGOSHV1-A transcriptomic data was split up first by family, and then modeled with `~Time`, comparing each time point in each family separately to time 0 h
CGOSHV1-A	SRR6679057	AF11_Susceptible	AF11_Susceptible	deLorgeril	AF11_T60_R1_RNAseq	60h	Rep1	C. gigas	`~Time`	CGOSHV1-A transcriptomic data was split up first by family, and then modeled with `~Time`, comparing each time point in each family separately to time 0 h
CGOSHV1-A	SRR6679058	AF11_Susceptible	AF11_Susceptible	deLorgeril	AF11_T24_R2_RNAseq	24h	Rep1	C. gigas	`~Time`	CGOSHV1-A transcriptomic data was split up first by family, and then modeled with `~Time`, comparing each time point in each family separately to time 0 h
CGOSHV1-A	SRR6679059	AF11_Susceptible	AF11_Susceptible	deLorgeril	AF11_T24_R1_RNAseq	24h	Rep1	C. gigas	`~Time`	CGOSHV1-A transcriptomic data was split up first by family, and then modeled with `~Time`, comparing each time point in each family separately to time 0 h
CGOSHV1-A	SRR6679060	AF11_Susceptible	AF11_Susceptible	deLorgeril	AF11_T48_R1_RNAseq	48h	Rep1	C. gigas	`~Time`	CGOSHV1-A transcriptomic data was split up first by family, and then modeled with `~Time`, comparing each time point in each family separately to time 0 h
CGOSHV1-A	SRR6679061	AF11_Susceptible	AF11_Susceptible	deLorgeril	AF11_T24_R3_RNAseq	24h	Rep1	C. gigas	`~Time`	CGOSHV1-A transcriptomic data was split up first by family, and then modeled with `~Time`, comparing each time point in each family separately to time 0 h
CGOSHV1-A	SRR6679082	AF11_Susceptible	AF11_Susceptible	deLorgeril	AF11_T72_R2_RNAseq	72h	Rep1	C. gigas	`~Time`	CGOSHV1-A transcriptomic data was split up first by family, and then modeled with `~Time`, comparing each time point in each family separately to time 0 h
CGOSHV1-A	SRR6679083	AF11_Susceptible	AF11_Susceptible	deLorgeril	AF11_T72_R3_RNAseq	72h	Rep1	C. gigas	`~Time`	CGOSHV1-A transcriptomic data was split up first by family, and then modeled with `~Time`, comparing each time point in each family separately to time 0 h
CGOSHV1-A	SRR6679084	AF11_Susceptible	AF11_Susceptible	deLorgeril	AF11_T12_R2_RNAseq	12h	Rep1	C. gigas	`~Time`	CGOSHV1-A transcriptomic data was split up first by family, and then modeled with `~Time`, comparing each time point in each family separately to time 0 h
CGOSHV1-A	SRR6679085	AF11_Susceptible	AF11_Susceptible	deLorgeril	AF11_T12_R3_RNAseq	12h	Rep1	C. gigas	`~Time`	CGOSHV1-A transcriptomic data was split up first by family, and then modeled with `~Time`, comparing each time point in each family separately to time 0 h
CGOSHV1-A	SRR6679086	AF11_Susceptible	AF11_Susceptible	deLorgeril	AF11_T6_R3_RNAseq	6h	Rep1	C. gigas	`~Time`	CGOSHV1-A transcriptomic data was split up first by family, and then modeled with `~Time`, comparing each time point in each family separately to time 0 h
CGOSHV1-A	SRR6679087	AF11_Susceptible	AF11_Susceptible	deLorgeril	AF11_T12_R1_RNAseq	12h	Rep1	C. gigas	`~Time`	CGOSHV1-A transcriptomic data was split up first by family, and then modeled with `~Time`, comparing each time point in each family separately to time 0 h
CGOSHV1-A	SRR6679088	AF11_Susceptible	AF11_Susceptible	deLorgeril	AF11_T6_R1_RNAseq	6h	Rep1	C. gigas	`~Time`	CGOSHV1-A transcriptomic data was split up first by family, and then modeled with `~Time`, comparing each time point in each family separately to time 0 h
CGOSHV1-A	SRR6679089	AF11_Susceptible	AF11_Susceptible	deLorgeril	AF11_T6_R2_RNAseq	6h	Rep1	C. gigas	`~Time`	CGOSHV1-A transcriptomic data was split up first by family, and then modeled with `~Time`, comparing each time point in each family separately to time 0 h
CGOSHV1-A	SRR6679090	AF11_Susceptible_control	AF11_Susceptible	deLorgeril	AF11_T0_R2_RNAseq	0h	Rep1	C. gigas	`~Time`	CGOSHV1-A transcriptomic data was split up first by family, and then modeled with `~Time`, comparing each time point in each family separately to time 0 h
CGOSHV1-A	SRR6679091	AF11_Susceptible_control	AF11_Susceptible	deLorgeril	AF11_T0_R3_RNAseq	0h	Rep1	C. gigas	`~Time`	CGOSHV1-A transcriptomic data was split up first by family, and then modeled with `~Time`, comparing each time point in each family separately to time 0 h
CGOSHV1-A	SRR6679093	AF11_Susceptible_control	AF11_Susceptible	deLorgeril	AF11_T0_R1_RNAseq	0h	Rep1	C. gigas	`~Time`	CGOSHV1-A transcriptomic data was split up first by family, and then modeled with `~Time`, comparing each time point in each family separately to time 0 h
CGOSHV1-A	SRR6679062	AF21_Resistant	AF21_Resistant	deLorgeril	AF21_T60_R3_RNAseq	60h	Rep1	C. gigas	`~Time`	CGOSHV1-A transcriptomic data was split up first by family, and then modeled with `~Time`, comparing each time point in each family separately to time 0 h
CGOSHV1-A	SRR6679063	AF21_Resistant	AF21_Resistant	deLorgeril	AF21_T60_R2_RNAseq	60h	Rep1	C. gigas	`~Time`	CGOSHV1-A transcriptomic data was split up first by family, and then modeled with `~Time`, comparing each time point in each family separately to time 0 h
CGOSHV1-A	SRR6679064	AF21_Resistant	AF21_Resistant	deLorgeril	AF21_T60_R1_RNAseq	60h	Rep1	C. gigas	`~Time`	CGOSHV1-A transcriptomic data was split up first by family, and then modeled with `~Time`, comparing each time point in each family separately to time 0 h
CGOSHV1-A	SRR6679065	AF21_Resistant	AF21_Resistant	deLorgeril	AF21_T48_R3_RNAseq	48h	Rep1	C. gigas	`~Time`	CGOSHV1-A transcriptomic data was split up first by family, and then modeled with `~Time`, comparing each time point in each family separately to time 0 h
CGOSHV1-A	SRR6679066	AF21_Resistant	AF21_Resistant	deLorgeril	AF21_T48_R2_RNAseq	48h	Rep1	C. gigas	`~Time`	CGOSHV1-A transcriptomic data was split up first by family, and then modeled with `~Time`, comparing each time point in each family separately to time 0 h
CGOSHV1-A	SRR6679068	AF21_Resistant	AF21_Resistant	deLorgeril	AF21_T24_R3_RNAseq	24h	Rep1	C. gigas	`~Time`	CGOSHV1-A transcriptomic data was split up first by family, and then modeled with `~Time`, comparing each time point in each family separately to time 0 h
CGOSHV1-A	SRR6679069	AF21_Resistant	AF21_Resistant	deLorgeril	AF21_T24_R2_RNAseq	24h	Rep1	C. gigas	`~Time`	CGOSHV1-A transcriptomic data was split up first by family, and then modeled with `~Time`, comparing each time point in each family separately to time 0 h
CGOSHV1-A	SRR6679070	AF21_Resistant	AF21_Resistant	deLorgeril	AF21_T72_R2_RNAseq	72h	Rep1	C. gigas	`~Time`	CGOSHV1-A transcriptomic data was split up first by family, and then modeled with `~Time`, comparing each time point in each family separately to time 0 h
CGOSHV1-A	SRR6679071	AF21_Resistant	AF21_Resistant	deLorgeril	AF21_T72_R1_RNAseq	72h	Rep1	C. gigas	`~Time`	CGOSHV1-A transcriptomic data was split up first by family, and then modeled with `~Time`, comparing each time point in each family separately to time 0 h
CGOSHV1-A	SRR6679072	AF21_Resistant	AF21_Resistant	deLorgeril	AF21_T6_R3_RNAseq	6h	Rep1	C. gigas	`~Time`	CGOSHV1-A transcriptomic data was split up first by family, and then modeled with `~Time`, comparing each time point in each family separately to time 0 h
CGOSHV1-A	SRR6679073	AF21_Resistant	AF21_Resistant	deLorgeril	AF21_T6_R2_RNAseq	6h	Rep1	C. gigas	`~Time`	CGOSHV1-A transcriptomic data was split up first by family, and then modeled with `~Time`, comparing each time point in each family separately to time 0 h
CGOSHV1-A	SRR6679075	AF21_Resistant	AF21_Resistant	deLorgeril	AF21_T12_R1_RNAseq	12h	Rep1	C. gigas	`~Time`	CGOSHV1-A transcriptomic data was split up first by family, and then modeled with `~Time`, comparing each time point in each family separately to time 0 h
CGOSHV1-A	SRR6679076	AF21_Resistant_control	AF21_Resistant	deLorgeril	AF21_T0_R2_RNAseq	0h	Rep1	C. gigas	`~Time`	CGOSHV1-A transcriptomic data was split up first by family, and then modeled with `~Time`, comparing each time point in each family separately to time 0 h
CGOSHV1-A	SRR6679077	AF21_Resistant_control	AF21_Resistant	deLorgeril	AF21_T0_R1_RNAseq	0h	Rep1	C. gigas	`~Time`	CGOSHV1-A transcriptomic data was split up first by family, and then modeled with `~Time`, comparing each time point in each family separately to time 0 h
CGOSHV1-A	SRR6679078	AF21_Resistant	AF21_Resistant	deLorgeril	AF21_T6_R1_RNAseq	6h	Rep1	C. gigas	`~Time`	CGOSHV1-A transcriptomic data was split up first by family, and then modeled with `~Time`, comparing each time point in each family separately to time 0 h
CGOSHV1-A	SRR6679079	AF21_Resistant_control	AF21_Resistant	deLorgeril	AF21_T0_R3_RNAseq	0h	Rep1	C. gigas	`~Time`	CGOSHV1-A transcriptomic data was split up first by family, and then modeled with `~Time`, comparing each time point in each family separately to time 0 h
CGOSHV1-A	SRR6679080	AF21_Resistant	AF21_Resistant	deLorgeril	AF21_T24_R1_RNAseq	24h	Rep1	C. gigas	`~Time`	CGOSHV1-A transcriptomic data was split up first by family, and then modeled with `~Time`, comparing each time point in each family separately to time 0 h
CGOSHV1-A	SRR6679081	AF21_Resistant	AF21_Resistant	deLorgeril	AF21_T12_R3_RNAseq	12h	Rep1	C. gigas	`~Time`	CGOSHV1-A transcriptomic data was split up first by family, and then modeled with `~Time`, comparing each time point in each family separately to time 0 h
CGOSHV1-A	SRR6679092	AF21_Resistant	AF21_Resistant	deLorgeril	AF21_T72_R3_RNAseq	72h	Rep1	C. gigas	`~Time`	CGOSHV1-A transcriptomic data was split up first by family, and then modeled with `~Time`, comparing each time point in each family separately to time 0 h
CGOSHV1-A	SRR6679074	AF21_Resistant	AF21_Resistant	deLorgeril	AF21_T12_R2_RNAseq	12h	Rep1	C. gigas	`~Time`	CGOSHV1-A transcriptomic data was split up first by family, and then modeled with `~Time`, comparing each time point in each family separately to time 0 h
CGOSHV1-A	SRR6679067	AF21_Resistant	AF21_Resistant	deLorgeril	AF21_T48_R1_RNAseq	48h	Rep1	C. gigas	`~Time`	CGOSHV1-A transcriptomic data was split up first by family, and then modeled with `~Time`, comparing each time point in each family separately to time 0 h
CGOSHV1-B	SRR2002821	Time0	He	He	Time0_1	0h	Rep1	C. gigas	`~Condition`	CGOSHV1-B transcriptomes were separated for each time point and compared to their timepoint control with the model `~Condition`
CGOSHV1-B	SRR2002822	Time0	He	He	Time0_2	0h	Rep1	C. gigas	`~Condition`	CGOSHV1-B transcriptomes were separated for each time point and compared to their timepoint control with the model `~Condition`
CGOSHV1-B	SRR2002823	Time0	He	He	Time0_3	0h	Rep1	C. gigas	`~Condition`	CGOSHV1-B transcriptomes were separated for each time point and compared to their timepoint control with the model `~Condition`
CGOSHV1-B	SRR2002844	control	He	He	6h_control_1	6h	Rep1	C. gigas	`~Condition`	CGOSHV1-B transcriptomes were separated for each time point and compared to their timepoint control with the model `~Condition`
CGOSHV1-B	SRR2002845	control	He	He	6h_control_2	6h	Rep1	C. gigas	`~Condition`	CGOSHV1-B transcriptomes were separated for each time point and compared to their timepoint control with the model `~Condition`
CGOSHV1-B	SRR2002846	control	He	He	6h_control_3	6h	Rep1	C. gigas	`~Condition`	CGOSHV1-B transcriptomes were separated for each time point and compared to their timepoint control with the model `~Condition`
CGOSHV1-B	SRR2002864	OsHV1	He	He	6h_OsHV_1_1	6h	Rep1	C. gigas	`~Condition`	CGOSHV1-B transcriptomes were separated for each time point and compared to their timepoint control with the model `~Condition`
CGOSHV1-B	SRR2002934	OsHV1	He	He	6h_OsHV_1_2	6h	Rep1	C. gigas	`~Condition`	CGOSHV1-B transcriptomes were separated for each time point and compared to their timepoint control with the model `~Condition`
CGOSHV1-B	SRR2002935	OsHV1	He	He	6h_OsHV_1_3	6h	Rep1	C. gigas	`~Condition`	CGOSHV1-B transcriptomes were separated for each time point and compared to their timepoint control with the model `~Condition`
CGOSHV1-B	SRR2002936	control	He	He	12h_control_1	12h	Rep1	C. gigas	`~Condition`	CGOSHV1-B transcriptomes were separated for each time point and compared to their timepoint control with the model `~Condition`
CGOSHV1-B	SRR2002938	control	He	He	12h_control_2	12h	Rep1	C. gigas	`~Condition`	CGOSHV1-B transcriptomes were separated for each time point and compared to their timepoint control with the model `~Condition`
CGOSHV1-B	SRR2002940	OsHV1	He	He	12h_OsHV_1_1	12h	Rep1	C. gigas	`~Condition`	CGOSHV1-B transcriptomes were separated for each time point and compared to their timepoint control with the model `~Condition`
CGOSHV1-B	SRR2002941	OsHV1	He	He	12h_OsHV_1_2	12h	Rep1	C. gigas	`~Condition`	CGOSHV1-B transcriptomes were separated for each time point and compared to their timepoint control with the model `~Condition`
CGOSHV1-B	SRR2002942	OsHV1	He	He	12h_OsHV_1_3	12h	Rep1	C. gigas	`~Condition`	CGOSHV1-B transcriptomes were separated for each time point and compared to their timepoint control with the model `~Condition`
CGOSHV1-B	SRR2002943	control	He	He	24h_control_1	24hr	Rep1	C. gigas	`~Condition`	CGOSHV1-B transcriptomes were separated for each time point and compared to their timepoint control with the model `~Condition`
CGOSHV1-B	SRR2002944	control	He	He	24h_control_2	24hr	Rep1	C. gigas	`~Condition`	CGOSHV1-B transcriptomes were separated for each time point and compared to their timepoint control with the model `~Condition`
CGOSHV1-B	SRR2002945	control	He	He	24h_control_3	24hr	Rep1	C. gigas	`~Condition`	CGOSHV1-B transcriptomes were separated for each time point and compared to their timepoint control with the model `~Condition`
CGOSHV1-B	SRR2002947	OsHV1	He	He	24h_OsHV_1_1	24hr	Rep1	C. gigas	`~Condition`	CGOSHV1-B transcriptomes were separated for each time point and compared to their timepoint control with the model `~Condition`
CGOSHV1-B	SRR2002948	OsHV1	He	He	24h_OsHV_1_2	24hr	Rep1	C. gigas	`~Condition`	CGOSHV1-B transcriptomes were separated for each time point and compared to their timepoint control with the model `~Condition`
CGOSHV1-B	SRR2002949	OsHV1	He	He	24h_OsHV_1_3	24hr	Rep1	C. gigas	`~Condition`	CGOSHV1-B transcriptomes were separated for each time point and compared to their timepoint control with the model `~Condition`
CGOSHV1-B	SRR2002950	control	He	He	48h_control_1	48h	Rep1	C. gigas	`~Condition`	CGOSHV1-B transcriptomes were separated for each time point and compared to their timepoint control with the model `~Condition`
CGOSHV1-B	SRR2002951	control	He	He	48h_control_2	48h	Rep1	C. gigas	`~Condition`	CGOSHV1-B transcriptomes were separated for each time point and compared to their timepoint control with the model `~Condition`
CGOSHV1-B	SRR2002952	control	He	He	48h_control_3	48h	Rep1	C. gigas	`~Condition`	CGOSHV1-B transcriptomes were separated for each time point and compared to their timepoint control with the model `~Condition`
CGOSHV1-B	SRR2002953	OsHV1	He	He	48h_OsHV_1_1	48h	Rep1	C. gigas	`~Condition`	CGOSHV1-B transcriptomes were separated for each time point and compared to their timepoint control with the model `~Condition`
CGOSHV1-B	SRR2002954	OsHV1	He	He	48h_OsHV_1_2	48h	Rep1	C. gigas	`~Condition`	CGOSHV1-B transcriptomes were separated for each time point and compared to their timepoint control with the model `~Condition`
CGOSHV1-B	SRR2002955	OsHV1	He	He	48h_OsHV_1_3	48h	Rep1	C. gigas	`~Condition`	CGOSHV1-B transcriptomes were separated for each time point and compared to their timepoint control with the model `~Condition`
CGOSHV1-B	SRR2002956	control	He	He	120h_control_1	120h	Rep1	C. gigas	`~Condition`	CGOSHV1-B transcriptomes were separated for each time point and compared to their timepoint control with the model `~Condition`
CGOSHV1-B	SRR2002957	control	He	He	120h_control_2	120h	Rep1	C. gigas	`~Condition`	CGOSHV1-B transcriptomes were separated for each time point and compared to their timepoint control with the model `~Condition`
CGOSHV1-B	SRR2002958	control	He	He	120h_control_3	120h	Rep1	C. gigas	`~Condition`	CGOSHV1-B transcriptomes were separated for each time point and compared to their timepoint control with the model `~Condition`
CGOSHV1-B	SRR2002959	OsHV1	He	He	120h_OsHV_1_1	120h	Rep1	C. gigas	`~Condition`	CGOSHV1-B transcriptomes were separated for each time point and compared to their timepoint control with the model `~Condition`
CGOSHV1-B	SRR2002961	OsHV1	He	He	120h_OsHV_1_2	120h	Rep1	C. gigas	`~Condition`	CGOSHV1-B transcriptomes were separated for each time point and compared to their timepoint control with the model `~Condition`
CGOSHV1-B	SRR2002962	OsHV1	He	He	120h_OsHV_1_3	120h	Rep1	C. gigas	`~Condition`	CGOSHV1-B transcriptomes were separated for each time point and compared to their timepoint control with the model `~Condition`
