# Supplementary material for: The expanded inhibitor of apoptosis gene family in oysters possesses novel domain architectures and may play diverse roles in apoptosis following immune challenge
Source: BMC Genomics. 2022 Mar 12;23:201. doi: 10.1186/s12864-021-08233-6 (PMC8917759; doi:10.1186/s12864-021-08233-6)
Supplement: Supplementary file 16 — Additional file 16: Additional File 1: C. virginica apoptosis genes, transcripts, and proteins. Text file containing GFF3 information about all identified apoptosis transcripts, genes, and proteins in the C. virginica reference genome annotation. [file 12864_2021_8233_MOESM16_ESM.txt]

"seqid" "source" "type" "start" "end" "score" "strand" "phase" "ID" "Dbxref" "Name" "chromosome" "collection.date" "country" "gbkey" "genome" "isolate" "isolation.source" "mol_type" "tissue.type" "gene" "gene_biotype" "Parent" "model_evidence" "product" "transcript_id" "protein_id" "partial" "start_range" "Note" "exception" "transl_except" "pseudo" "end_range" "anticodon" "inference" "Target" "for_remapping" "gap_count" "num_ident" "num_mismatch" "pct_coverage" "pct_coverage_hiqual" "pct_identity_gap" "pct_identity_ungap" "rank" "Gap" "Is_circular" "transl_table" "codons"
"NC_035780.1" "Gnomon" "mRNA" 2002152 2007805 NA "-" NA "rna172" c("GeneID:111134552", "Genbank:XM_022483684.1") "XM_022483684.1" NA NA NA "mRNA" NA NA NA NA NA "LOC111134552" NA gene104 "Supporting evidence includes similarity to: 1 EST, 8 Proteins, and 100% coverage of the annotated genomic feature by RNAseq alignments, including 4 samples with support for all annotated introns" "interferon-induced protein 44-like, transcript variant X1" "XM_022483684.1" NA NA character(0) character(0) NA character(0) NA character(0) NA NA NA NA NA NA NA NA NA NA NA NA NA NA NA NA
"NC_035780.1" "Gnomon" "mRNA" 2002152 2007598 NA "-" NA "rna173" c("GeneID:111134552", "Genbank:XM_022483689.1") "XM_022483689.1" NA NA NA "mRNA" NA NA NA NA NA "LOC111134552" NA gene104 "Supporting evidence includes similarity to: 1 EST, 8 Proteins, and 100% coverage of the annotated genomic feature by RNAseq alignments, including 19 samples with support for all annotated introns" "interferon-induced protein 44-like, transcript variant X2" "XM_022483689.1" NA NA character(0) character(0) NA character(0) NA character(0) NA NA NA NA NA NA NA NA NA NA NA NA NA NA NA NA
"NC_035780.1" "Gnomon" "mRNA" 2008426 2020602 NA "-" NA "rna174" c("GeneID:111134566", "Genbank:XM_022483701.1") "XM_022483701.1" NA NA NA "mRNA" NA NA NA NA NA "LOC111134566" NA gene105 "Supporting evidence includes similarity to: 8 Proteins, and 100% coverage of the annotated genomic feature by RNAseq alignments" "interferon-induced protein 44-like, transcript variant X1" "XM_022483701.1" NA NA character(0) character(0) NA character(0) NA character(0) NA NA NA NA NA NA NA NA NA NA NA NA NA NA NA NA
"NC_035780.1" "Gnomon" "mRNA" 2008446 2013082 NA "-" NA "rna175" c("GeneID:111134566", "Genbank:XM_022483710.1") "XM_022483710.1" NA NA NA "mRNA" NA NA NA NA NA "LOC111134566" NA gene105 "Supporting evidence includes similarity to: 8 Proteins, and 100% coverage of the annotated genomic feature by RNAseq alignments, including 10 samples with support for all annotated introns" "interferon-induced protein 44-like, transcript variant X2" "XM_022483710.1" NA NA character(0) character(0) NA character(0) NA character(0) NA NA NA NA NA NA NA NA NA NA NA NA NA NA NA NA
"NC_035780.1" "Gnomon" "mRNA" 3559448 3572274 NA "-" NA "rna345" c("GeneID:111126076", "Genbank:XM_022470483.1") "XM_022470483.1" NA NA NA "mRNA" NA NA NA NA NA "LOC111126076" NA gene199 "Supporting evidence includes similarity to: 7 Proteins, and 100% coverage of the annotated genomic feature by RNAseq alignments, including 22 samples with support for all annotated introns" "TNF receptor-associated factor 6-like, transcript variant X2" "XM_022470483.1" NA NA character(0) character(0) NA character(0) NA character(0) NA NA NA NA NA NA NA NA NA NA NA NA NA NA NA NA
"NC_035780.1" "Gnomon" "mRNA" 3559448 3572274 NA "-" NA "rna346" c("GeneID:111126076", "Genbank:XM_022470491.1") "XM_022470491.1" NA NA NA "mRNA" NA NA NA NA NA "LOC111126076" NA gene199 "Supporting evidence includes similarity to: 7 Proteins, and 100% coverage of the annotated genomic feature by RNAseq alignments, including 14 samples with support for all annotated introns" "TNF receptor-associated factor 6-like, transcript variant X3" "XM_022470491.1" NA NA character(0) character(0) NA character(0) NA character(0) NA NA NA NA NA NA NA NA NA NA NA NA NA NA NA NA
"NC_035780.1" "Gnomon" "mRNA" 3559448 3566424 NA "-" NA "rna347" c("GeneID:111126076", "Genbank:XM_022470498.1") "XM_022470498.1" NA NA NA "mRNA" NA NA NA NA NA "LOC111126076" NA gene199 "Supporting evidence includes similarity to: 7 Proteins, and 100% coverage of the annotated genomic feature by RNAseq alignments, including 11 samples with support for all annotated introns" "TNF receptor-associated factor 6-like, transcript variant X4" "XM_022470498.1" NA NA character(0) character(0) NA character(0) NA character(0) NA NA NA NA NA NA NA NA NA NA NA NA NA NA NA NA
"NC_035780.1" "Gnomon" "mRNA" 3559448 3564603 NA "-" NA "rna348" c("GeneID:111126076", "Genbank:XM_022470474.1") "XM_022470474.1" NA NA NA "mRNA" NA NA NA NA NA "LOC111126076" NA gene199 "Supporting evidence includes similarity to: 8 Proteins, and 100% coverage of the annotated genomic feature by RNAseq alignments, including 23 samples with support for all annotated introns" "TNF receptor-associated factor 6-like, transcript variant X1" "XM_022470474.1" NA NA character(0) character(0) NA character(0) NA character(0) NA NA NA NA NA NA NA NA NA NA NA NA NA NA NA NA
"NC_035780.1" "Gnomon" "mRNA" 4681704 4694463 NA "+" NA "rna449" c("GeneID:111124729", "Genbank:XM_022467894.1") "XM_022467894.1" NA NA NA "mRNA" NA NA NA NA NA "LOC111124729" NA gene275 "Supporting evidence includes similarity to: 7 Proteins, and 100% coverage of the annotated genomic feature by RNAseq alignments, including 12 samples with support for all annotated introns" "TNF receptor-associated factor 6-like, transcript variant X3" "XM_022467894.1" NA NA character(0) character(0) NA character(0) NA character(0) NA NA NA NA NA NA NA NA NA NA NA NA NA NA NA NA
"NC_035780.1" "Gnomon" "mRNA" 4681704 4694463 NA "+" NA "rna450" c("GeneID:111124729", "Genbank:XM_022467889.1") "XM_022467889.1" NA NA NA "mRNA" NA NA NA NA NA "LOC111124729" NA gene275 "Supporting evidence includes similarity to: 7 Proteins, and 100% coverage of the annotated genomic feature by RNAseq alignments, including 11 samples with support for all annotated introns" "TNF receptor-associated factor 6-like, transcript variant X2" "XM_022467889.1" NA NA character(0) character(0) NA character(0) NA character(0) NA NA NA NA NA NA NA NA NA NA NA NA NA NA NA NA
"NC_035780.1" "Gnomon" "mRNA" 4681726 4694463 NA "+" NA "rna451" c("GeneID:111124729", "Genbank:XM_022467913.1") "XM_022467913.1" NA NA NA "mRNA" NA NA NA NA NA "LOC111124729" NA gene275 "Supporting evidence includes similarity to: 7 Proteins, and 100% coverage of the annotated genomic feature by RNAseq alignments, including 8 samples with support for all annotated introns" "TNF receptor-associated factor 6-like, transcript variant X5" "XM_022467913.1" NA NA character(0) character(0) NA character(0) NA character(0) NA NA NA NA NA NA NA NA NA NA NA NA NA NA NA NA
"NC_035780.1" "Gnomon" "mRNA" 4681726 4694463 NA "+" NA "rna452" c("GeneID:111124729", "Genbank:XM_022467904.1") "XM_022467904.1" NA NA NA "mRNA" NA NA NA NA NA "LOC111124729" NA gene275 "Supporting evidence includes similarity to: 7 Proteins, and 100% coverage of the annotated genomic feature by RNAseq alignments, including 7 samples with support for all annotated introns" "TNF receptor-associated factor 6-like, transcript variant X4" "XM_022467904.1" NA NA character(0) character(0) NA character(0) NA character(0) NA NA NA NA NA NA NA NA NA NA NA NA NA NA NA NA
"NC_035780.1" "Gnomon" "mRNA" 4688590 4694463 NA "+" NA "rna453" c("GeneID:111124729", "Genbank:XM_022467922.1") "XM_022467922.1" NA NA NA "mRNA" NA NA NA NA NA "LOC111124729" NA gene275 "Supporting evidence includes similarity to: 7 Proteins, and 100% coverage of the annotated genomic feature by RNAseq alignments, including 11 samples with support for all annotated introns" "TNF receptor-associated factor 6-like, transcript variant X6" "XM_022467922.1" NA NA character(0) character(0) NA character(0) NA character(0) NA NA NA NA NA NA NA NA NA NA NA NA NA NA NA NA
"NC_035780.1" "Gnomon" "mRNA" 4690201 4694463 NA "+" NA "rna454" c("GeneID:111124729", "Genbank:XM_022467881.1") "XM_022467881.1" NA NA NA "mRNA" NA NA NA NA NA "LOC111124729" NA gene275 "Supporting evidence includes similarity to: 8 Proteins, and 100% coverage of the annotated genomic feature by RNAseq alignments, including 25 samples with support for all annotated introns" "TNF receptor-associated factor 6-like, transcript variant X1" "XM_022467881.1" NA NA character(0) character(0) NA character(0) NA character(0) NA NA NA NA NA NA NA NA NA NA NA NA NA NA NA NA
"NC_035780.1" "Gnomon" "mRNA" 6618151 6624011 NA "-" NA "rna629" c("GeneID:111111564", "Genbank:XM_022448615.1") "XM_022448615.1" NA NA NA "mRNA" NA NA NA NA NA "LOC111111564" NA gene374 "Supporting evidence includes similarity to: 2 ESTs, 15 Proteins, and 100% coverage of the annotated genomic feature by RNAseq alignments, including 26 samples with support for all annotated introns" "cathepsin B-like" "XM_022448615.1" NA NA character(0) character(0) NA character(0) NA character(0) NA NA NA NA NA NA NA NA NA NA NA NA NA NA NA NA
"NC_035780.1" "Gnomon" "mRNA" 8954063 8955756 NA "+" NA "rna901" c("GeneID:111114939", "Genbank:XM_022453497.1") "XM_022453497.1" NA NA NA "mRNA" NA NA NA NA NA "LOC111114939" NA gene531 "Supporting evidence includes similarity to: 1 EST, 1 Protein, and 100% coverage of the annotated genomic feature by RNAseq alignments, including 23 samples with support for all annotated introns" "myeloid differentiation primary response protein MyD88-like" "XM_022453497.1" NA NA character(0) character(0) NA character(0) NA character(0) NA NA NA NA NA NA NA NA NA NA NA NA NA NA NA NA
"NC_035780.1" "Gnomon" "mRNA" 8971890 8974460 NA "-" NA "rna902" c("GeneID:111137650", "Genbank:XM_022489210.1") "XM_022489210.1" NA NA NA "mRNA" NA NA NA NA NA "LOC111137650" NA gene532 "Supporting evidence includes similarity to: 8 Proteins, and 100% coverage of the annotated genomic feature by RNAseq alignments, including 15 samples with support for all annotated introns" "myeloid differentiation primary response protein MyD88-like, transcript variant X1" "XM_022489210.1" NA NA character(0) character(0) NA character(0) NA character(0) NA NA NA NA NA NA NA NA NA NA NA NA NA NA NA NA
"NC_035780.1" "Gnomon" "mRNA" 8971890 8973397 NA "-" NA "rna903" c("GeneID:111137650", "Genbank:XM_022489218.1") "XM_022489218.1" NA NA NA "mRNA" NA NA NA NA NA "LOC111137650" NA gene532 "Supporting evidence includes similarity to: 8 Proteins, and 100% coverage of the annotated genomic feature by RNAseq alignments, including 15 samples with support for all annotated introns" "myeloid differentiation primary response protein MyD88-like, transcript variant X2" "XM_022489218.1" NA NA character(0) character(0) NA character(0) NA character(0) NA NA NA NA NA NA NA NA NA NA NA NA NA NA NA NA
"NC_035780.1" "Gnomon" "mRNA" 8990815 8992509 NA "-" NA "rna904" c("GeneID:111137660", "Genbank:XM_022489229.1") "XM_022489229.1" NA NA NA "mRNA" NA NA NA NA NA "LOC111137660" NA gene533 "Supporting evidence includes similarity to: 9 Proteins, and 100% coverage of the annotated genomic feature by RNAseq alignments, including 12 samples with support for all annotated introns" "myeloid differentiation primary response protein MyD88-like" "XM_022489229.1" NA NA character(0) character(0) NA character(0) NA character(0) NA NA NA NA NA NA NA NA NA NA NA NA NA NA NA NA
"NC_035780.1" "Gnomon" "mRNA" 10200744 10214756 NA "-" NA "rna1048" c("GeneID:111115832", "Genbank:XM_022454697.1") "XM_022454697.1" NA NA NA "mRNA" NA NA NA NA NA "LOC111115832" NA gene610 "Supporting evidence includes similarity to: 6 Proteins, and 100% coverage of the annotated genomic feature by RNAseq alignments, including 5 samples with support for all annotated introns" "CD151 antigen-like, transcript variant X1" "XM_022454697.1" NA NA character(0) character(0) NA character(0) NA character(0) NA NA NA NA NA NA NA NA NA NA NA NA NA NA NA NA
"NC_035780.1" "Gnomon" "mRNA" 10200744 10214756 NA "-" NA "rna1049" c("GeneID:111115832", "Genbank:XM_022454713.1") "XM_022454713.1" NA NA NA "mRNA" NA NA NA NA NA "LOC111115832" NA gene610 "Supporting evidence includes similarity to: 5 Proteins, and 100% coverage of the annotated genomic feature by RNAseq alignments, including 4 samples with support for all annotated introns" "CD151 antigen-like, transcript variant X3" "XM_022454713.1" NA NA character(0) character(0) NA character(0) NA character(0) NA NA NA NA NA NA NA NA NA NA NA NA NA NA NA NA
"NC_035780.1" "Gnomon" "mRNA" 10200744 10212013 NA "-" NA "rna1050" c("GeneID:111115832", "Genbank:XM_022454704.1") "XM_022454704.1" NA NA NA "mRNA" NA NA NA NA NA "LOC111115832" NA gene610 "Supporting evidence includes similarity to: 5 Proteins, and 100% coverage of the annotated genomic feature by RNAseq alignments, including 1 sample with support for all annotated introns" "CD151 antigen-like, transcript variant X2" "XM_022454704.1" NA NA character(0) character(0) NA character(0) NA character(0) NA NA NA NA NA NA NA NA NA NA NA NA NA NA NA NA
"NC_035780.1" "Gnomon" "mRNA" 10200744 10208946 NA "-" NA "rna1051" c("GeneID:111115832", "Genbank:XM_022454724.1") "XM_022454724.1" NA NA NA "mRNA" NA NA NA NA NA "LOC111115832" NA gene610 "Supporting evidence includes similarity to: 5 Proteins, and 100% coverage of the annotated genomic feature by RNAseq alignments, including 2 samples with support for all annotated introns" "CD151 antigen-like, transcript variant X4" "XM_022454724.1" NA NA character(0) character(0) NA character(0) NA character(0) NA NA NA NA NA NA NA NA NA NA NA NA NA NA NA NA
"NC_035780.1" "Gnomon" "mRNA" 10200744 10208357 NA "-" NA "rna1052" c("GeneID:111115832", "Genbank:XM_022454732.1") "XM_022454732.1" NA NA NA "mRNA" NA NA NA NA NA "LOC111115832" NA gene610 "Supporting evidence includes similarity to: 5 Proteins, and 100% coverage of the annotated genomic feature by RNAseq alignments, including 3 samples with support for all annotated introns" "CD151 antigen-like, transcript variant X5" "XM_022454732.1" NA NA character(0) character(0) NA character(0) NA character(0) NA NA NA NA NA NA NA NA NA NA NA NA NA NA NA NA
"NC_035780.1" "Gnomon" "mRNA" 12018507 12035048 NA "+" NA "rna1285" c("GeneID:111110084", "Genbank:XM_022446437.1") "XM_022446437.1" NA NA NA "mRNA" NA NA NA NA NA "LOC111110084" NA gene728 "Supporting evidence includes similarity to: 1 Protein, and 100% coverage of the annotated genomic feature by RNAseq alignments, including 8 samples with support for all annotated introns" "CD151 antigen-like, transcript variant X2" "XM_022446437.1" NA NA character(0) character(0) NA character(0) NA character(0) NA NA NA NA NA NA NA NA NA NA NA NA NA NA NA NA
"NC_035780.1" "Gnomon" "mRNA" 12018507 12035048 NA "+" NA "rna1286" c("GeneID:111110084", "Genbank:XM_022446427.1") "XM_022446427.1" NA NA NA "mRNA" NA NA NA NA NA "LOC111110084" NA gene728 "Supporting evidence includes similarity to: 2 Proteins, and 100% coverage of the annotated genomic feature by RNAseq alignments, including 8 samples with support for all annotated introns" "CD151 antigen-like, transcript variant X1" "XM_022446427.1" NA NA character(0) character(0) NA character(0) NA character(0) NA NA NA NA NA NA NA NA NA NA NA NA NA NA NA NA
"NC_035780.1" "Gnomon" "mRNA" 12022493 12035048 NA "+" NA "rna1287" c("GeneID:111110084", "Genbank:XM_022446446.1") "XM_022446446.1" NA NA NA "mRNA" NA NA NA NA NA "LOC111110084" NA gene728 "Supporting evidence includes similarity to: 1 Protein, and 100% coverage of the annotated genomic feature by RNAseq alignments, including 1 sample with support for all annotated introns" "CD151 antigen-like, transcript variant X3" "XM_022446446.1" NA NA character(0) character(0) NA character(0) NA character(0) NA NA NA NA NA NA NA NA NA NA NA NA NA NA NA NA
"NC_035780.1" "Gnomon" "mRNA" 12023277 12035048 NA "+" NA "rna1288" c("GeneID:111110084", "Genbank:XM_022446454.1") "XM_022446454.1" NA NA NA "mRNA" NA NA NA NA NA "LOC111110084" NA gene728 "Supporting evidence includes similarity to: 1 Protein, and 100% coverage of the annotated genomic feature by RNAseq alignments, including 1 sample with support for all annotated introns" "CD151 antigen-like, transcript variant X4" "XM_022446454.1" NA NA character(0) character(0) NA character(0) NA character(0) NA NA NA NA NA NA NA NA NA NA NA NA NA NA NA NA
"NC_035780.1" "Gnomon" "mRNA" 12026708 12035048 NA "+" NA "rna1289" c("GeneID:111110084", "Genbank:XM_022446462.1") "XM_022446462.1" NA NA NA "mRNA" NA NA NA NA NA "LOC111110084" NA gene728 "Supporting evidence includes similarity to: 1 Protein, and 100% coverage of the annotated genomic feature by RNAseq alignments, including 4 samples with support for all annotated introns" "CD151 antigen-like, transcript variant X5" "XM_022446462.1" NA NA character(0) character(0) NA character(0) NA character(0) NA NA NA NA NA NA NA NA NA NA NA NA NA NA NA NA
"NC_035780.1" "Gnomon" "mRNA" 13515567 13582535 NA "+" NA "rna1447" c("GeneID:111128838", "Genbank:XM_022474734.1") "XM_022474734.1" NA NA NA "mRNA" NA NA NA NA NA "LOC111128838" NA gene824 "Supporting evidence includes similarity to: 1 EST, 2 Proteins, and 100% coverage of the annotated genomic feature by RNAseq alignments, including 4 samples with support for all annotated introns" "tyrosine-protein kinase JAK2-like, transcript variant X1" "XM_022474734.1" NA NA character(0) character(0) NA character(0) NA character(0) NA NA NA NA NA NA NA NA NA NA NA NA NA NA NA NA
"NC_035780.1" "Gnomon" "mRNA" 13515571 13582535 NA "+" NA "rna1448" c("GeneID:111128838", "Genbank:XM_022474742.1") "XM_022474742.1" NA NA NA "mRNA" NA NA NA NA NA "LOC111128838" NA gene824 "Supporting evidence includes similarity to: 1 EST, 2 Proteins, and 100% coverage of the annotated genomic feature by RNAseq alignments, including 5 samples with support for all annotated introns" "tyrosine-protein kinase JAK2-like, transcript variant X2" "XM_022474742.1" NA NA character(0) character(0) NA character(0) NA character(0) NA NA NA NA NA NA NA NA NA NA NA NA NA NA NA NA
"NC_035780.1" "Gnomon" "mRNA" 13515588 13582535 NA "+" NA "rna1449" c("GeneID:111128838", "Genbank:XM_022474766.1") "XM_022474766.1" NA NA NA "mRNA" NA NA NA NA NA "LOC111128838" NA gene824 "Supporting evidence includes similarity to: 1 EST, 2 Proteins, and 100% coverage of the annotated genomic feature by RNAseq alignments, including 9 samples with support for all annotated introns" "tyrosine-protein kinase JAK2-like, transcript variant X5" "XM_022474766.1" NA NA character(0) character(0) NA character(0) NA character(0) NA NA NA NA NA NA NA NA NA NA NA NA NA NA NA NA
"NC_035780.1" "Gnomon" "mRNA" 13515600 13582535 NA "+" NA "rna1450" c("GeneID:111128838", "Genbank:XM_022474756.1") "XM_022474756.1" NA NA NA "mRNA" NA NA NA NA NA "LOC111128838" NA gene824 "Supporting evidence includes similarity to: 1 EST, 2 Proteins, and 100% coverage of the annotated genomic feature by RNAseq alignments, including 3 samples with support for all annotated introns" "tyrosine-protein kinase JAK2-like, transcript variant X4" "XM_022474756.1" NA NA character(0) character(0) NA character(0) NA character(0) NA NA NA NA NA NA NA NA NA NA NA NA NA NA NA NA
"NC_035780.1" "Gnomon" "mRNA" 13515810 13582535 NA "+" NA "rna1451" c("GeneID:111128838", "Genbank:XM_022474748.1") "XM_022474748.1" NA NA NA "mRNA" NA NA NA NA NA "LOC111128838" NA gene824 "Supporting evidence includes similarity to: 1 EST, 2 Proteins, and 100% coverage of the annotated genomic feature by RNAseq alignments, including 1 sample with support for all annotated introns" "tyrosine-protein kinase JAK2-like, transcript variant X3" "XM_022474748.1" NA NA character(0) character(0) NA character(0) NA character(0) NA NA NA NA NA NA NA NA NA NA NA NA NA NA NA NA
"NC_035780.1" "Gnomon" "mRNA" 13618784 13672145 NA "-" NA "rna1458" c("GeneID:111104302", "Genbank:XM_022438182.1") "XM_022438182.1" NA NA NA "mRNA" NA NA NA NA NA "LOC111104302" NA gene831 "Supporting evidence includes similarity to: 2 Proteins, and 100% coverage of the annotated genomic feature by RNAseq alignments, including 23 samples with support for all annotated introns" "tyrosine-protein kinase JAK2-like, transcript variant X2" "XM_022438182.1" NA NA character(0) character(0) NA character(0) NA character(0) NA NA NA NA NA NA NA NA NA NA NA NA NA NA NA NA
"NC_035780.1" "Gnomon" "mRNA" 13618784 13672140 NA "-" NA "rna1459" c("GeneID:111104302", "Genbank:XM_022438175.1") "XM_022438175.1" NA NA NA "mRNA" NA NA NA NA NA "LOC111104302" NA gene831 "Supporting evidence includes similarity to: 2 Proteins, and 100% coverage of the annotated genomic feature by RNAseq alignments, including 22 samples with support for all annotated introns" "tyrosine-protein kinase JAK2-like, transcript variant X1" "XM_022438175.1" NA NA character(0) character(0) NA character(0) NA character(0) NA NA NA NA NA NA NA NA NA NA NA NA NA NA NA NA
"NC_035780.1" "Gnomon" "mRNA" 13618784 13671843 NA "-" NA "rna1460" c("GeneID:111104302", "Genbank:XM_022438192.1") "XM_022438192.1" NA NA NA "mRNA" NA NA NA NA NA "LOC111104302" NA gene831 "Supporting evidence includes similarity to: 2 Proteins, and 100% coverage of the annotated genomic feature by RNAseq alignments, including 22 samples with support for all annotated introns" "tyrosine-protein kinase JAK2-like, transcript variant X3" "XM_022438192.1" NA NA character(0) character(0) NA character(0) NA character(0) NA NA NA NA NA NA NA NA NA NA NA NA NA NA NA NA
"NC_035780.1" "Gnomon" "mRNA" 13623969 13672141 NA "-" NA "rna1462" c("GeneID:111104302", "Genbank:XM_022438204.1") "XM_022438204.1" NA NA NA "mRNA" NA NA NA NA NA "LOC111104302" NA gene831 "Supporting evidence includes similarity to: 2 Proteins, and 100% coverage of the annotated genomic feature by RNAseq alignments, including 20 samples with support for all annotated introns" "tyrosine-protein kinase JAK2-like, transcript variant X5" "XM_022438204.1" NA NA character(0) character(0) NA character(0) NA character(0) NA NA NA NA NA NA NA NA NA NA NA NA NA NA NA NA
"NC_035780.1" "Gnomon" "mRNA" 13702873 13744227 NA "-" NA "rna1470" c("GeneID:111104335", "Genbank:XM_022438230.1") "XM_022438230.1" NA NA NA "mRNA" NA NA NA NA NA "LOC111104335" NA gene839 "Supporting evidence includes similarity to: 2 Proteins, and 97% coverage of the annotated genomic feature by RNAseq alignments, including 6 samples with support for all annotated introns" "tyrosine-protein kinase JAK2-like" "XM_022438230.1" NA NA character(0) The sequence of the model RefSeq transcript was modified relative to this genomic sequence to represent the inferred CDS: inserted 1 base in 1 codon "unclassified transcription discrepancy" character(0) NA character(0) NA NA NA NA NA NA NA NA NA NA NA NA NA NA NA NA
"NC_035780.1" "Gnomon" "mRNA" 16705694 16712722 NA "+" NA "rna1754" c("GeneID:111103080", "Genbank:XM_022436098.1") "XM_022436098.1" NA NA NA "mRNA" NA NA NA NA NA "LOC111103080" NA gene1012 "Supporting evidence includes similarity to: 1 EST, 4 Proteins, and 100% coverage of the annotated genomic feature by RNAseq alignments, including 14 samples with support for all annotated introns" "apoptosis regulator BAX-like, transcript variant X2" "XM_022436098.1" NA NA character(0) character(0) NA character(0) NA character(0) NA NA NA NA NA NA NA NA NA NA NA NA NA NA NA NA
"NC_035780.1" "Gnomon" "mRNA" 16705740 16712722 NA "+" NA "rna1755" c("GeneID:111103080", "Genbank:XM_022436090.1") "XM_022436090.1" NA NA NA "mRNA" NA NA NA NA NA "LOC111103080" NA gene1012 "Supporting evidence includes similarity to: 6 Proteins, and 100% coverage of the annotated genomic feature by RNAseq alignments, including 24 samples with support for all annotated introns" "apoptosis regulator BAX-like, transcript variant X1" "XM_022436090.1" NA NA character(0) character(0) NA character(0) NA character(0) NA NA NA NA NA NA NA NA NA NA NA NA NA NA NA NA
"NC_035780.1" "Gnomon" "mRNA" 16705750 16712722 NA "+" NA "rna1756" c("GeneID:111103080", "Genbank:XM_022436107.1") "XM_022436107.1" NA NA NA "mRNA" NA NA NA NA NA "LOC111103080" NA gene1012 "Supporting evidence includes similarity to: 3 Proteins, and 100% coverage of the annotated genomic feature by RNAseq alignments, including 13 samples with support for all annotated introns" "apoptosis regulator BAX-like, transcript variant X3" "XM_022436107.1" NA NA character(0) character(0) NA character(0) NA character(0) NA NA NA NA NA NA NA NA NA NA NA NA NA NA NA NA
"NC_035780.1" "Gnomon" "mRNA" 18905765 18948950 NA "-" NA "rna1940" c("GeneID:111133968", "Genbank:XM_022482730.1") "XM_022482730.1" NA NA NA "mRNA" NA NA NA NA NA "LOC111133968" NA gene1150 "Supporting evidence includes similarity to: 100% coverage of the annotated genomic feature by RNAseq alignments, including 4 samples with support for all annotated introns" "receptor-interacting serine/threonine-protein kinase 4-like, transcript variant X3" "XM_022482730.1" NA NA character(0) character(0) NA character(0) NA character(0) NA NA NA NA NA NA NA NA NA NA NA NA NA NA NA NA
"NC_035780.1" "Gnomon" "mRNA" 18905765 18948950 NA "-" NA "rna1941" c("GeneID:111133968", "Genbank:XM_022482723.1") "XM_022482723.1" NA NA NA "mRNA" NA NA NA NA NA "LOC111133968" NA gene1150 "Supporting evidence includes similarity to: 100% coverage of the annotated genomic feature by RNAseq alignments, including 2 samples with support for all annotated introns" "receptor-interacting serine/threonine-protein kinase 4-like, transcript variant X2" "XM_022482723.1" NA NA character(0) character(0) NA character(0) NA character(0) NA NA NA NA NA NA NA NA NA NA NA NA NA NA NA NA
"NC_035780.1" "Gnomon" "mRNA" 18905765 18948950 NA "-" NA "rna1942" c("GeneID:111133968", "Genbank:XM_022482717.1") "XM_022482717.1" NA NA NA "mRNA" NA NA NA NA NA "LOC111133968" NA gene1150 "Supporting evidence includes similarity to: 100% coverage of the annotated genomic feature by RNAseq alignments, including 8 samples with support for all annotated introns" "receptor-interacting serine/threonine-protein kinase 4-like, transcript variant X1" "XM_022482717.1" NA NA character(0) character(0) NA character(0) NA character(0) NA NA NA NA NA NA NA NA NA NA NA NA NA NA NA NA
"NC_035780.1" "Gnomon" "mRNA" 22578293 22580477 NA "+" NA "rna2265" c("GeneID:111122449", "Genbank:XM_022464261.1") "XM_022464261.1" NA NA NA "mRNA" NA NA NA NA NA "LOC111122449" NA gene1355 "Supporting evidence includes similarity to: 100% coverage of the annotated genomic feature by RNAseq alignments, including 2 samples with support for all annotated introns" "nuclear apoptosis-inducing factor 1-like, transcript variant X2" "XM_022464261.1" NA NA character(0) character(0) NA character(0) NA character(0) NA NA NA NA NA NA NA NA NA NA NA NA NA NA NA NA
"NC_035780.1" "Gnomon" "mRNA" 22578296 22580477 NA "+" NA "rna2266" c("GeneID:111122449", "Genbank:XM_022464258.1") "XM_022464258.1" NA NA NA "mRNA" NA NA NA NA NA "LOC111122449" NA gene1355 "Supporting evidence includes similarity to: 1 Protein, and 100% coverage of the annotated genomic feature by RNAseq alignments, including 3 samples with support for all annotated introns" "nuclear apoptosis-inducing factor 1-like, transcript variant X1" "XM_022464258.1" NA NA character(0) character(0) NA character(0) NA character(0) NA NA NA NA NA NA NA NA NA NA NA NA NA NA NA NA
"NC_035780.1" "Gnomon" "mRNA" 24493778 24496243 NA "-" NA "rna2505" c("GeneID:111103765", "Genbank:XM_022437229.1") "XM_022437229.1" NA NA NA "mRNA" NA NA NA NA NA "LOC111103765" NA gene1489 "Supporting evidence includes similarity to: 20 Proteins, and 100% coverage of the annotated genomic feature by RNAseq alignments, including 27 samples with support for all annotated introns" "BAG family molecular chaperone regulator 3-like" "XM_022437229.1" NA NA character(0) character(0) NA character(0) NA character(0) NA NA NA NA NA NA NA NA NA NA NA NA NA NA NA NA
"NC_035780.1" "Gnomon" "mRNA" 27912452 27926213 NA "-" NA "rna2905" c("GeneID:111127234", "Genbank:XM_022472367.1") "XM_022472367.1" NA NA NA "mRNA" NA NA NA NA NA "LOC111127234" NA gene1716 "Supporting evidence includes similarity to: 1 EST, and 100% coverage of the annotated genomic feature by RNAseq alignments, including 4 samples with support for all annotated introns" "calpain-2 catalytic subunit-like, transcript variant X6" "XM_022472367.1" NA NA character(0) character(0) NA character(0) NA character(0) NA NA NA NA NA NA NA NA NA NA NA NA NA NA NA NA
"NC_035780.1" "Gnomon" "mRNA" 27912452 27926212 NA "-" NA "rna2906" c("GeneID:111127234", "Genbank:XM_022472343.1") "XM_022472343.1" NA NA NA "mRNA" NA NA NA NA NA "LOC111127234" NA gene1716 "Supporting evidence includes similarity to: 100% coverage of the annotated genomic feature by RNAseq alignments, including 5 samples with support for all annotated introns" "calpain-2 catalytic subunit-like, transcript variant X3" "XM_022472343.1" NA NA character(0) character(0) NA character(0) NA character(0) NA NA NA NA NA NA NA NA NA NA NA NA NA NA NA NA
"NC_035780.1" "Gnomon" "mRNA" 27912452 27926212 NA "-" NA "rna2907" c("GeneID:111127234", "Genbank:XM_022472336.1") "XM_022472336.1" NA NA NA "mRNA" NA NA NA NA NA "LOC111127234" NA gene1716 "Supporting evidence includes similarity to: 1 EST, and 100% coverage of the annotated genomic feature by RNAseq alignments, including 2 samples with support for all annotated introns" "calpain-2 catalytic subunit-like, transcript variant X2" "XM_022472336.1" NA NA character(0) character(0) NA character(0) NA character(0) NA NA NA NA NA NA NA NA NA NA NA NA NA NA NA NA
"NC_035780.1" "Gnomon" "mRNA" 27912452 27926212 NA "-" NA "rna2908" c("GeneID:111127234", "Genbank:XM_022472328.1") "XM_022472328.1" NA NA NA "mRNA" NA NA NA NA NA "LOC111127234" NA gene1716 "Supporting evidence includes similarity to: 1 EST, and 100% coverage of the annotated genomic feature by RNAseq alignments, including 4 samples with support for all annotated introns" "calpain-2 catalytic subunit-like, transcript variant X1" "XM_022472328.1" NA NA character(0) character(0) NA character(0) NA character(0) NA NA NA NA NA NA NA NA NA NA NA NA NA NA NA NA
"NC_035780.1" "Gnomon" "mRNA" 27912452 27920351 NA "-" NA "rna2909" c("GeneID:111127234", "Genbank:XM_022472350.1") "XM_022472350.1" NA NA NA "mRNA" NA NA NA NA NA "LOC111127234" NA gene1716 "Supporting evidence includes similarity to: 100% coverage of the annotated genomic feature by RNAseq alignments, including 5 samples with support for all annotated introns" "calpain-2 catalytic subunit-like, transcript variant X4" "XM_022472350.1" NA NA character(0) character(0) NA character(0) NA character(0) NA NA NA NA NA NA NA NA NA NA NA NA NA NA NA NA
"NC_035780.1" "Gnomon" "mRNA" 27912452 27919473 NA "-" NA "rna2910" c("GeneID:111127234", "Genbank:XM_022472358.1") "XM_022472358.1" NA NA NA "mRNA" NA NA NA NA NA "LOC111127234" NA gene1716 "Supporting evidence includes similarity to: 100% coverage of the annotated genomic feature by RNAseq alignments, including 2 samples with support for all annotated introns" "calpain-2 catalytic subunit-like, transcript variant X5" "XM_022472358.1" NA NA character(0) character(0) NA character(0) NA character(0) NA NA NA NA NA NA NA NA NA NA NA NA NA NA NA NA
"NC_035780.1" "Gnomon" "mRNA" 29848237 29850651 NA "-" NA "rna3093" c("GeneID:111099109", "Genbank:XM_022430482.1") "XM_022430482.1" NA NA NA "mRNA" NA NA NA NA NA "LOC111099109" NA gene1819 "Supporting evidence includes similarity to: 1 EST, 4 Proteins, and 100% coverage of the annotated genomic feature by RNAseq alignments, including 25 samples with support for all annotated introns" "lipopolysaccharide-induced tumor necrosis factor-alpha factor homolog" "XM_022430482.1" NA NA character(0) character(0) NA character(0) NA character(0) NA NA NA NA NA NA NA NA NA NA NA NA NA NA NA NA
"NC_035780.1" "Gnomon" "mRNA" 34823563 34829102 NA "-" NA "rna3639" c("GeneID:111100699", "Genbank:XM_022432785.1") "XM_022432785.1" NA NA NA "mRNA" NA NA NA NA NA "LOC111100699" NA gene2130 "Supporting evidence includes similarity to: 4 Proteins, and 100% coverage of the annotated genomic feature by RNAseq alignments, including 25 samples with support for all annotated introns" "methylthioribulose-1-phosphate dehydratase-like" "XM_022432785.1" NA NA character(0) character(0) NA character(0) NA character(0) NA NA NA NA NA NA NA NA NA NA NA NA NA NA NA NA
"NC_035780.1" "Gnomon" "mRNA" 36227849 36228615 NA "-" NA "rna3770" c("GeneID:111137387", "Genbank:XM_022488834.1") "XM_022488834.1" NA NA NA "mRNA" NA NA NA NA NA "LOC111137387" NA gene2208 "Supporting evidence includes similarity to: 16 ESTs, 9 Proteins, and 100% coverage of the annotated genomic feature by RNAseq alignments" "heat shock protein 27-like" "XM_022488834.1" NA NA character(0) character(0) NA character(0) NA character(0) NA NA NA NA NA NA NA NA NA NA NA NA NA NA NA NA
"NC_035780.1" "Gnomon" "mRNA" 38000541 38011441 NA "-" NA "rna3926" c("GeneID:111129875", "Genbank:XM_022476380.1") "XM_022476380.1" NA NA NA "mRNA" NA NA NA NA NA "LOC111129875" NA gene2312 "Supporting evidence includes similarity to: 15 Proteins, and 100% coverage of the annotated genomic feature by RNAseq alignments, including 22 samples with support for all annotated introns" "myeloid differentiation primary response protein MyD88-like" "XM_022476380.1" NA NA character(0) character(0) NA character(0) NA character(0) NA NA NA NA NA NA NA NA NA NA NA NA NA NA NA NA
"NC_035780.1" "Gnomon" "mRNA" 47052608 47085403 NA "-" NA "rna4737" c("GeneID:111124603", "Genbank:XM_022467602.1") "XM_022467602.1" NA NA NA "mRNA" NA NA NA NA NA "LOC111124603" NA gene2782 "Supporting evidence includes similarity to: 2 Proteins, and 95% coverage of the annotated genomic feature by RNAseq alignments" "calpain-9-like" "XM_022467602.1" NA NA character(0) character(0) NA character(0) NA character(0) NA NA NA NA NA NA NA NA NA NA NA NA NA NA NA NA
"NC_035780.1" "Gnomon" "mRNA" 48330714 48380767 NA "+" NA "rna4868" c("GeneID:111128718", "Genbank:XM_022474529.1") "XM_022474529.1" NA NA NA "mRNA" NA NA NA NA NA "LOC111128718" NA gene2874 "Supporting evidence includes similarity to: 10 Proteins, and 100% coverage of the annotated genomic feature by RNAseq alignments, including 7 samples with support for all annotated introns" "signal transducer and activator of transcription 5B-like, transcript variant X3" "XM_022474529.1" NA NA character(0) character(0) NA character(0) NA character(0) NA NA NA NA NA NA NA NA NA NA NA NA NA NA NA NA
"NC_035780.1" "Gnomon" "mRNA" 48337619 48380767 NA "+" NA "rna4869" c("GeneID:111128718", "Genbank:XM_022474536.1") "XM_022474536.1" NA NA NA "mRNA" NA NA NA NA NA "LOC111128718" NA gene2874 "Supporting evidence includes similarity to: 9 Proteins, and 100% coverage of the annotated genomic feature by RNAseq alignments, including 9 samples with support for all annotated introns" "signal transducer and activator of transcription 5B-like, transcript variant X4" "XM_022474536.1" NA NA character(0) character(0) NA character(0) NA character(0) NA NA NA NA NA NA NA NA NA NA NA NA NA NA NA NA
"NC_035780.1" "Gnomon" "mRNA" 48338098 48380767 NA "+" NA "rna4870" c("GeneID:111128718", "Genbank:XM_022474509.1") "XM_022474509.1" NA NA NA "mRNA" NA NA NA NA NA "LOC111128718" NA gene2874 "Supporting evidence includes similarity to: 9 Proteins, and 100% coverage of the annotated genomic feature by RNAseq alignments, including 9 samples with support for all annotated introns" "signal transducer and activator of transcription 5B-like, transcript variant X1" "XM_022474509.1" NA NA character(0) character(0) NA character(0) NA character(0) NA NA NA NA NA NA NA NA NA NA NA NA NA NA NA NA
"NC_035780.1" "Gnomon" "mRNA" 48338100 48380767 NA "+" NA "rna4871" c("GeneID:111128718", "Genbank:XM_022474520.1") "XM_022474520.1" NA NA NA "mRNA" NA NA NA NA NA "LOC111128718" NA gene2874 "Supporting evidence includes similarity to: 11 Proteins, and 100% coverage of the annotated genomic feature by RNAseq alignments, including 11 samples with support for all annotated introns" "signal transducer and activator of transcription 5B-like, transcript variant X2" "XM_022474520.1" NA NA character(0) character(0) NA character(0) NA character(0) NA NA NA NA NA NA NA NA NA NA NA NA NA NA NA NA
"NC_035780.1" "Gnomon" "mRNA" 50061555 50109075 NA "+" NA "rna5046" c("GeneID:111123278", "Genbank:XM_022465542.1") "XM_022465542.1" NA NA NA "mRNA" NA NA NA NA NA "LOC111123278" NA gene2978 "Supporting evidence includes similarity to: 3 Proteins, and 100% coverage of the annotated genomic feature by RNAseq alignments, including 18 samples with support for all annotated introns" "signal transducer and activator of transcription 5B-like, transcript variant X3" "XM_022465542.1" NA NA character(0) character(0) NA character(0) NA character(0) NA NA NA NA NA NA NA NA NA NA NA NA NA NA NA NA
"NC_035780.1" "Gnomon" "mRNA" 50067872 50109075 NA "+" NA "rna5047" c("GeneID:111123278", "Genbank:XM_022465550.1") "XM_022465550.1" NA NA NA "mRNA" NA NA NA NA NA "LOC111123278" NA gene2978 "Supporting evidence includes similarity to: 3 Proteins, and 100% coverage of the annotated genomic feature by RNAseq alignments, including 21 samples with support for all annotated introns" "signal transducer and activator of transcription 5B-like, transcript variant X4" "XM_022465550.1" NA NA character(0) character(0) NA character(0) NA character(0) NA NA NA NA NA NA NA NA NA NA NA NA NA NA NA NA
"NC_035780.1" "Gnomon" "mRNA" 50068412 50109077 NA "+" NA "rna5048" c("GeneID:111123278", "Genbank:XM_022465526.1") "XM_022465526.1" NA NA NA "mRNA" NA NA NA NA NA "LOC111123278" NA gene2978 "Supporting evidence includes similarity to: 3 Proteins, and 100% coverage of the annotated genomic feature by RNAseq alignments, including 21 samples with support for all annotated introns" "signal transducer and activator of transcription 5B-like, transcript variant X1" "XM_022465526.1" NA NA character(0) character(0) NA character(0) NA character(0) NA NA NA NA NA NA NA NA NA NA NA NA NA NA NA NA
"NC_035780.1" "Gnomon" "mRNA" 50068414 50109076 NA "+" NA "rna5049" c("GeneID:111123278", "Genbank:XM_022465533.1") "XM_022465533.1" NA NA NA "mRNA" NA NA NA NA NA "LOC111123278" NA gene2978 "Supporting evidence includes similarity to: 4 Proteins, and 100% coverage of the annotated genomic feature by RNAseq alignments, including 24 samples with support for all annotated introns" "signal transducer and activator of transcription 5B-like, transcript variant X2" "XM_022465533.1" NA NA character(0) character(0) NA character(0) NA character(0) NA NA NA NA NA NA NA NA NA NA NA NA NA NA NA NA
"NC_035780.1" "Gnomon" "mRNA" 53726749 53736054 NA "+" NA "rna5342" c("GeneID:111108047", "Genbank:XM_022443541.1") "XM_022443541.1" NA NA NA "mRNA" NA NA NA NA NA "LOC111108047" NA gene3157 "Supporting evidence includes similarity to: 2 Proteins, and 8% coverage of the annotated genomic feature by RNAseq alignments" "toll-like receptor 13" "XM_022443541.1" NA NA character(0) character(0) NA character(0) NA character(0) NA NA NA NA NA NA NA NA NA NA NA NA NA NA NA NA
"NC_035780.1" "Gnomon" "mRNA" 53890568 53894376 NA "-" NA "rna5355" c("GeneID:111128415", "Genbank:XM_022474411.1") "XM_022474411.1" NA NA NA "mRNA" NA NA NA NA NA "LOC111128415" NA gene3167 "Supporting evidence includes similarity to: 3 Proteins, and 100% coverage of the annotated genomic feature by RNAseq alignments, including 17 samples with support for all annotated introns" "toll-like receptor 4" "XM_022474411.1" NA NA character(0) The sequence of the model RefSeq transcript was modified relative to this genomic sequence to represent the inferred CDS: inserted 4 bases in 4 codons "unclassified transcription discrepancy" character(0) NA character(0) NA NA NA NA NA NA NA NA NA NA NA NA NA NA NA NA
"NC_035780.1" "Gnomon" "mRNA" 54082941 54118322 NA "+" NA "rna5376" c("GeneID:111108068", "Genbank:XM_022443594.1") "XM_022443594.1" NA NA NA "mRNA" NA NA NA NA NA "LOC111108068" NA gene3182 "Supporting evidence includes similarity to: 2 Proteins, and 99% coverage of the annotated genomic feature by RNAseq alignments" "MAP kinase-activating death domain protein-like" "XM_022443594.1" NA NA character(0) The sequence of the model RefSeq transcript was modified relative to this genomic sequence to represent the inferred CDS: deleted 2 bases in 1 codon "unclassified transcription discrepancy" character(0) NA character(0) NA NA NA NA NA NA NA NA NA NA NA NA NA NA NA NA
"NC_035780.1" "Gnomon" "mRNA" 55193277 55197587 NA "+" NA "rna5552" c("GeneID:111135797", "Genbank:XM_022486178.1") "XM_022486178.1" NA NA NA "mRNA" NA NA NA NA NA "LOC111135797" NA gene3260 "Supporting evidence includes similarity to: 1 EST, 7 Proteins, and 100% coverage of the annotated genomic feature by RNAseq alignments, including 16 samples with support for all annotated introns" "fas apoptotic inhibitory molecule 1-like" "XM_022486178.1" NA NA character(0) character(0) NA character(0) NA character(0) NA NA NA NA NA NA NA NA NA NA NA NA NA NA NA NA
"NC_035780.1" "Gnomon" "mRNA" 55394292 55400852 NA "-" NA "rna5574" c("GeneID:111132033", "Genbank:XM_022479670.1") "XM_022479670.1" NA NA NA "mRNA" NA NA NA NA NA "LOC111132033" NA gene3278 "Supporting evidence includes similarity to: 2 ESTs, 4 Proteins, and 94% coverage of the annotated genomic feature by RNAseq alignments, including 27 samples with support for all annotated introns" "apoptosis inhibitor 5-like" "XM_022479670.1" NA NA character(0) The sequence of the model RefSeq transcript was modified relative to this genomic sequence to represent the inferred CDS: inserted 2 bases in 1 codon "unclassified transcription discrepancy" character(0) NA character(0) NA NA NA NA NA NA NA NA NA NA NA NA NA NA NA NA
"NC_035780.1" "Gnomon" "mRNA" 56116590 56120955 NA "-" NA "rna5671" c("GeneID:111115640", "Genbank:XM_022454464.1") "XM_022454464.1" NA NA NA "mRNA" NA NA NA NA NA "LOC111115640" NA gene3334 "Supporting evidence includes similarity to: 1 Protein, and 100% coverage of the annotated genomic feature by RNAseq alignments, including 17 samples with support for all annotated introns" "myeloid differentiation primary response protein MyD88-like" "XM_022454464.1" NA NA character(0) character(0) NA character(0) NA character(0) NA NA NA NA NA NA NA NA NA NA NA NA NA NA NA NA
"NC_035780.1" "Gnomon" "mRNA" 56317452 56331542 NA "-" NA "rna5706" c("GeneID:111099881", "Genbank:XM_022431369.1") "XM_022431369.1" NA NA NA "mRNA" NA NA NA NA NA "LOC111099881" NA gene3353 "Supporting evidence includes similarity to: 1 Protein, and 100% coverage of the annotated genomic feature by RNAseq alignments" "calpain-3-like" "XM_022431369.1" NA NA character(0) character(0) NA character(0) NA character(0) NA NA NA NA NA NA NA NA NA NA NA NA NA NA NA NA
"NC_035780.1" "Gnomon" "mRNA" 56351895 56359283 NA "-" NA "rna5709" c("GeneID:111127658", "Genbank:XM_022472941.1") "XM_022472941.1" NA NA NA "mRNA" NA NA NA NA NA "LOC111127658" NA gene3356 "Supporting evidence includes similarity to: 100% coverage of the annotated genomic feature by RNAseq alignments, including 17 samples with support for all annotated introns" "cell death-inducing p53-target protein 1 homolog" "XM_022472941.1" NA NA character(0) character(0) NA character(0) NA character(0) NA NA NA NA NA NA NA NA NA NA NA NA NA NA NA NA
"NC_035780.1" "Gnomon" "mRNA" 56511628 56527135 NA "-" NA "rna5733" c("GeneID:111127502", "Genbank:XM_022472708.1") "XM_022472708.1" NA NA NA "mRNA" NA NA NA NA NA "LOC111127502" NA gene3373 "Supporting evidence includes similarity to: 1 Protein, and 100% coverage of the annotated genomic feature by RNAseq alignments, including 5 samples with support for all annotated introns" "calpain-3-like, transcript variant X1" "XM_022472708.1" NA NA character(0) character(0) NA character(0) NA character(0) NA NA NA NA NA NA NA NA NA NA NA NA NA NA NA NA
"NC_035780.1" "Gnomon" "mRNA" 56511628 56525783 NA "-" NA "rna5734" c("GeneID:111127502", "Genbank:XM_022472717.1") "XM_022472717.1" NA NA NA "mRNA" NA NA NA NA NA "LOC111127502" NA gene3373 "Supporting evidence includes similarity to: 1 Protein, and 100% coverage of the annotated genomic feature by RNAseq alignments, including 2 samples with support for all annotated introns" "calpain-3-like, transcript variant X2" "XM_022472717.1" NA NA character(0) character(0) NA character(0) NA character(0) NA NA NA NA NA NA NA NA NA NA NA NA NA NA NA NA
"NC_035780.1" "Gnomon" "mRNA" 56511628 56523678 NA "-" NA "rna5735" c("GeneID:111127502", "Genbank:XM_022472733.1") "XM_022472733.1" NA NA NA "mRNA" NA NA NA NA NA "LOC111127502" NA gene3373 "Supporting evidence includes similarity to: 100% coverage of the annotated genomic feature by RNAseq alignments, including 3 samples with support for all annotated introns" "calpain-3-like, transcript variant X4" "XM_022472733.1" NA NA character(0) character(0) NA character(0) NA character(0) NA NA NA NA NA NA NA NA NA NA NA NA NA NA NA NA
"NC_035780.1" "Gnomon" "mRNA" 56513668 56527135 NA "-" NA "rna5736" c("GeneID:111127502", "Genbank:XM_022472724.1") "XM_022472724.1" NA NA NA "mRNA" NA NA NA NA NA "LOC111127502" NA gene3373 "Supporting evidence includes similarity to: 1 Protein, and 100% coverage of the annotated genomic feature by RNAseq alignments, including 5 samples with support for all annotated introns" "calpain-3-like, transcript variant X3" "XM_022472724.1" NA NA character(0) character(0) NA character(0) NA character(0) NA NA NA NA NA NA NA NA NA NA NA NA NA NA NA NA
"NC_035780.1" "Gnomon" "mRNA" 56548345 56551298 NA "-" NA "rna5739" c("GeneID:111105094", "Genbank:XM_022439269.1") "XM_022439269.1" NA NA NA "mRNA" NA NA NA NA NA "LOC111105094" NA gene3376 "Supporting evidence includes similarity to: 100% coverage of the annotated genomic feature by RNAseq alignments, including 25 samples with support for all annotated introns" "cell death-inducing p53-target protein 1 homolog" "XM_022439269.1" NA NA character(0) character(0) NA character(0) NA character(0) NA NA NA NA NA NA NA NA NA NA NA NA NA NA NA NA
"NC_035780.1" "Gnomon" "mRNA" 59073640 59074821 NA "-" NA "rna6015" c("GeneID:111109580", "Genbank:XM_022445761.1") "XM_022445761.1" NA NA NA "mRNA" NA NA NA NA NA "LOC111109580" NA gene3548 "Supporting evidence includes similarity to: 2 Proteins, and 100% coverage of the annotated genomic feature by RNAseq alignments, including 3 samples with support for all annotated introns" "toll-like receptor 2" "XM_022445761.1" NA NA character(0) character(0) NA character(0) NA character(0) NA NA NA NA NA NA NA NA NA NA NA NA NA NA NA NA
"NC_035780.1" "Gnomon" "mRNA" 59086555 59089010 NA "-" NA "rna6016" c("GeneID:111110584", "Genbank:XM_022447147.1") "XM_022447147.1" NA NA NA "mRNA" NA NA NA NA NA "LOC111110584" NA gene3549 "Supporting evidence includes similarity to: 2 Proteins, and 99% coverage of the annotated genomic feature by RNAseq alignments" "toll-like receptor 2 type-1" "XM_022447147.1" NA NA character(0) The sequence of the model RefSeq transcript was modified relative to this genomic sequence to represent the inferred CDS: inserted 1 base in 1 codon "unclassified transcription discrepancy" character(0) NA character(0) NA NA NA NA NA NA NA NA NA NA NA NA NA NA NA NA
"NC_035780.1" "Gnomon" "mRNA" 59105048 59107590 NA "-" NA "rna6017" c("GeneID:111111115", "Genbank:XM_022447901.1") "XM_022447901.1" NA NA NA "mRNA" NA NA NA NA NA "LOC111111115" NA gene3550 "Supporting evidence includes similarity to: 3 Proteins, and 100% coverage of the annotated genomic feature by RNAseq alignments, including 4 samples with support for all annotated introns" "toll-like receptor 4" "XM_022447901.1" NA NA character(0) character(0) NA character(0) NA character(0) NA NA NA NA NA NA NA NA NA NA NA NA NA NA NA NA
"NC_035780.1" "Gnomon" "mRNA" 59114211 59116480 NA "-" NA "rna6018" c("GeneID:111111121", "Genbank:XM_022447915.1") "XM_022447915.1" NA NA NA "mRNA" NA NA NA NA NA "LOC111111121" NA gene3551 "Supporting evidence includes similarity to: 1 EST, 1 Protein, and 100% coverage of the annotated genomic feature by RNAseq alignments" "toll-like receptor 4" "XM_022447915.1" NA NA character(0) character(0) NA character(0) NA character(0) NA NA NA NA NA NA NA NA NA NA NA NA NA NA NA NA
"NC_035780.1" "Gnomon" "mRNA" 62982810 62987393 NA "+" NA "rna6377" c("GeneID:111103466", "Genbank:XM_022436761.1") "XM_022436761.1" NA NA NA "mRNA" NA NA NA NA NA "LOC111103466" NA gene3774 "Supporting evidence includes similarity to: 1 Protein, and 98% coverage of the annotated genomic feature by RNAseq alignments, including 3 samples with support for all annotated introns" "rho-related protein racA-like" "XM_022436761.1" NA NA character(0) The sequence of the model RefSeq transcript was modified relative to this genomic sequence to represent the inferred CDS: inserted 1 base in 1 codon "unclassified transcription discrepancy" character(0) NA character(0) NA NA NA NA NA NA NA NA NA NA NA NA NA NA NA NA
"NC_035780.1" "Gnomon" "mRNA" 63002260 63007164 NA "+" NA "rna6381" c("GeneID:111114627", "Genbank:XM_022453020.1") "XM_022453020.1" NA NA NA "mRNA" NA NA NA NA NA "LOC111114627" NA gene3777 "Supporting evidence includes similarity to: 72 Proteins, and 100% coverage of the annotated genomic feature by RNAseq alignments, including 16 samples with support for all annotated introns" "rho-related protein racA-like" "XM_022453020.1" NA NA character(0) character(0) NA character(0) NA character(0) NA NA NA NA NA NA NA NA NA NA NA NA NA NA NA NA
"NC_035781.1" "Gnomon" "mRNA" 665990 683353 NA "+" NA "rna6730" c("GeneID:111119906", "Genbank:XM_022460481.1") "XM_022460481.1" NA NA NA "mRNA" NA NA NA NA NA "LOC111119906" NA gene3989 "Supporting evidence includes similarity to: 2 Proteins, and 100% coverage of the annotated genomic feature by RNAseq alignments, including 10 samples with support for all annotated introns" "mitogen-activated protein kinase kinase kinase 1-like" "XM_022460481.1" NA NA character(0) character(0) NA character(0) NA character(0) NA NA NA NA NA NA NA NA NA NA NA NA NA NA NA NA
"NC_035781.1" "Gnomon" "mRNA" 887245 913399 NA "+" NA "rna6768" c("GeneID:111118497", "Genbank:XM_022458005.1") "XM_022458005.1" NA NA NA "mRNA" NA NA NA NA NA "LOC111118497" NA gene4006 "Supporting evidence includes similarity to: 35 Proteins, and 100% coverage of the annotated genomic feature by RNAseq alignments, including 19 samples with support for all annotated introns" "cAMP-dependent protein kinase catalytic subunit, transcript variant X3" "XM_022458005.1" NA NA character(0) character(0) NA character(0) NA character(0) NA NA NA NA NA NA NA NA NA NA NA NA NA NA NA NA
"NC_035781.1" "Gnomon" "mRNA" 890379 913399 NA "+" NA "rna6769" c("GeneID:111118497", "Genbank:XM_022458006.1") "XM_022458006.1" NA NA NA "mRNA" NA NA NA NA NA "LOC111118497" NA gene4006 "Supporting evidence includes similarity to: 35 Proteins, and 100% coverage of the annotated genomic feature by RNAseq alignments, including 22 samples with support for all annotated introns" "cAMP-dependent protein kinase catalytic subunit, transcript variant X4" "XM_022458006.1" NA NA character(0) character(0) NA character(0) NA character(0) NA NA NA NA NA NA NA NA NA NA NA NA NA NA NA NA
"NC_035781.1" "Gnomon" "mRNA" 895261 913399 NA "+" NA "rna6770" c("GeneID:111118497", "Genbank:XM_022458007.1") "XM_022458007.1" NA NA NA "mRNA" NA NA NA NA NA "LOC111118497" NA gene4006 "Supporting evidence includes similarity to: 2 ESTs, 35 Proteins, and 100% coverage of the annotated genomic feature by RNAseq alignments, including 25 samples with support for all annotated introns" "cAMP-dependent protein kinase catalytic subunit, transcript variant X5" "XM_022458007.1" NA NA character(0) character(0) NA character(0) NA character(0) NA NA NA NA NA NA NA NA NA NA NA NA NA NA NA NA
"NC_035781.1" "Gnomon" "mRNA" 900228 913399 NA "+" NA "rna6771" c("GeneID:111118497", "Genbank:XM_022458011.1") "XM_022458011.1" NA NA NA "mRNA" NA NA NA NA NA "LOC111118497" NA gene4006 "Supporting evidence includes similarity to: 34 Proteins, and 100% coverage of the annotated genomic feature by RNAseq alignments, including 27 samples with support for all annotated introns" "cAMP-dependent protein kinase catalytic subunit, transcript variant X8" "XM_022458011.1" NA NA character(0) character(0) NA character(0) NA character(0) NA NA NA NA NA NA NA NA NA NA NA NA NA NA NA NA
"NC_035781.1" "Gnomon" "mRNA" 901529 913399 NA "+" NA "rna6772" c("GeneID:111118497", "Genbank:XM_022458002.1") "XM_022458002.1" NA NA NA "mRNA" NA NA NA NA NA "LOC111118497" NA gene4006 "Supporting evidence includes similarity to: 1 EST, 35 Proteins, and 100% coverage of the annotated genomic feature by RNAseq alignments, including 27 samples with support for all annotated introns" "cAMP-dependent protein kinase catalytic subunit, transcript variant X1" "XM_022458002.1" NA NA character(0) character(0) NA character(0) NA character(0) NA NA NA NA NA NA NA NA NA NA NA NA NA NA NA NA
"NC_035781.1" "Gnomon" "mRNA" 901529 913399 NA "+" NA "rna6773" c("GeneID:111118497", "Genbank:XM_022458003.1") "XM_022458003.1" NA NA NA "mRNA" NA NA NA NA NA "LOC111118497" NA gene4006 "Supporting evidence includes similarity to: 1 EST, 5 Proteins, and 100% coverage of the annotated genomic feature by RNAseq alignments, including 27 samples with support for all annotated introns" "cAMP-dependent protein kinase catalytic subunit, transcript variant X2" "XM_022458003.1" NA NA character(0) character(0) NA character(0) NA character(0) NA NA NA NA NA NA NA NA NA NA NA NA NA NA NA NA
"NC_035781.1" "Gnomon" "mRNA" 903366 913399 NA "+" NA "rna6774" c("GeneID:111118497", "Genbank:XM_022458012.1") "XM_022458012.1" NA NA NA "mRNA" NA NA NA NA NA "LOC111118497" NA gene4006 "Supporting evidence includes similarity to: 34 Proteins, and 100% coverage of the annotated genomic feature by RNAseq alignments, including 10 samples with support for all annotated introns" "cAMP-dependent protein kinase catalytic subunit, transcript variant X9" "XM_022458012.1" NA NA character(0) character(0) NA character(0) NA character(0) NA NA NA NA NA NA NA NA NA NA NA NA NA NA NA NA
"NC_035781.1" "Gnomon" "mRNA" 904036 913399 NA "+" NA "rna6775" c("GeneID:111118497", "Genbank:XM_022458009.1") "XM_022458009.1" NA NA NA "mRNA" NA NA NA NA NA "LOC111118497" NA gene4006 "Supporting evidence includes similarity to: 1 EST, 7 Proteins, and 100% coverage of the annotated genomic feature by RNAseq alignments, including 27 samples with support for all annotated introns" "cAMP-dependent protein kinase catalytic subunit, transcript variant X7" "XM_022458009.1" NA NA character(0) character(0) NA character(0) NA character(0) NA NA NA NA NA NA NA NA NA NA NA NA NA NA NA NA
"NC_035781.1" "Gnomon" "mRNA" 904040 913399 NA "+" NA "rna6776" c("GeneID:111118497", "Genbank:XM_022458008.1") "XM_022458008.1" NA NA NA "mRNA" NA NA NA NA NA "LOC111118497" NA gene4006 "Supporting evidence includes similarity to: 1 EST, 61 Proteins, and 100% coverage of the annotated genomic feature by RNAseq alignments, including 27 samples with support for all annotated introns" "cAMP-dependent protein kinase catalytic subunit, transcript variant X6" "XM_022458008.1" NA NA character(0) character(0) NA character(0) NA character(0) NA NA NA NA NA NA NA NA NA NA NA NA NA NA NA NA
"NC_035781.1" "Gnomon" "mRNA" 1714238 1725338 NA "-" NA "rna6883" c("GeneID:111121739", "Genbank:XM_022463142.1") "XM_022463142.1" NA NA NA "mRNA" NA NA NA NA NA "LOC111121739" NA gene4078 "Supporting evidence includes similarity to: 62 Proteins, and 100% coverage of the annotated genomic feature by RNAseq alignments, including 10 samples with support for all annotated introns" "stress-activated protein kinase JNK-like, transcript variant X4" "XM_022463142.1" NA NA character(0) character(0) NA character(0) NA character(0) NA NA NA NA NA NA NA NA NA NA NA NA NA NA NA NA
"NC_035781.1" "Gnomon" "mRNA" 1714238 1725338 NA "-" NA "rna6884" c("GeneID:111121739", "Genbank:XM_022463139.1") "XM_022463139.1" NA NA NA "mRNA" NA NA NA NA NA "LOC111121739" NA gene4078 "Supporting evidence includes similarity to: 62 Proteins, and 100% coverage of the annotated genomic feature by RNAseq alignments, including 6 samples with support for all annotated introns" "stress-activated protein kinase JNK-like, transcript variant X1" "XM_022463139.1" NA NA character(0) character(0) NA character(0) NA character(0) NA NA NA NA NA NA NA NA NA NA NA NA NA NA NA NA
"NC_035781.1" "Gnomon" "mRNA" 1714238 1725292 NA "-" NA "rna6885" c("GeneID:111121739", "Genbank:XM_022463140.1") "XM_022463140.1" NA NA NA "mRNA" NA NA NA NA NA "LOC111121739" NA gene4078 "Supporting evidence includes similarity to: 62 Proteins, and 100% coverage of the annotated genomic feature by RNAseq alignments, including 6 samples with support for all annotated introns" "stress-activated protein kinase JNK-like, transcript variant X2" "XM_022463140.1" NA NA character(0) character(0) NA character(0) NA character(0) NA NA NA NA NA NA NA NA NA NA NA NA NA NA NA NA
"NC_035781.1" "Gnomon" "mRNA" 1714238 1725280 NA "-" NA "rna6886" c("GeneID:111121739", "Genbank:XM_022463141.1") "XM_022463141.1" NA NA NA "mRNA" NA NA NA NA NA "LOC111121739" NA gene4078 "Supporting evidence includes similarity to: 62 Proteins, and 100% coverage of the annotated genomic feature by RNAseq alignments, including 6 samples with support for all annotated introns" "stress-activated protein kinase JNK-like, transcript variant X3" "XM_022463141.1" NA NA character(0) character(0) NA character(0) NA character(0) NA NA NA NA NA NA NA NA NA NA NA NA NA NA NA NA
"NC_035781.1" "Gnomon" "mRNA" 2210086 2224327 NA "-" NA "rna6959" c("GeneID:111121740", "Genbank:XM_022463146.1") "XM_022463146.1" NA NA NA "mRNA" NA NA NA NA NA "LOC111121740" NA gene4126 "Supporting evidence includes similarity to: 69 Proteins, and 100% coverage of the annotated genomic feature by RNAseq alignments, including 18 samples with support for all annotated introns" "stress-activated protein kinase JNK-like, transcript variant X4" "XM_022463146.1" NA NA character(0) character(0) NA character(0) NA character(0) NA NA NA NA NA NA NA NA NA NA NA NA NA NA NA NA
"NC_035781.1" "Gnomon" "mRNA" 2210086 2224327 NA "-" NA "rna6960" c("GeneID:111121740", "Genbank:XM_022463143.1") "XM_022463143.1" NA NA NA "mRNA" NA NA NA NA NA "LOC111121740" NA gene4126 "Supporting evidence includes similarity to: 69 Proteins, and 100% coverage of the annotated genomic feature by RNAseq alignments, including 13 samples with support for all annotated introns" "stress-activated protein kinase JNK-like, transcript variant X1" "XM_022463143.1" NA NA character(0) character(0) NA character(0) NA character(0) NA NA NA NA NA NA NA NA NA NA NA NA NA NA NA NA
"NC_035781.1" "Gnomon" "mRNA" 2210086 2224283 NA "-" NA "rna6961" c("GeneID:111121740", "Genbank:XM_022463144.1") "XM_022463144.1" NA NA NA "mRNA" NA NA NA NA NA "LOC111121740" NA gene4126 "Supporting evidence includes similarity to: 69 Proteins, and 100% coverage of the annotated genomic feature by RNAseq alignments, including 6 samples with support for all annotated introns" "stress-activated protein kinase JNK-like, transcript variant X2" "XM_022463144.1" NA NA character(0) character(0) NA character(0) NA character(0) NA NA NA NA NA NA NA NA NA NA NA NA NA NA NA NA
"NC_035781.1" "Gnomon" "mRNA" 2210086 2224271 NA "-" NA "rna6962" c("GeneID:111121740", "Genbank:XM_022463145.1") "XM_022463145.1" NA NA NA "mRNA" NA NA NA NA NA "LOC111121740" NA gene4126 "Supporting evidence includes similarity to: 69 Proteins, and 100% coverage of the annotated genomic feature by RNAseq alignments, including 12 samples with support for all annotated introns" "stress-activated protein kinase JNK-like, transcript variant X3" "XM_022463145.1" NA NA character(0) character(0) NA character(0) NA character(0) NA NA NA NA NA NA NA NA NA NA NA NA NA NA NA NA
"NC_035781.1" "Gnomon" "mRNA" 3186711 3197048 NA "+" NA "rna7068" c("GeneID:111121630", "Genbank:XM_022462987.1") "XM_022462987.1" NA NA NA "mRNA" NA NA NA NA NA "LOC111121630" NA gene4198 "Supporting evidence includes similarity to: 5 Proteins, and 100% coverage of the annotated genomic feature by RNAseq alignments, including 26 samples with support for all annotated introns" "programmed cell death protein 6-like, transcript variant X1" "XM_022462987.1" NA NA character(0) character(0) NA character(0) NA character(0) NA NA NA NA NA NA NA NA NA NA NA NA NA NA NA NA
"NC_035781.1" "Gnomon" "mRNA" 3186711 3197048 NA "+" NA "rna7069" c("GeneID:111121630", "Genbank:XM_022462988.1") "XM_022462988.1" NA NA NA "mRNA" NA NA NA NA NA "LOC111121630" NA gene4198 "Supporting evidence includes similarity to: 10 Proteins, and 100% coverage of the annotated genomic feature by RNAseq alignments, including 25 samples with support for all annotated introns" "programmed cell death protein 6-like, transcript variant X2" "XM_022462988.1" NA NA character(0) character(0) NA character(0) NA character(0) NA NA NA NA NA NA NA NA NA NA NA NA NA NA NA NA
"NC_035781.1" "Gnomon" "mRNA" 3632365 3636698 NA "-" NA "rna7128" c("GeneID:111121311", "Genbank:XM_022462525.1") "XM_022462525.1" NA NA NA "mRNA" NA NA NA NA NA "LOC111121311" NA gene4218 "Supporting evidence includes similarity to: 11 Proteins, and 100% coverage of the annotated genomic feature by RNAseq alignments, including 6 samples with support for all annotated introns" "lipopolysaccharide-induced tumor necrosis factor-alpha factor-like, transcript variant X2" "XM_022462525.1" NA NA character(0) character(0) NA character(0) NA character(0) NA NA NA NA NA NA NA NA NA NA NA NA NA NA NA NA
"NC_035781.1" "Gnomon" "mRNA" 3632366 3638938 NA "-" NA "rna7129" c("GeneID:111121311", "Genbank:XM_022462526.1") "XM_022462526.1" NA NA NA "mRNA" NA NA NA NA NA "LOC111121311" NA gene4218 "Supporting evidence includes similarity to: 3 Proteins, and 100% coverage of the annotated genomic feature by RNAseq alignments, including 12 samples with support for all annotated introns" "lipopolysaccharide-induced tumor necrosis factor-alpha factor-like, transcript variant X3" "XM_022462526.1" NA NA character(0) character(0) NA character(0) NA character(0) NA NA NA NA NA NA NA NA NA NA NA NA NA NA NA NA
"NC_035781.1" "Gnomon" "mRNA" 3636659 3638938 NA "-" NA "rna7130" c("GeneID:111121311", "Genbank:XM_022462524.1") "XM_022462524.1" NA NA NA "mRNA" NA NA NA NA NA "LOC111121311" NA gene4218 "Supporting evidence includes similarity to: 12 Proteins, and 100% coverage of the annotated genomic feature by RNAseq alignments, including 13 samples with support for all annotated introns" "lipopolysaccharide-induced tumor necrosis factor-alpha factor-like, transcript variant X1" "XM_022462524.1" NA NA character(0) character(0) NA character(0) NA character(0) NA NA NA NA NA NA NA NA NA NA NA NA NA NA NA NA
"NC_035781.1" "Gnomon" "mRNA" 3636824 3638938 NA "-" NA "rna7131" c("GeneID:111121311", "Genbank:XM_022462527.1") "XM_022462527.1" NA NA NA "mRNA" NA NA NA NA NA "LOC111121311" NA gene4218 "Supporting evidence includes similarity to: 2 Proteins, and 100% coverage of the annotated genomic feature by RNAseq alignments, including 13 samples with support for all annotated introns" "lipopolysaccharide-induced tumor necrosis factor-alpha factor-like, transcript variant X4" "XM_022462527.1" NA NA character(0) character(0) NA character(0) NA character(0) NA NA NA NA NA NA NA NA NA NA NA NA NA NA NA NA
"NC_035781.1" "Gnomon" "mRNA" 3646269 3649667 NA "-" NA "rna7133" c("GeneID:111121312", "Genbank:XM_022462528.1") "XM_022462528.1" NA NA NA "mRNA" NA NA NA NA NA "LOC111121312" NA gene4220 "Supporting evidence includes similarity to: 6 Proteins, and 100% coverage of the annotated genomic feature by RNAseq alignments, including 24 samples with support for all annotated introns" "lipopolysaccharide-induced tumor necrosis factor-alpha factor homolog" "XM_022462528.1" NA NA character(0) character(0) NA character(0) NA character(0) NA NA NA NA NA NA NA NA NA NA NA NA NA NA NA NA
"NC_035781.1" "Gnomon" "mRNA" 3652696 3655073 NA "-" NA "rna7134" c("GeneID:111121104", "Genbank:XM_022462230.1") "XM_022462230.1" NA NA NA "mRNA" NA NA NA NA NA "LOC111121104" NA gene4221 "Supporting evidence includes similarity to: 3 Proteins, and 86% coverage of the annotated genomic feature by RNAseq alignments, including 27 samples with support for all annotated introns" "lipopolysaccharide-induced tumor necrosis factor-alpha factor homolog" "XM_022462230.1" NA NA character(0) The sequence of the model RefSeq transcript was modified relative to this genomic sequence to represent the inferred CDS: inserted 1 base in 1 codon "unclassified transcription discrepancy" character(0) NA character(0) NA NA NA NA NA NA NA NA NA NA NA NA NA NA NA NA
"NC_035781.1" "Gnomon" "mRNA" 3656643 3665204 NA "+" NA "rna7135" c("GeneID:111118869", "Genbank:XM_022458552.1") "XM_022458552.1" NA NA NA "mRNA" NA NA NA NA NA "LOC111118869" NA gene4222 "Supporting evidence includes similarity to: 2 Proteins, and 95% coverage of the annotated genomic feature by RNAseq alignments" "lipopolysaccharide-induced tumor necrosis factor-alpha factor homolog" "XM_022458552.1" NA NA character(0) The sequence of the model RefSeq transcript was modified relative to this genomic sequence to represent the inferred CDS: inserted 1 base in 1 codon "unclassified transcription discrepancy" character(0) NA character(0) NA NA NA NA NA NA NA NA NA NA NA NA NA NA NA NA
"NC_035781.1" "Gnomon" "mRNA" 3668208 3702154 NA "-" NA "rna7136" c("GeneID:111118102", "Genbank:XM_022457413.1") "XM_022457413.1" NA NA NA "mRNA" NA NA NA NA NA "LOC111118102" NA gene4223 "Supporting evidence includes similarity to: 3 ESTs, 16 Proteins, and 100% coverage of the annotated genomic feature by RNAseq alignments, including 27 samples with support for all annotated introns" "cell death-inducing p53-target protein 1-like, transcript variant X5" "XM_022457413.1" NA NA character(0) character(0) NA character(0) NA character(0) NA NA NA NA NA NA NA NA NA NA NA NA NA NA NA NA
"NC_035781.1" "Gnomon" "mRNA" 3668208 3702154 NA "-" NA "rna7137" c("GeneID:111118102", "Genbank:XM_022457411.1") "XM_022457411.1" NA NA NA "mRNA" NA NA NA NA NA "LOC111118102" NA gene4223 "Supporting evidence includes similarity to: 6 ESTs, 16 Proteins, and 100% coverage of the annotated genomic feature by RNAseq alignments, including 27 samples with support for all annotated introns" "cell death-inducing p53-target protein 1-like, transcript variant X3" "XM_022457411.1" NA NA character(0) character(0) NA character(0) NA character(0) NA NA NA NA NA NA NA NA NA NA NA NA NA NA NA NA
"NC_035781.1" "Gnomon" "mRNA" 3668208 3702154 NA "-" NA "rna7138" c("GeneID:111118102", "Genbank:XM_022457408.1") "XM_022457408.1" NA NA NA "mRNA" NA NA NA NA NA "LOC111118102" NA gene4223 "Supporting evidence includes similarity to: 1 EST, 17 Proteins, and 100% coverage of the annotated genomic feature by RNAseq alignments, including 27 samples with support for all annotated introns" "cell death-inducing p53-target protein 1-like, transcript variant X1" "XM_022457408.1" NA NA character(0) character(0) NA character(0) NA character(0) NA NA NA NA NA NA NA NA NA NA NA NA NA NA NA NA
"NC_035781.1" "Gnomon" "mRNA" 3671590 3702155 NA "-" NA "rna7139" c("GeneID:111118102", "Genbank:XM_022457412.1") "XM_022457412.1" NA NA NA "mRNA" NA NA NA NA NA "LOC111118102" NA gene4223 "Supporting evidence includes similarity to: 3 ESTs, 2 Proteins, and 100% coverage of the annotated genomic feature by RNAseq alignments, including 27 samples with support for all annotated introns" "cell death-inducing p53-target protein 1-like, transcript variant X4" "XM_022457412.1" NA NA character(0) character(0) NA character(0) NA character(0) NA NA NA NA NA NA NA NA NA NA NA NA NA NA NA NA
"NC_035781.1" "Gnomon" "mRNA" 3671590 3702155 NA "-" NA "rna7140" c("GeneID:111118102", "Genbank:XM_022457409.1") "XM_022457409.1" NA NA NA "mRNA" NA NA NA NA NA "LOC111118102" NA gene4223 "Supporting evidence includes similarity to: 2 ESTs, 2 Proteins, and 100% coverage of the annotated genomic feature by RNAseq alignments, including 27 samples with support for all annotated introns" "cell death-inducing p53-target protein 1-like, transcript variant X2" "XM_022457409.1" NA NA character(0) character(0) NA character(0) NA character(0) NA NA NA NA NA NA NA NA NA NA NA NA NA NA NA NA
"NC_035781.1" "Gnomon" "mRNA" 3802671 3806154 NA "-" NA "rna7149" c("GeneID:111122068", "Genbank:XM_022463620.1") "XM_022463620.1" NA NA NA "mRNA" NA NA NA NA NA "LOC111122068" NA gene4229 "Supporting evidence includes similarity to: 6 Proteins, and 98% coverage of the annotated genomic feature by RNAseq alignments, including 26 samples with support for all annotated introns" "BAG family molecular chaperone regulator 2-like" "XM_022463620.1" NA NA character(0) The sequence of the model RefSeq transcript was modified relative to this genomic sequence to represent the inferred CDS: inserted 1 base in 1 codon "unclassified transcription discrepancy" character(0) NA character(0) NA NA NA NA NA NA NA NA NA NA NA NA NA NA NA NA
"NC_035781.1" "Gnomon" "mRNA" 4182173 4245982 NA "-" NA "rna7198" c("GeneID:111122401", "Genbank:XM_022464181.1") "XM_022464181.1" NA NA NA "mRNA" NA NA NA NA NA "LOC111122401" NA gene4244 "Supporting evidence includes similarity to: 100% coverage of the annotated genomic feature by RNAseq alignments, including 17 samples with support for all annotated introns" "caspase activity and apoptosis inhibitor 1-like, transcript variant X2" "XM_022464181.1" NA NA character(0) character(0) NA character(0) NA character(0) NA NA NA NA NA NA NA NA NA NA NA NA NA NA NA NA
"NC_035781.1" "Gnomon" "mRNA" 4182173 4245982 NA "-" NA "rna7199" c("GeneID:111122401", "Genbank:XM_022464183.1") "XM_022464183.1" NA NA NA "mRNA" NA NA NA NA NA "LOC111122401" NA gene4244 "Supporting evidence includes similarity to: 100% coverage of the annotated genomic feature by RNAseq alignments, including 14 samples with support for all annotated introns" "caspase activity and apoptosis inhibitor 1-like, transcript variant X4" "XM_022464183.1" NA NA character(0) character(0) NA character(0) NA character(0) NA NA NA NA NA NA NA NA NA NA NA NA NA NA NA NA
"NC_035781.1" "Gnomon" "mRNA" 4182173 4245970 NA "-" NA "rna7200" c("GeneID:111122401", "Genbank:XM_022464180.1") "XM_022464180.1" NA NA NA "mRNA" NA NA NA NA NA "LOC111122401" NA gene4244 "Supporting evidence includes similarity to: 100% coverage of the annotated genomic feature by RNAseq alignments, including 25 samples with support for all annotated introns" "caspase activity and apoptosis inhibitor 1-like, transcript variant X1" "XM_022464180.1" NA NA character(0) character(0) NA character(0) NA character(0) NA NA NA NA NA NA NA NA NA NA NA NA NA NA NA NA
"NC_035781.1" "Gnomon" "mRNA" 4182173 4245970 NA "-" NA "rna7201" c("GeneID:111122401", "Genbank:XM_022464184.1") "XM_022464184.1" NA NA NA "mRNA" NA NA NA NA NA "LOC111122401" NA gene4244 "Supporting evidence includes similarity to: 100% coverage of the annotated genomic feature by RNAseq alignments, including 18 samples with support for all annotated introns" "caspase activity and apoptosis inhibitor 1-like, transcript variant X5" "XM_022464184.1" NA NA character(0) character(0) NA character(0) NA character(0) NA NA NA NA NA NA NA NA NA NA NA NA NA NA NA NA
"NC_035781.1" "Gnomon" "mRNA" 4182173 4245962 NA "-" NA "rna7202" c("GeneID:111122401", "Genbank:XM_022464182.1") "XM_022464182.1" NA NA NA "mRNA" NA NA NA NA NA "LOC111122401" NA gene4244 "Supporting evidence includes similarity to: 100% coverage of the annotated genomic feature by RNAseq alignments, including 11 samples with support for all annotated introns" "caspase activity and apoptosis inhibitor 1-like, transcript variant X3" "XM_022464182.1" NA NA character(0) character(0) NA character(0) NA character(0) NA NA NA NA NA NA NA NA NA NA NA NA NA NA NA NA
"NC_035781.1" "Gnomon" "mRNA" 4418973 4421249 NA "-" NA "rna7232" c("GeneID:111119512", "Genbank:XM_022459720.1") "XM_022459720.1" NA NA NA "mRNA" NA NA NA NA NA "LOC111119512" NA gene4258 "Supporting evidence includes similarity to: 1 mRNA, 149 Proteins, and 97% coverage of the annotated genomic feature by RNAseq alignments" "heat shock protein 70 B2-like" "XM_022459720.1" NA NA character(0) character(0) NA character(0) NA character(0) NA NA NA NA NA NA NA NA NA NA NA NA NA NA NA NA
"NC_035781.1" "Gnomon" "mRNA" 4423300 4425347 NA "+" NA "rna7233" c("GeneID:111119513", "Genbank:XM_022459721.1") "XM_022459721.1" NA NA NA "mRNA" NA NA NA NA NA "LOC111119513" NA gene4259 "Supporting evidence includes similarity to: 152 Proteins, and 100% coverage of the annotated genomic feature by RNAseq alignments" "heat shock protein 70 B2-like" "XM_022459721.1" NA NA character(0) character(0) NA character(0) NA character(0) NA NA NA NA NA NA NA NA NA NA NA NA NA NA NA NA
"NC_035781.1" "Gnomon" "mRNA" 5407191 5409474 NA "-" NA "rna7340" c("GeneID:111121335", "Genbank:XM_022462566.1") "XM_022462566.1" NA NA NA "mRNA" NA NA NA NA NA "LOC111121335" NA gene4327 "Supporting evidence includes similarity to: 1 EST, 124 Proteins, and 98% coverage of the annotated genomic feature by RNAseq alignments" "heat shock protein 70 B2-like" "XM_022462566.1" NA NA character(0) The sequence of the model RefSeq transcript was modified relative to this genomic sequence to represent the inferred CDS: inserted 2 bases in 2 codons "unclassified transcription discrepancy" character(0) NA character(0) NA NA NA NA NA NA NA NA NA NA NA NA NA NA NA NA
"NC_035781.1" "Gnomon" "mRNA" 6555726 6558856 NA "-" NA "rna7432" c("GeneID:111120624", "Genbank:XM_022461476.1") "XM_022461476.1" NA NA NA "mRNA" NA NA NA NA NA "LOC111120624" NA gene4384 "Supporting evidence includes similarity to: 100% coverage of the annotated genomic feature by RNAseq alignments, including 12 samples with support for all annotated introns" "pyrin-like, transcript variant X2" "XM_022461476.1" NA NA character(0) character(0) NA character(0) NA character(0) NA NA NA NA NA NA NA NA NA NA NA NA NA NA NA NA
"NC_035781.1" "Gnomon" "mRNA" 6555726 6558846 NA "-" NA "rna7433" c("GeneID:111120624", "Genbank:XM_022461475.1") "XM_022461475.1" NA NA NA "mRNA" NA NA NA NA NA "LOC111120624" NA gene4384 "Supporting evidence includes similarity to: 100% coverage of the annotated genomic feature by RNAseq alignments, including 10 samples with support for all annotated introns" "pyrin-like, transcript variant X1" "XM_022461475.1" NA NA character(0) character(0) NA character(0) NA character(0) NA NA NA NA NA NA NA NA NA NA NA NA NA NA NA NA
"NC_035781.1" "Gnomon" "mRNA" 6900341 6902255 NA "+" NA "rna7467" c("GeneID:111121333", "Genbank:XM_022462564.1") "XM_022462564.1" NA NA NA "mRNA" NA NA NA NA NA "LOC111121333" NA gene4407 "Supporting evidence includes similarity to: 452 Proteins, and 100% coverage of the annotated genomic feature by RNAseq alignments" "heat shock protein 68-like" "XM_022462564.1" NA NA character(0) character(0) NA character(0) NA character(0) NA NA NA NA NA NA NA NA NA NA NA NA NA NA NA NA
"NC_035781.1" "Gnomon" "mRNA" 7512730 7580256 NA "-" NA "rna7532" c("GeneID:111118753", "Genbank:XM_022458364.1") "XM_022458364.1" NA NA NA "mRNA" NA NA NA NA NA "LOC111118753" NA gene4443 "Supporting evidence includes similarity to: 2 Proteins, and 100% coverage of the annotated genomic feature by RNAseq alignments, including 3 samples with support for all annotated introns" "netrin receptor UNC5C-like, transcript variant X1" "XM_022458364.1" NA NA character(0) character(0) NA character(0) NA character(0) NA NA NA NA NA NA NA NA NA NA NA NA NA NA NA NA
"NC_035781.1" "Gnomon" "mRNA" 7512730 7579596 NA "-" NA "rna7533" c("GeneID:111118753", "Genbank:XM_022458365.1") "XM_022458365.1" NA NA NA "mRNA" NA NA NA NA NA "LOC111118753" NA gene4443 "Supporting evidence includes similarity to: 2 Proteins, and 100% coverage of the annotated genomic feature by RNAseq alignments, including 23 samples with support for all annotated introns" "netrin receptor UNC5C-like, transcript variant X2" "XM_022458365.1" NA NA character(0) character(0) NA character(0) NA character(0) NA NA NA NA NA NA NA NA NA NA NA NA NA NA NA NA
"NC_035781.1" "Gnomon" "mRNA" 7512730 7579596 NA "-" NA "rna7534" c("GeneID:111118753", "Genbank:XM_022458366.1") "XM_022458366.1" NA NA NA "mRNA" NA NA NA NA NA "LOC111118753" NA gene4443 "Supporting evidence includes similarity to: 1 Protein, and 100% coverage of the annotated genomic feature by RNAseq alignments, including 10 samples with support for all annotated introns" "netrin receptor UNC5C-like, transcript variant X3" "XM_022458366.1" NA NA character(0) character(0) NA character(0) NA character(0) NA NA NA NA NA NA NA NA NA NA NA NA NA NA NA NA
"NC_035781.1" "Gnomon" "mRNA" 8577991 8579425 NA "+" NA "rna7654" c("GeneID:111120138", "Genbank:XM_022460866.1") "XM_022460866.1" NA NA NA "mRNA" NA NA NA NA NA "LOC111120138" NA gene4491 "Supporting evidence includes similarity to: 4 ESTs, 13 Proteins, and 100% coverage of the annotated genomic feature by RNAseq alignments" "transcription factor AP-1-like" "XM_022460866.1" NA NA character(0) character(0) NA character(0) NA character(0) NA NA NA NA NA NA NA NA NA NA NA NA NA NA NA NA
"NC_035781.1" "Gnomon" "mRNA" 9432236 9471851 NA "+" NA "rna7788" c("GeneID:111118576", "Genbank:XM_022458112.1") "XM_022458112.1" NA NA NA "mRNA" NA NA NA NA NA "LOC111118576" NA gene4569 "Supporting evidence includes similarity to: 3 Proteins, and 100% coverage of the annotated genomic feature by RNAseq alignments, including 9 samples with support for all annotated introns" "tyrosine-protein phosphatase non-receptor type 13-like, transcript variant X1" "XM_022458112.1" NA NA character(0) character(0) NA character(0) NA character(0) NA NA NA NA NA NA NA NA NA NA NA NA NA NA NA NA
"NC_035781.1" "Gnomon" "mRNA" 9432236 9471849 NA "+" NA "rna7789" c("GeneID:111118576", "Genbank:XM_022458114.1") "XM_022458114.1" NA NA NA "mRNA" NA NA NA NA NA "LOC111118576" NA gene4569 "Supporting evidence includes similarity to: 4 Proteins, and 100% coverage of the annotated genomic feature by RNAseq alignments, including 11 samples with support for all annotated introns" "tyrosine-protein phosphatase non-receptor type 13-like, transcript variant X3" "XM_022458114.1" NA NA character(0) character(0) NA character(0) NA character(0) NA NA NA NA NA NA NA NA NA NA NA NA NA NA NA NA
"NC_035781.1" "Gnomon" "mRNA" 9432236 9470931 NA "+" NA "rna7790" c("GeneID:111118576", "Genbank:XM_022458113.1") "XM_022458113.1" NA NA NA "mRNA" NA NA NA NA NA "LOC111118576" NA gene4569 "Supporting evidence includes similarity to: 3 Proteins, and 99% coverage of the annotated genomic feature by RNAseq alignments, including 12 samples with support for all annotated introns" "tyrosine-protein phosphatase non-receptor type 13-like, transcript variant X2" "XM_022458113.1" NA NA character(0) character(0) NA character(0) NA character(0) NA NA NA NA NA NA NA NA NA NA NA NA NA NA NA NA
"NC_035781.1" "Gnomon" "mRNA" 11182441 11192882 NA "+" NA "rna8029" c("GeneID:111122139", "Genbank:XM_022463724.1") "XM_022463724.1" NA NA NA "mRNA" NA NA NA NA NA "LOC111122139" NA gene4693 "Supporting evidence includes similarity to: 12 Proteins, and 100% coverage of the annotated genomic feature by RNAseq alignments, including 23 samples with support for all annotated introns" "E3 ubiquitin-protein ligase CHIP-like" "XM_022463724.1" NA NA character(0) character(0) NA character(0) NA character(0) NA NA NA NA NA NA NA NA NA NA NA NA NA NA NA NA
"NC_035781.1" "Gnomon" "mRNA" 12980147 12997540 NA "-" NA "rna8270" c("GeneID:111120876", "Genbank:XM_022461892.1") "XM_022461892.1" NA NA NA "mRNA" NA NA NA NA NA "LOC111120876" NA gene4831 "Supporting evidence includes similarity to: 1 EST, 1 Protein, and 99% coverage of the annotated genomic feature by RNAseq alignments, including 24 samples with support for all annotated introns" "serine/threonine-protein kinase/endoribonuclease IRE1-like" "XM_022461892.1" NA NA character(0) The sequence of the model RefSeq transcript was modified relative to this genomic sequence to represent the inferred CDS: inserted 1 base in 1 codon "unclassified transcription discrepancy" character(0) NA character(0) NA NA NA NA NA NA NA NA NA NA NA NA NA NA NA NA
"NC_035781.1" "Gnomon" "mRNA" 13071622 13072445 NA "+" NA "rna8281" c("GeneID:111118613", "Genbank:XM_022458165.1") "XM_022458165.1" NA NA NA "mRNA" NA NA NA NA NA "LOC111118613" NA gene4840 "Supporting evidence includes similarity to: 1 Protein, and 100% coverage of the annotated genomic feature by RNAseq alignments" "toll-like receptor 2 type-2" "XM_022458165.1" NA "true" c(".", "13071622") character(0) NA character(0) NA character(0) NA NA NA NA NA NA NA NA NA NA NA NA NA NA NA NA
"NC_035781.1" "Gnomon" "mRNA" 13219550 13230271 NA "-" NA "rna8295" c("GeneID:111118435", "Genbank:XM_022457914.1") "XM_022457914.1" NA NA NA "mRNA" NA NA NA NA NA "LOC111118435" NA gene4851 "Supporting evidence includes similarity to: 44 Proteins, and 99% coverage of the annotated genomic feature by RNAseq alignments" "ras-related C3 botulinum toxin substrate 1-like" "XM_022457914.1" NA NA character(0) character(0) NA character(0) NA character(0) NA NA NA NA NA NA NA NA NA NA NA NA NA NA NA NA
"NC_035781.1" "Gnomon" "mRNA" 13840018 13845529 NA "+" NA "rna8343" c("GeneID:111118003", "Genbank:XM_022457267.1") "XM_022457267.1" NA NA NA "mRNA" NA NA NA NA NA "LOC111118003" NA gene4890 "Supporting evidence includes similarity to: 1 EST, 1 Protein, and 99% coverage of the annotated genomic feature by RNAseq alignments, including 24 samples with support for all annotated introns" "TGF-beta-activated kinase 1 and MAP3K7-binding protein 1-like" "XM_022457267.1" NA NA character(0) The sequence of the model RefSeq transcript was modified relative to this genomic sequence to represent the inferred CDS: inserted 1 base in 1 codon "unclassified transcription discrepancy" character(0) NA character(0) NA NA NA NA NA NA NA NA NA NA NA NA NA NA NA NA
"NC_035781.1" "Gnomon" "mRNA" 15298448 15301875 NA "+" NA "rna8507" c("GeneID:111119086", "Genbank:XM_022458907.1") "XM_022458907.1" NA NA NA "mRNA" NA NA NA NA NA "LOC111119086" NA gene5025 "Supporting evidence includes similarity to: 1 Protein, and 97% coverage of the annotated genomic feature by RNAseq alignments" "toll-like receptor 2" "XM_022458907.1" NA NA character(0) character(0) NA character(0) NA character(0) NA NA NA NA NA NA NA NA NA NA NA NA NA NA NA NA
"NC_035781.1" "Gnomon" "mRNA" 16080924 16096513 NA "+" NA "rna8634" c("GeneID:111120833", "Genbank:XM_022461825.1") "XM_022461825.1" NA NA NA "mRNA" NA NA NA NA NA "LOC111120833" NA gene5088 "Supporting evidence includes similarity to: 7 Proteins, and 100% coverage of the annotated genomic feature by RNAseq alignments, including 11 samples with support for all annotated introns" "protein patched homolog 1-like" "XM_022461825.1" NA NA character(0) character(0) NA character(0) NA character(0) NA NA NA NA NA NA NA NA NA NA NA NA NA NA NA NA
"NC_035781.1" "Gnomon" "mRNA" 17458683 17471092 NA "-" NA "rna8795" c("GeneID:111119776", "Genbank:XM_022460256.1") "XM_022460256.1" NA NA NA "mRNA" NA NA NA NA NA "LOC111119776" NA gene5183 "Supporting evidence includes similarity to: 3 Proteins, and 100% coverage of the annotated genomic feature by RNAseq alignments, including 8 samples with support for all annotated introns" "cell division cycle and apoptosis regulator protein 1-like, transcript variant X2" "XM_022460256.1" NA NA character(0) character(0) NA character(0) NA character(0) NA NA NA NA NA NA NA NA NA NA NA NA NA NA NA NA
"NC_035781.1" "Gnomon" "mRNA" 17458683 17471092 NA "-" NA "rna8796" c("GeneID:111119776", "Genbank:XM_022460255.1") "XM_022460255.1" NA NA NA "mRNA" NA NA NA NA NA "LOC111119776" NA gene5183 "Supporting evidence includes similarity to: 2 Proteins, and 100% coverage of the annotated genomic feature by RNAseq alignments, including 11 samples with support for all annotated introns" "cell division cycle and apoptosis regulator protein 1-like, transcript variant X1" "XM_022460255.1" NA NA character(0) character(0) NA character(0) NA character(0) NA NA NA NA NA NA NA NA NA NA NA NA NA NA NA NA
"NC_035781.1" "Gnomon" "mRNA" 18488072 18498496 NA "-" NA "rna8905" c("GeneID:111119980", "Genbank:XM_022460578.1") "XM_022460578.1" NA NA NA "mRNA" NA NA NA NA NA "LOC111119980" NA gene5241 "Supporting evidence includes similarity to: 2 Proteins, and 100% coverage of the annotated genomic feature by RNAseq alignments, including 7 samples with support for all annotated introns" "cell division cycle and apoptosis regulator protein 1-like, transcript variant X2" "XM_022460578.1" NA NA character(0) character(0) NA character(0) NA character(0) NA NA NA NA NA NA NA NA NA NA NA NA NA NA NA NA
"NC_035781.1" "Gnomon" "mRNA" 18488072 18498496 NA "-" NA "rna8906" c("GeneID:111119980", "Genbank:XM_022460577.1") "XM_022460577.1" NA NA NA "mRNA" NA NA NA NA NA "LOC111119980" NA gene5241 "Supporting evidence includes similarity to: 1 Protein, and 100% coverage of the annotated genomic feature by RNAseq alignments, including 14 samples with support for all annotated introns" "cell division cycle and apoptosis regulator protein 1-like, transcript variant X1" "XM_022460577.1" NA NA character(0) character(0) NA character(0) NA character(0) NA NA NA NA NA NA NA NA NA NA NA NA NA NA NA NA
"NC_035781.1" "Gnomon" "mRNA" 18723124 18725180 NA "-" NA "rna8934" c("GeneID:111120156", "Genbank:XM_022460883.1") "XM_022460883.1" NA NA NA "mRNA" NA NA NA NA NA "LOC111120156" NA gene5258 "Supporting evidence includes similarity to: 1 Protein, and 99% coverage of the annotated genomic feature by RNAseq alignments, including 4 samples with support for all annotated introns" "nuclear apoptosis-inducing factor 1-like" "XM_022460883.1" NA NA character(0) character(0) NA character(0) NA character(0) NA NA NA NA NA NA NA NA NA NA NA NA NA NA NA NA
"NC_035781.1" "Gnomon" "mRNA" 21200742 21204857 NA "+" NA "rna9175" c("GeneID:111118756", "Genbank:XM_022458369.1") "XM_022458369.1" NA NA NA "mRNA" NA NA NA NA NA "LOC111118756" NA gene5400 "Supporting evidence includes similarity to: 1 Protein, and 95% coverage of the annotated genomic feature by RNAseq alignments, including 7 samples with support for all annotated introns" "nuclear apoptosis-inducing factor 1-like" "XM_022458369.1" NA NA character(0) The sequence of the model RefSeq transcript was modified relative to this genomic sequence to represent the inferred CDS: inserted 1 base in 1 codon "unclassified transcription discrepancy" character(0) NA character(0) NA NA NA NA NA NA NA NA NA NA NA NA NA NA NA NA
"NC_035781.1" "Gnomon" "mRNA" 23346042 23347663 NA "+" NA "rna9332" c("GeneID:111118166", "Genbank:XM_022457493.1") "XM_022457493.1" NA NA NA "mRNA" NA NA NA NA NA "LOC111118166" NA gene5478 "Supporting evidence includes similarity to: 2 ESTs, 1 Protein, and 100% coverage of the annotated genomic feature by RNAseq alignments, including 27 samples with support for all annotated introns" "heat shock protein Hsp-16.2-like" "XM_022457493.1" NA NA character(0) character(0) NA character(0) NA character(0) NA NA NA NA NA NA NA NA NA NA NA NA NA NA NA NA
"NC_035781.1" "Gnomon" "mRNA" 27171966 27233807 NA "-" NA "rna9770" c("GeneID:111119526", "Genbank:XM_022459738.1") "XM_022459738.1" NA NA NA "mRNA" NA NA NA NA NA "LOC111119526" NA gene5732 "Supporting evidence includes similarity to: 5 Proteins, and 100% coverage of the annotated genomic feature by RNAseq alignments, including 21 samples with support for all annotated introns" "p53 and DNA damage-regulated protein 1-like" "XM_022459738.1" NA NA character(0) character(0) NA character(0) NA character(0) NA NA NA NA NA NA NA NA NA NA NA NA NA NA NA NA
"NC_035781.1" "Gnomon" "mRNA" 28223075 28280506 NA "-" NA "rna9882" c("GeneID:111119677", "Genbank:XM_022460089.1") "XM_022460089.1" NA NA NA "mRNA" NA NA NA NA NA "LOC111119677" NA gene5801 "Supporting evidence includes similarity to: 2 Proteins, and 100% coverage of the annotated genomic feature by RNAseq alignments, including 8 samples with support for all annotated introns" "p53 and DNA damage-regulated protein 1-like" "XM_022460089.1" NA NA character(0) character(0) NA character(0) NA character(0) NA NA NA NA NA NA NA NA NA NA NA NA NA NA NA NA
"NC_035781.1" "Gnomon" "mRNA" 29490796 29525004 NA "+" NA "rna10025" c("GeneID:111118072", "Genbank:XM_022457367.1") "XM_022457367.1" NA NA NA "mRNA" NA NA NA NA NA "LOC111118072" NA gene5884 "Supporting evidence includes similarity to: 13 Proteins, and 89% coverage of the annotated genomic feature by RNAseq alignments" "phosphatidylinositol 3-kinase regulatory subunit alpha-like" "XM_022457367.1" NA NA character(0) The sequence of the model RefSeq transcript was modified relative to this genomic sequence to represent the inferred CDS: inserted 5 bases in 4 codons; deleted 4 bases in 4 codons "unclassified transcription discrepancy" character(0) NA character(0) NA NA NA NA NA NA NA NA NA NA NA NA NA NA NA NA
"NC_035781.1" "Gnomon" "mRNA" 29821380 29825115 NA "-" NA "rna10060" c("GeneID:111122416", "Genbank:XM_022464206.1") "XM_022464206.1" NA NA NA "mRNA" NA NA NA NA NA "LOC111122416" NA gene5909 "Supporting evidence includes similarity to: 8 Proteins, and 100% coverage of the annotated genomic feature by RNAseq alignments, including 11 samples with support for all annotated introns" "programmed cell death protein 2-like, transcript variant X2" "XM_022464206.1" NA NA character(0) character(0) NA character(0) NA character(0) NA NA NA NA NA NA NA NA NA NA NA NA NA NA NA NA
"NC_035781.1" "Gnomon" "mRNA" 29821380 29825115 NA "-" NA "rna10061" c("GeneID:111122416", "Genbank:XM_022464205.1") "XM_022464205.1" NA NA NA "mRNA" NA NA NA NA NA "LOC111122416" NA gene5909 "Supporting evidence includes similarity to: 9 Proteins, and 100% coverage of the annotated genomic feature by RNAseq alignments, including 23 samples with support for all annotated introns" "programmed cell death protein 2-like, transcript variant X1" "XM_022464205.1" NA NA character(0) character(0) NA character(0) NA character(0) NA NA NA NA NA NA NA NA NA NA NA NA NA NA NA NA
"NC_035781.1" "Gnomon" "mRNA" 30632996 30640564 NA "+" NA "rna10161" c("GeneID:111122208", "Genbank:XM_022463837.1") "XM_022463837.1" NA NA NA "mRNA" NA NA NA NA NA "LOC111122208" NA gene5978 "Supporting evidence includes similarity to: 100% coverage of the annotated genomic feature by RNAseq alignments, including 6 samples with support for all annotated introns" "CD151 antigen-like" "XM_022463837.1" NA NA character(0) character(0) NA character(0) NA character(0) NA NA NA NA NA NA NA NA NA NA NA NA NA NA NA NA
"NC_035781.1" "Gnomon" "mRNA" 30732787 30754600 NA "-" NA "rna10177" c("GeneID:111120235", "Genbank:XM_022460961.1") "XM_022460961.1" NA NA NA "mRNA" NA NA NA NA NA "LOC111120235" NA gene5986 "Supporting evidence includes similarity to: 13 Proteins, and 98% coverage of the annotated genomic feature by RNAseq alignments" "caspase-2-like" "XM_022460961.1" NA NA character(0) character(0) NA character(0) NA character(0) NA NA NA NA NA NA NA NA NA NA NA NA NA NA NA NA
"NC_035781.1" "Gnomon" "mRNA" 31412440 31415117 NA "+" NA "rna10274" c("GeneID:111121109", "Genbank:XM_022462235.1") "XM_022462235.1" NA NA NA "mRNA" NA NA NA NA NA "LOC111121109" NA gene6038 "Supporting evidence includes similarity to: 100% coverage of the annotated genomic feature by RNAseq alignments, including 20 samples with support for all annotated introns" "growth arrest and DNA damage-inducible protein GADD45 alpha-like, transcript variant X1" "XM_022462235.1" NA NA character(0) character(0) NA character(0) NA character(0) NA NA NA NA NA NA NA NA NA NA NA NA NA NA NA NA
"NC_035781.1" "Gnomon" "mRNA" 31412463 31415117 NA "+" NA "rna10275" c("GeneID:111121109", "Genbank:XM_022462236.1") "XM_022462236.1" NA NA NA "mRNA" NA NA NA NA NA "LOC111121109" NA gene6038 "Supporting evidence includes similarity to: 100% coverage of the annotated genomic feature by RNAseq alignments, including 26 samples with support for all annotated introns" "growth arrest and DNA damage-inducible protein GADD45 alpha-like, transcript variant X2" "XM_022462236.1" NA NA character(0) character(0) NA character(0) NA character(0) NA NA NA NA NA NA NA NA NA NA NA NA NA NA NA NA
"NC_035781.1" "Gnomon" "mRNA" 31417012 31419635 NA "+" NA "rna10276" c("GeneID:111118479", "Genbank:XM_022457980.1") "XM_022457980.1" NA NA NA "mRNA" NA NA NA NA NA "LOC111118479" NA gene6039 "Supporting evidence includes similarity to: 2 ESTs, 1 Protein, and 100% coverage of the annotated genomic feature by RNAseq alignments, including 26 samples with support for all annotated introns" "growth arrest and DNA damage-inducible protein GADD45 alpha-like" "XM_022457980.1" NA NA character(0) character(0) NA character(0) NA character(0) NA NA NA NA NA NA NA NA NA NA NA NA NA NA NA NA
"NC_035781.1" "Gnomon" "mRNA" 33416608 33426581 NA "-" NA "rna10457" c("GeneID:111118091", "Genbank:XM_022457391.1") "XM_022457391.1" NA NA NA "mRNA" NA NA NA NA NA "LOC111118091" NA gene6160 "Supporting evidence includes similarity to: 3 Proteins, and 94% coverage of the annotated genomic feature by RNAseq alignments, including 11 samples with support for all annotated introns" "interferon regulatory factor 1-like" "XM_022457391.1" NA NA character(0) The sequence of the model RefSeq transcript was modified relative to this genomic sequence to represent the inferred CDS: inserted 2 bases in 2 codons "unclassified transcription discrepancy" character(0) NA character(0) NA NA NA NA NA NA NA NA NA NA NA NA NA NA NA NA
"NC_035781.1" "Gnomon" "mRNA" 33427503 33431127 NA "-" NA "rna10458" c("GeneID:111118092", "Genbank:XM_022457392.1") "XM_022457392.1" NA NA NA "mRNA" NA NA NA NA NA "LOC111118092" NA gene6161 "Supporting evidence includes similarity to: 5 Proteins, and 99% coverage of the annotated genomic feature by RNAseq alignments, including 27 samples with support for all annotated introns" "interferon regulatory factor 1-like" "XM_022457392.1" NA NA character(0) The sequence of the model RefSeq transcript was modified relative to this genomic sequence to represent the inferred CDS: deleted 2 bases in 1 codon "unclassified transcription discrepancy" character(0) NA character(0) NA NA NA NA NA NA NA NA NA NA NA NA NA NA NA NA
"NC_035781.1" "Gnomon" "mRNA" 34122098 34123369 NA "+" NA "rna10563" c("GeneID:111119445", "Genbank:XM_022459634.1") "XM_022459634.1" NA NA NA "mRNA" NA NA NA NA NA "LOC111119445" NA gene6209 "Supporting evidence includes similarity to: 4 Proteins, and 100% coverage of the annotated genomic feature by RNAseq alignments, including 24 samples with support for all annotated introns" "interleukin 17-like protein" "XM_022459634.1" NA NA character(0) character(0) NA character(0) NA character(0) NA NA NA NA NA NA NA NA NA NA NA NA NA NA NA NA
"NC_035781.1" "Gnomon" "mRNA" 34746970 34748234 NA "+" NA "rna10655" c("GeneID:111121566", "Genbank:XM_022462890.1") "XM_022462890.1" NA NA NA "mRNA" NA NA NA NA NA "LOC111121566" NA gene6251 "Supporting evidence includes similarity to: 2 Proteins, and 100% coverage of the annotated genomic feature by RNAseq alignments, including 20 samples with support for all annotated introns" "interleukin 17-like protein" "XM_022462890.1" NA NA character(0) character(0) NA character(0) NA character(0) NA NA NA NA NA NA NA NA NA NA NA NA NA NA NA NA
"NC_035781.1" "Gnomon" "mRNA" 34981196 34987385 NA "+" NA "rna10670" c("GeneID:111117585", "Genbank:XM_022456742.1") "XM_022456742.1" NA NA NA "mRNA" NA NA NA NA NA "LOC111117585" NA gene6263 "Supporting evidence includes similarity to: 2 Proteins, and 100% coverage of the annotated genomic feature by RNAseq alignments, including 3 samples with support for all annotated introns" "CD151 antigen-like" "XM_022456742.1" NA NA character(0) character(0) NA character(0) NA character(0) NA NA NA NA NA NA NA NA NA NA NA NA NA NA NA NA
"NC_035781.1" "Gnomon" "mRNA" 38809772 38815543 NA "-" NA "rna11009" c("GeneID:111118290", "Genbank:XM_022457674.1") "XM_022457674.1" NA NA NA "mRNA" NA NA NA NA NA "LOC111118290" NA gene6478 "Supporting evidence includes similarity to: 3 Proteins, and 100% coverage of the annotated genomic feature by RNAseq alignments, including 4 samples with support for all annotated introns" "caspase-3-like, transcript variant X2" "XM_022457674.1" NA NA character(0) character(0) NA character(0) NA character(0) NA NA NA NA NA NA NA NA NA NA NA NA NA NA NA NA
"NC_035781.1" "Gnomon" "mRNA" 38809773 38814760 NA "-" NA "rna11010" c("GeneID:111118290", "Genbank:XM_022457673.1") "XM_022457673.1" NA NA NA "mRNA" NA NA NA NA NA "LOC111118290" NA gene6478 "Supporting evidence includes similarity to: 6 Proteins, and 100% coverage of the annotated genomic feature by RNAseq alignments, including 9 samples with support for all annotated introns" "caspase-3-like, transcript variant X1" "XM_022457673.1" NA NA character(0) character(0) NA character(0) NA character(0) NA NA NA NA NA NA NA NA NA NA NA NA NA NA NA NA
"NC_035781.1" "Gnomon" "mRNA" 38816400 38825729 NA "-" NA "rna11011" c("GeneID:111118288", "Genbank:XM_022457672.1") "XM_022457672.1" NA NA NA "mRNA" NA NA NA NA NA "LOC111118288" NA gene6479 "Supporting evidence includes similarity to: 100% coverage of the annotated genomic feature by RNAseq alignments, including 1 sample with support for all annotated introns" "caspase-3-like, transcript variant X3" "XM_022457672.1" NA NA character(0) character(0) NA character(0) NA character(0) NA NA NA NA NA NA NA NA NA NA NA NA NA NA NA NA
"NC_035781.1" "Gnomon" "mRNA" 38816400 38825727 NA "-" NA "rna11012" c("GeneID:111118288", "Genbank:XM_022457670.1") "XM_022457670.1" NA NA NA "mRNA" NA NA NA NA NA "LOC111118288" NA gene6479 "Supporting evidence includes similarity to: 100% coverage of the annotated genomic feature by RNAseq alignments, including 1 sample with support for all annotated introns" "caspase-3-like, transcript variant X1" "XM_022457670.1" NA NA character(0) character(0) NA character(0) NA character(0) NA NA NA NA NA NA NA NA NA NA NA NA NA NA NA NA
"NC_035781.1" "Gnomon" "mRNA" 38816400 38823323 NA "-" NA "rna11013" c("GeneID:111118288", "Genbank:XM_022457671.1") "XM_022457671.1" NA NA NA "mRNA" NA NA NA NA NA "LOC111118288" NA gene6479 "Supporting evidence includes similarity to: 3 Proteins, and 100% coverage of the annotated genomic feature by RNAseq alignments, including 6 samples with support for all annotated introns" "caspase-3-like, transcript variant X2" "XM_022457671.1" NA NA character(0) character(0) NA character(0) NA character(0) NA NA NA NA NA NA NA NA NA NA NA NA NA NA NA NA
"NC_035781.1" "Gnomon" "mRNA" 40069171 40079412 NA "+" NA "rna11193" c("GeneID:111118411", "Genbank:XM_022457882.1") "XM_022457882.1" NA NA NA "mRNA" NA NA NA NA NA "LOC111118411" NA gene6586 "Supporting evidence includes similarity to: 100% coverage of the annotated genomic feature by RNAseq alignments, including 10 samples with support for all annotated introns" "caspase-3-like, transcript variant X2" "XM_022457882.1" NA NA character(0) character(0) NA character(0) NA character(0) NA NA NA NA NA NA NA NA NA NA NA NA NA NA NA NA
"NC_035781.1" "Gnomon" "mRNA" 40072039 40079412 NA "+" NA "rna11194" c("GeneID:111118411", "Genbank:XM_022457881.1") "XM_022457881.1" NA NA NA "mRNA" NA NA NA NA NA "LOC111118411" NA gene6586 "Supporting evidence includes similarity to: 3 Proteins, and 100% coverage of the annotated genomic feature by RNAseq alignments, including 9 samples with support for all annotated introns" "caspase-3-like, transcript variant X1" "XM_022457881.1" NA NA character(0) character(0) NA character(0) NA character(0) NA NA NA NA NA NA NA NA NA NA NA NA NA NA NA NA
"NC_035781.1" "Gnomon" "mRNA" 40079990 40087910 NA "+" NA "rna11195" c("GeneID:111118410", "Genbank:XM_022457878.1") "XM_022457878.1" NA NA NA "mRNA" NA NA NA NA NA "LOC111118410" NA gene6587 "Supporting evidence includes similarity to: 1 Protein, and 100% coverage of the annotated genomic feature by RNAseq alignments, including 2 samples with support for all annotated introns" "caspase-3-like, transcript variant X1" "XM_022457878.1" NA NA character(0) character(0) NA character(0) NA character(0) NA NA NA NA NA NA NA NA NA NA NA NA NA NA NA NA
"NC_035781.1" "Gnomon" "mRNA" 40079990 40087909 NA "+" NA "rna11196" c("GeneID:111118410", "Genbank:XM_022457880.1") "XM_022457880.1" NA NA NA "mRNA" NA NA NA NA NA "LOC111118410" NA gene6587 "Supporting evidence includes similarity to: 100% coverage of the annotated genomic feature by RNAseq alignments, including 3 samples with support for all annotated introns" "caspase-3-like, transcript variant X3" "XM_022457880.1" NA NA character(0) character(0) NA character(0) NA character(0) NA NA NA NA NA NA NA NA NA NA NA NA NA NA NA NA
"NC_035781.1" "Gnomon" "mRNA" 40082778 40087907 NA "+" NA "rna11197" c("GeneID:111118410", "Genbank:XM_022457879.1") "XM_022457879.1" NA NA NA "mRNA" NA NA NA NA NA "LOC111118410" NA gene6587 "Supporting evidence includes similarity to: 3 Proteins, and 100% coverage of the annotated genomic feature by RNAseq alignments, including 7 samples with support for all annotated introns" "caspase-3-like, transcript variant X2" "XM_022457879.1" NA NA character(0) character(0) NA character(0) NA character(0) NA NA NA NA NA NA NA NA NA NA NA NA NA NA NA NA
"NC_035781.1" "Gnomon" "mRNA" 40950040 40954952 NA "-" NA "rna11247" c("GeneID:111118483", "Genbank:XM_022457985.1") "XM_022457985.1" NA NA NA "mRNA" NA NA NA NA NA "LOC111118483" NA gene6632 "Supporting evidence includes similarity to: 1 EST, 7 Proteins, and 100% coverage of the annotated genomic feature by RNAseq alignments, including 20 samples with support for all annotated introns" "programmed cell death protein 2-like" "XM_022457985.1" NA NA character(0) character(0) NA character(0) NA character(0) NA NA NA NA NA NA NA NA NA NA NA NA NA NA NA NA
"NC_035781.1" "Gnomon" "mRNA" 42136716 42139659 NA "-" NA "rna11402" c("GeneID:111121429", "Genbank:XM_022462716.1") "XM_022462716.1" NA NA NA "mRNA" NA NA NA NA NA "LOC111121429" NA gene6707 "Supporting evidence includes similarity to: 6 Proteins, and 100% coverage of the annotated genomic feature by RNAseq alignments, including 26 samples with support for all annotated introns" "transcriptional regulator Myc-A-like" "XM_022462716.1" NA NA character(0) character(0) NA character(0) NA character(0) NA NA NA NA NA NA NA NA NA NA NA NA NA NA NA NA
"NC_035781.1" "Gnomon" "mRNA" 42471960 42477734 NA "-" NA "rna11435" c("GeneID:111118728", "Genbank:XM_022458324.1") "XM_022458324.1" NA NA NA "mRNA" NA NA NA NA NA "LOC111118728" NA gene6736 "Supporting evidence includes similarity to: 5 Proteins, and 100% coverage of the annotated genomic feature by RNAseq alignments, including 1 sample with support for all annotated introns" "toll-like receptor 6, transcript variant X1" "XM_022458324.1" NA NA character(0) character(0) NA character(0) NA character(0) NA NA NA NA NA NA NA NA NA NA NA NA NA NA NA NA
"NC_035781.1" "Gnomon" "mRNA" 42471960 42477723 NA "-" NA "rna11436" c("GeneID:111118728", "Genbank:XM_022458325.1") "XM_022458325.1" NA NA NA "mRNA" NA NA NA NA NA "LOC111118728" NA gene6736 "Supporting evidence includes similarity to: 2 Proteins, and 100% coverage of the annotated genomic feature by RNAseq alignments, including 1 sample with support for all annotated introns" "toll-like receptor 6, transcript variant X2" "XM_022458325.1" NA NA character(0) character(0) NA character(0) NA character(0) NA NA NA NA NA NA NA NA NA NA NA NA NA NA NA NA
"NC_035781.1" "Gnomon" "mRNA" 42489370 42491264 NA "-" NA "rna11439" c("GeneID:111118645", "Genbank:XM_022458202.1") "XM_022458202.1" NA NA NA "mRNA" NA NA NA NA NA "LOC111118645" NA gene6739 "Supporting evidence includes similarity to: 2 Proteins, and 100% coverage of the annotated genomic feature by RNAseq alignments" "toll-like receptor 4" "XM_022458202.1" NA NA character(0) character(0) NA character(0) NA character(0) NA NA NA NA NA NA NA NA NA NA NA NA NA NA NA NA
"NC_035781.1" "Gnomon" "mRNA" 42595773 42597003 NA "+" NA "rna11445" c("GeneID:111118431", "Genbank:XM_022457909.1") "XM_022457909.1" NA NA NA "mRNA" NA NA NA NA NA "LOC111118431" NA gene6746 "Supporting evidence includes similarity to: 1 EST, 6 Proteins, and 100% coverage of the annotated genomic feature by RNAseq alignments, including 27 samples with support for all annotated introns" "growth arrest and DNA damage-inducible protein GADD45 alpha-like" "XM_022457909.1" NA NA character(0) character(0) NA character(0) NA character(0) NA NA NA NA NA NA NA NA NA NA NA NA NA NA NA NA
"NC_035781.1" "Gnomon" "mRNA" 42606434 42607841 NA "+" NA "rna11446" c("GeneID:111118444", "Genbank:XM_022457933.1") "XM_022457933.1" NA NA NA "mRNA" NA NA NA NA NA "LOC111118444" NA gene6747 "Supporting evidence includes similarity to: 3 Proteins, and 100% coverage of the annotated genomic feature by RNAseq alignments, including 26 samples with support for all annotated introns" "growth arrest and DNA damage-inducible protein GADD45 beta-like" "XM_022457933.1" NA NA character(0) character(0) NA character(0) NA character(0) NA NA NA NA NA NA NA NA NA NA NA NA NA NA NA NA
"NC_035781.1" "Gnomon" "mRNA" 42704802 42709107 NA "-" NA "rna11455" c("GeneID:111120314", "Genbank:XM_022461041.1") "XM_022461041.1" NA NA NA "mRNA" NA NA NA NA NA "LOC111120314" NA gene6755 "Supporting evidence includes similarity to: 1 Protein, and 97% coverage of the annotated genomic feature by RNAseq alignments" "GTPase IMAP family member 8-like" "XM_022461041.1" NA NA character(0) character(0) NA character(0) NA character(0) NA NA NA NA NA NA NA NA NA NA NA NA NA NA NA NA
"NC_035781.1" "Gnomon" "mRNA" 42709196 42757768 NA "+" NA "rna11456" c("GeneID:111119582", "Genbank:XM_022459878.1") "XM_022459878.1" NA NA NA "mRNA" NA NA NA NA NA "LOC111119582" NA gene6756 "Supporting evidence includes similarity to: 1 Protein, and 100% coverage of the annotated genomic feature by RNAseq alignments, including 3 samples with support for all annotated introns" "GTPase IMAP family member 4-like, transcript variant X2" "XM_022459878.1" NA NA character(0) character(0) NA character(0) NA character(0) NA NA NA NA NA NA NA NA NA NA NA NA NA NA NA NA
"NC_035781.1" "Gnomon" "mRNA" 42709196 42719826 NA "+" NA "rna11457" c("GeneID:111119582", "Genbank:XM_022459880.1") "XM_022459880.1" NA NA NA "mRNA" NA NA NA NA NA "LOC111119582" NA gene6756 "Supporting evidence includes similarity to: 100% coverage of the annotated genomic feature by RNAseq alignments, including 3 samples with support for all annotated introns" "GTPase IMAP family member 4-like, transcript variant X4" "XM_022459880.1" NA NA character(0) character(0) NA character(0) NA character(0) NA NA NA NA NA NA NA NA NA NA NA NA NA NA NA NA
"NC_035781.1" "Gnomon" "mRNA" 42709207 42757768 NA "+" NA "rna11458" c("GeneID:111119582", "Genbank:XM_022459879.1") "XM_022459879.1" NA NA NA "mRNA" NA NA NA NA NA "LOC111119582" NA gene6756 "Supporting evidence includes similarity to: 1 Protein, and 100% coverage of the annotated genomic feature by RNAseq alignments, including 2 samples with support for all annotated introns" "GTPase IMAP family member 4-like, transcript variant X3" "XM_022459879.1" NA NA character(0) character(0) NA character(0) NA character(0) NA NA NA NA NA NA NA NA NA NA NA NA NA NA NA NA
"NC_035781.1" "Gnomon" "mRNA" 42746900 42757768 NA "+" NA "rna11459" c("GeneID:111119582", "Genbank:XM_022459877.1") "XM_022459877.1" NA NA NA "mRNA" NA NA NA NA NA "LOC111119582" NA gene6756 "Supporting evidence includes similarity to: 1 Protein, and 100% coverage of the annotated genomic feature by RNAseq alignments, including 2 samples with support for all annotated introns" "GTPase IMAP family member 4-like, transcript variant X1" "XM_022459877.1" NA NA character(0) character(0) NA character(0) NA character(0) NA NA NA NA NA NA NA NA NA NA NA NA NA NA NA NA
"NC_035781.1" "Gnomon" "mRNA" 42746900 42757768 NA "+" NA "rna11460" c("GeneID:111119582", "Genbank:XM_022459882.1") "XM_022459882.1" NA NA NA "mRNA" NA NA NA NA NA "LOC111119582" NA gene6756 "Supporting evidence includes similarity to: 1 Protein, and 100% coverage of the annotated genomic feature by RNAseq alignments, including 1 sample with support for all annotated introns" "GTPase IMAP family member 4-like, transcript variant X6" "XM_022459882.1" NA NA character(0) character(0) NA character(0) NA character(0) NA NA NA NA NA NA NA NA NA NA NA NA NA NA NA NA
"NC_035781.1" "Gnomon" "mRNA" 42746900 42757768 NA "+" NA "rna11461" c("GeneID:111119582", "Genbank:XM_022459881.1") "XM_022459881.1" NA NA NA "mRNA" NA NA NA NA NA "LOC111119582" NA gene6756 "Supporting evidence includes similarity to: 1 Protein, and 100% coverage of the annotated genomic feature by RNAseq alignments, including 1 sample with support for all annotated introns" "GTPase IMAP family member 4-like, transcript variant X5" "XM_022459881.1" NA NA character(0) character(0) NA character(0) NA character(0) NA NA NA NA NA NA NA NA NA NA NA NA NA NA NA NA
"NC_035781.1" "Gnomon" "mRNA" 42743140 42746927 NA "-" NA "rna11464" c("GeneID:111119581", "Genbank:XM_022459875.1") "XM_022459875.1" NA NA NA "mRNA" NA NA NA NA NA "LOC111119581" NA gene6759 "Supporting evidence includes similarity to: 1 Protein, and 100% coverage of the annotated genomic feature by RNAseq alignments, including 9 samples with support for all annotated introns" "GTPase IMAP family member 8-like" "XM_022459875.1" NA NA character(0) character(0) NA character(0) NA character(0) NA NA NA NA NA NA NA NA NA NA NA NA NA NA NA NA
"NC_035781.1" "Gnomon" "mRNA" 48660556 48664426 NA "-" NA "rna12107" c("GeneID:111121215", "Genbank:XM_022462379.1") "XM_022462379.1" NA NA NA "mRNA" NA NA NA NA NA "LOC111121215" NA gene7187 "Supporting evidence includes similarity to: 1 Protein, and 100% coverage of the annotated genomic feature by RNAseq alignments, including 1 sample with support for all annotated introns" "calpain small subunit 1-like" "XM_022462379.1" NA NA character(0) character(0) NA character(0) NA character(0) NA NA NA NA NA NA NA NA NA NA NA NA NA NA NA NA
"NC_035781.1" "Gnomon" "mRNA" 48665906 48677699 NA "-" NA "rna12108" c("GeneID:111121599", "Genbank:XM_022462949.1") "XM_022462949.1" NA NA NA "mRNA" NA NA NA NA NA "LOC111121599" NA gene7188 "Supporting evidence includes similarity to: 1 Protein, and 100% coverage of the annotated genomic feature by RNAseq alignments, including 19 samples with support for all annotated introns" "calpain-A-like, transcript variant X2" "XM_022462949.1" NA NA character(0) character(0) NA character(0) NA character(0) NA NA NA NA NA NA NA NA NA NA NA NA NA NA NA NA
"NC_035781.1" "Gnomon" "mRNA" 48665906 48677696 NA "-" NA "rna12109" c("GeneID:111121599", "Genbank:XM_022462948.1") "XM_022462948.1" NA NA NA "mRNA" NA NA NA NA NA "LOC111121599" NA gene7188 "Supporting evidence includes similarity to: 2 Proteins, and 100% coverage of the annotated genomic feature by RNAseq alignments, including 19 samples with support for all annotated introns" "calpain-A-like, transcript variant X1" "XM_022462948.1" NA NA character(0) character(0) NA character(0) NA character(0) NA NA NA NA NA NA NA NA NA NA NA NA NA NA NA NA
"NC_035781.1" "Gnomon" "mRNA" 49130374 49132855 NA "+" NA "rna12159" c("GeneID:111118231", "Genbank:XM_022457574.1") "XM_022457574.1" NA NA NA "mRNA" NA NA NA NA NA "LOC111118231" NA gene7212 "Supporting evidence includes similarity to: 5 Proteins, and 100% coverage of the annotated genomic feature by RNAseq alignments, including 27 samples with support for all annotated introns" "FAS-associated death domain protein-like" "XM_022457574.1" NA NA character(0) character(0) NA character(0) NA character(0) NA NA NA NA NA NA NA NA NA NA NA NA NA NA NA NA
"NC_035781.1" "Gnomon" "mRNA" 49196959 49208992 NA "+" NA "rna12165" c("GeneID:111121879", "Genbank:XM_022463352.1") "XM_022463352.1" NA NA NA "mRNA" NA NA NA NA NA "LOC111121879" NA gene7218 "Supporting evidence includes similarity to: 1 Protein, and 100% coverage of the annotated genomic feature by RNAseq alignments, including 12 samples with support for all annotated introns" "calpain-A-like, transcript variant X2" "XM_022463352.1" NA NA character(0) character(0) NA character(0) NA character(0) NA NA NA NA NA NA NA NA NA NA NA NA NA NA NA NA
"NC_035781.1" "Gnomon" "mRNA" 49196961 49208992 NA "+" NA "rna12166" c("GeneID:111121879", "Genbank:XM_022463351.1") "XM_022463351.1" NA NA NA "mRNA" NA NA NA NA NA "LOC111121879" NA gene7218 "Supporting evidence includes similarity to: 2 Proteins, and 100% coverage of the annotated genomic feature by RNAseq alignments, including 12 samples with support for all annotated introns" "calpain-A-like, transcript variant X1" "XM_022463351.1" NA NA character(0) character(0) NA character(0) NA character(0) NA NA NA NA NA NA NA NA NA NA NA NA NA NA NA NA
"NC_035781.1" "Gnomon" "mRNA" 49211562 49213886 NA "+" NA "rna12167" c("GeneID:111120364", "Genbank:XM_022461084.1") "XM_022461084.1" NA NA NA "mRNA" NA NA NA NA NA "LOC111120364" NA gene7219 "Supporting evidence includes similarity to: 1 Protein, and 91% coverage of the annotated genomic feature by RNAseq alignments, including 2 samples with support for all annotated introns" "calpain small subunit 1-like" "XM_022461084.1" NA NA character(0) character(0) NA character(0) NA character(0) NA NA NA NA NA NA NA NA NA NA NA NA NA NA NA NA
"NC_035781.1" "Gnomon" "mRNA" 51422801 51426040 NA "+" NA "rna12456" c("GeneID:111121029", "Genbank:XM_022462126.1") "XM_022462126.1" NA NA NA "mRNA" NA NA NA NA NA "LOC111121029" NA gene7402 "Supporting evidence includes similarity to: 1 Protein, and 100% coverage of the annotated genomic feature by RNAseq alignments, including 20 samples with support for all annotated introns" "TNF receptor-associated factor 6-like, transcript variant X3" "XM_022462126.1" NA NA character(0) character(0) NA character(0) NA character(0) NA NA NA NA NA NA NA NA NA NA NA NA NA NA NA NA
"NC_035781.1" "Gnomon" "mRNA" 51423299 51426040 NA "+" NA "rna12457" c("GeneID:111121029", "Genbank:XM_022462127.1") "XM_022462127.1" NA NA NA "mRNA" NA NA NA NA NA "LOC111121029" NA gene7402 "Supporting evidence includes similarity to: 1 Protein, and 100% coverage of the annotated genomic feature by RNAseq alignments, including 9 samples with support for all annotated introns" "TNF receptor-associated factor 6-like, transcript variant X4" "XM_022462127.1" NA NA character(0) character(0) NA character(0) NA character(0) NA NA NA NA NA NA NA NA NA NA NA NA NA NA NA NA
"NC_035781.1" "Gnomon" "mRNA" 51423310 51426040 NA "+" NA "rna12458" c("GeneID:111121029", "Genbank:XM_022462123.1") "XM_022462123.1" NA NA NA "mRNA" NA NA NA NA NA "LOC111121029" NA gene7402 "Supporting evidence includes similarity to: 1 Protein, and 100% coverage of the annotated genomic feature by RNAseq alignments, including 4 samples with support for all annotated introns" "TNF receptor-associated factor 6-like, transcript variant X1" "XM_022462123.1" NA NA character(0) character(0) NA character(0) NA character(0) NA NA NA NA NA NA NA NA NA NA NA NA NA NA NA NA
"NC_035781.1" "Gnomon" "mRNA" 51423316 51426040 NA "+" NA "rna12459" c("GeneID:111121029", "Genbank:XM_022462125.1") "XM_022462125.1" NA NA NA "mRNA" NA NA NA NA NA "LOC111121029" NA gene7402 "Supporting evidence includes similarity to: 1 Protein, and 100% coverage of the annotated genomic feature by RNAseq alignments, including 9 samples with support for all annotated introns" "TNF receptor-associated factor 6-like, transcript variant X2" "XM_022462125.1" NA NA character(0) character(0) NA character(0) NA character(0) NA NA NA NA NA NA NA NA NA NA NA NA NA NA NA NA
"NC_035781.1" "Gnomon" "mRNA" 51606174 51609293 NA "+" NA "rna12476" c("GeneID:111121030", "Genbank:XM_022462128.1") "XM_022462128.1" NA NA NA "mRNA" NA NA NA NA NA "LOC111121030" NA gene7414 "Supporting evidence includes similarity to: 1 Protein, and 100% coverage of the annotated genomic feature by RNAseq alignments, including 19 samples with support for all annotated introns" "TNF receptor-associated factor 6-like, transcript variant X1" "XM_022462128.1" NA NA character(0) character(0) NA character(0) NA character(0) NA NA NA NA NA NA NA NA NA NA NA NA NA NA NA NA
"NC_035781.1" "Gnomon" "mRNA" 51606675 51609293 NA "+" NA "rna12477" c("GeneID:111121030", "Genbank:XM_022462129.1") "XM_022462129.1" NA NA NA "mRNA" NA NA NA NA NA "LOC111121030" NA gene7414 "Supporting evidence includes similarity to: 1 Protein, and 100% coverage of the annotated genomic feature by RNAseq alignments, including 5 samples with support for all annotated introns" "TNF receptor-associated factor 6-like, transcript variant X2" "XM_022462129.1" NA NA character(0) character(0) NA character(0) NA character(0) NA NA NA NA NA NA NA NA NA NA NA NA NA NA NA NA
"NC_035781.1" "Gnomon" "mRNA" 51606687 51609293 NA "+" NA "rna12478" c("GeneID:111121030", "Genbank:XM_022462130.1") "XM_022462130.1" NA NA NA "mRNA" NA NA NA NA NA "LOC111121030" NA gene7414 "Supporting evidence includes similarity to: 1 Protein, and 100% coverage of the annotated genomic feature by RNAseq alignments, including 4 samples with support for all annotated introns" "TNF receptor-associated factor 6-like, transcript variant X3" "XM_022462130.1" NA NA character(0) character(0) NA character(0) NA character(0) NA NA NA NA NA NA NA NA NA NA NA NA NA NA NA NA
"NC_035781.1" "Gnomon" "mRNA" 51844939 51862657 NA "-" NA "rna12503" c("GeneID:111119982", "Genbank:XM_022460580.1") "XM_022460580.1" NA NA NA "mRNA" NA NA NA NA NA "LOC111119982" NA gene7434 "Supporting evidence includes similarity to: 1 Protein, and 93% coverage of the annotated genomic feature by RNAseq alignments, including 7 samples with support for all annotated introns" "cAMP-dependent protein kinase regulatory subunit-like" "XM_022460580.1" NA NA character(0) The sequence of the model RefSeq transcript was modified relative to this genomic sequence to represent the inferred CDS: inserted 3 bases in 2 codons "unclassified transcription discrepancy" character(0) NA character(0) NA NA NA NA NA NA NA NA NA NA NA NA NA NA NA NA
"NC_035781.1" "Gnomon" "mRNA" 52740536 52765362 NA "-" NA "rna12587" c("GeneID:111119108", "Genbank:XM_022458957.1") "XM_022458957.1" NA NA NA "mRNA" NA NA NA NA NA "LOC111119108" NA gene7479 "Supporting evidence includes similarity to: 5 Proteins, and 100% coverage of the annotated genomic feature by RNAseq alignments, including 18 samples with support for all annotated introns" "3-phosphoinositide-dependent protein kinase 1-like, transcript variant X1" "XM_022458957.1" NA NA character(0) character(0) NA character(0) NA character(0) NA NA NA NA NA NA NA NA NA NA NA NA NA NA NA NA
"NC_035781.1" "Gnomon" "mRNA" 52740536 52751006 NA "-" NA "rna12588" c("GeneID:111119108", "Genbank:XM_022458958.1") "XM_022458958.1" NA NA NA "mRNA" NA NA NA NA NA "LOC111119108" NA gene7479 "Supporting evidence includes similarity to: 5 Proteins, and 100% coverage of the annotated genomic feature by RNAseq alignments, including 12 samples with support for all annotated introns" "3-phosphoinositide-dependent protein kinase 1-like, transcript variant X2" "XM_022458958.1" NA NA character(0) character(0) NA character(0) NA character(0) NA NA NA NA NA NA NA NA NA NA NA NA NA NA NA NA
"NC_035781.1" "Gnomon" "mRNA" 52917675 52936996 NA "+" NA "rna12629" c("GeneID:111121590", "Genbank:XM_022462932.1") "XM_022462932.1" NA NA NA "mRNA" NA NA NA NA NA "LOC111121590" NA gene7491 "Supporting evidence includes similarity to: 12 Proteins, and 100% coverage of the annotated genomic feature by RNAseq alignments, including 24 samples with support for all annotated introns" "nuclear factor NF-kappa-B p105 subunit-like, transcript variant X1" "XM_022462932.1" NA NA character(0) character(0) NA character(0) NA character(0) NA NA NA NA NA NA NA NA NA NA NA NA NA NA NA NA
"NC_035781.1" "Gnomon" "mRNA" 52917675 52936996 NA "+" NA "rna12630" c("GeneID:111121590", "Genbank:XM_022462933.1") "XM_022462933.1" NA NA NA "mRNA" NA NA NA NA NA "LOC111121590" NA gene7491 "Supporting evidence includes similarity to: 11 Proteins, and 100% coverage of the annotated genomic feature by RNAseq alignments, including 14 samples with support for all annotated introns" "nuclear factor NF-kappa-B p105 subunit-like, transcript variant X2" "XM_022462933.1" NA NA character(0) character(0) NA character(0) NA character(0) NA NA NA NA NA NA NA NA NA NA NA NA NA NA NA NA
"NC_035781.1" "Gnomon" "mRNA" 53367140 53376491 NA "-" NA "rna12671" c("GeneID:111119655", "Genbank:XM_022460059.1") "XM_022460059.1" NA NA NA "mRNA" NA NA NA NA NA "LOC111119655" NA gene7524 "Supporting evidence includes similarity to: 1 EST, 20 Proteins, and 100% coverage of the annotated genomic feature by RNAseq alignments, including 14 samples with support for all annotated introns" "mitochondrial Rho GTPase 1-like, transcript variant X3" "XM_022460059.1" NA NA character(0) character(0) NA character(0) NA character(0) NA NA NA NA NA NA NA NA NA NA NA NA NA NA NA NA
"NC_035781.1" "Gnomon" "mRNA" 53367140 53376490 NA "-" NA "rna12672" c("GeneID:111119655", "Genbank:XM_022460061.1") "XM_022460061.1" NA NA NA "mRNA" NA NA NA NA NA "LOC111119655" NA gene7524 "Supporting evidence includes similarity to: 1 EST, 21 Proteins, and 100% coverage of the annotated genomic feature by RNAseq alignments, including 23 samples with support for all annotated introns" "mitochondrial Rho GTPase 1-like, transcript variant X4" "XM_022460061.1" NA NA character(0) character(0) NA character(0) NA character(0) NA NA NA NA NA NA NA NA NA NA NA NA NA NA NA NA
"NC_035781.1" "Gnomon" "mRNA" 53367140 53376490 NA "-" NA "rna12673" c("GeneID:111119655", "Genbank:XM_022460057.1") "XM_022460057.1" NA NA NA "mRNA" NA NA NA NA NA "LOC111119655" NA gene7524 "Supporting evidence includes similarity to: 1 EST, 21 Proteins, and 100% coverage of the annotated genomic feature by RNAseq alignments, including 20 samples with support for all annotated introns" "mitochondrial Rho GTPase 1-like, transcript variant X1" "XM_022460057.1" NA NA character(0) character(0) NA character(0) NA character(0) NA NA NA NA NA NA NA NA NA NA NA NA NA NA NA NA
"NC_035781.1" "Gnomon" "mRNA" 53367140 53376268 NA "-" NA "rna12674" c("GeneID:111119655", "Genbank:XM_022460058.1") "XM_022460058.1" NA NA NA "mRNA" NA NA NA NA NA "LOC111119655" NA gene7524 "Supporting evidence includes similarity to: 1 EST, 21 Proteins, and 99% coverage of the annotated genomic feature by RNAseq alignments, including 23 samples with support for all annotated introns" "mitochondrial Rho GTPase 1-like, transcript variant X2" "XM_022460058.1" NA NA character(0) character(0) NA character(0) NA character(0) NA NA NA NA NA NA NA NA NA NA NA NA NA NA NA NA
"NC_035781.1" "Gnomon" "mRNA" 54997521 55000613 NA "-" NA "rna12891" c("GeneID:111117916", "Genbank:XM_022457149.1") "XM_022457149.1" NA NA NA "mRNA" NA NA NA NA NA "LOC111117916" NA gene7650 "Supporting evidence includes similarity to: 1 EST, 3 Proteins, and 100% coverage of the annotated genomic feature by RNAseq alignments, including 3 samples with support for all annotated introns" "toll-like receptor 13" "XM_022457149.1" NA NA character(0) character(0) NA character(0) NA character(0) NA NA NA NA NA NA NA NA NA NA NA NA NA NA NA NA
"NC_035781.1" "Gnomon" "mRNA" 59900377 59902667 NA "+" NA "rna13449" c("GeneID:111121281", "Genbank:XM_022462478.1") "XM_022462478.1" NA NA NA "mRNA" NA NA NA NA NA "LOC111121281" NA gene7969 "Supporting evidence includes similarity to: 1 Protein, and 100% coverage of the annotated genomic feature by RNAseq alignments, including 16 samples with support for all annotated introns" "pyrin-like" "XM_022462478.1" NA NA character(0) The sequence of the model RefSeq transcript was modified relative to this genomic sequence to represent the inferred CDS: inserted 1 base in 1 codon "unclassified transcription discrepancy" character(0) NA character(0) NA NA NA NA NA NA NA NA NA NA NA NA NA NA NA NA
"NC_035781.1" "Gnomon" "mRNA" 61259367 61264452 NA "+" NA "rna13550" c("GeneID:111118628", "Genbank:XM_022458187.1") "XM_022458187.1" NA NA NA "mRNA" NA NA NA NA NA "LOC111118628" NA gene8042 "Supporting evidence includes similarity to: 1 Protein, and 100% coverage of the annotated genomic feature by RNAseq alignments, including 16 samples with support for all annotated introns" "toll-like receptor 4" "XM_022458187.1" NA NA character(0) character(0) NA character(0) NA character(0) NA NA NA NA NA NA NA NA NA NA NA NA NA NA NA NA
"NC_035781.1" "Gnomon" "mRNA" 61322619 61338108 NA "-" NA "rna13552" c("GeneID:111120798", "Genbank:XM_022461773.1") "XM_022461773.1" NA NA NA "mRNA" NA NA NA NA NA "LOC111120798" NA gene8044 "Supporting evidence includes similarity to: 6 Proteins, and 100% coverage of the annotated genomic feature by RNAseq alignments, including 18 samples with support for all annotated introns" "protein patched homolog 1-like" "XM_022461773.1" NA NA character(0) character(0) NA character(0) NA character(0) NA NA NA NA NA NA NA NA NA NA NA NA NA NA NA NA
"NC_035782.1" "Gnomon" "mRNA" 1711250 1714108 NA "-" NA "rna13673" c("GeneID:111123770", "Genbank:XM_022466331.1") "XM_022466331.1" NA NA NA "mRNA" NA NA NA NA NA "LOC111123770" NA gene8145 "Supporting evidence includes similarity to: 100% coverage of the annotated genomic feature by RNAseq alignments, including 2 samples with support for all annotated introns" "nuclear apoptosis-inducing factor 1-like" "XM_022466331.1" NA NA character(0) character(0) NA character(0) NA character(0) NA NA NA NA NA NA NA NA NA NA NA NA NA NA NA NA
"NC_035782.1" "Gnomon" "mRNA" 13923660 13937691 NA "+" NA "rna14784" c("GeneID:111125070", "Genbank:XM_022468526.1") "XM_022468526.1" NA NA NA "mRNA" NA NA NA NA NA "LOC111125070" NA gene8788 "Supporting evidence includes similarity to: 1 EST, 1 Protein, and 92% coverage of the annotated genomic feature by RNAseq alignments" "calpain-15-like" "XM_022468526.1" NA NA character(0) The sequence of the model RefSeq transcript was modified relative to this genomic sequence to represent the inferred CDS: inserted 8 bases in 8 codons; deleted 4 bases in 2 codons "unclassified transcription discrepancy" character(0) NA character(0) NA NA NA NA NA NA NA NA NA NA NA NA NA NA NA NA
"NC_035782.1" "Gnomon" "mRNA" 29383660 29387634 NA "-" NA "rna16468" c("GeneID:111123728", "Genbank:XM_022466266.1") "XM_022466266.1" NA NA NA "mRNA" NA NA NA NA NA "LOC111123728" NA gene9751 "Supporting evidence includes similarity to: 1 EST, 2 Proteins, and 100% coverage of the annotated genomic feature by RNAseq alignments, including 21 samples with support for all annotated introns" "TNF receptor-associated factor 2-like" "XM_022466266.1" NA NA character(0) character(0) NA character(0) NA character(0) NA NA NA NA NA NA NA NA NA NA NA NA NA NA NA NA
"NC_035782.1" "Gnomon" "mRNA" 29410281 29413920 NA "+" NA "rna16472" c("GeneID:111124607", "Genbank:XM_022467620.1") "XM_022467620.1" NA NA NA "mRNA" NA NA NA NA NA "LOC111124607" NA gene9755 "Supporting evidence includes similarity to: 3 Proteins, and 100% coverage of the annotated genomic feature by RNAseq alignments, including 8 samples with support for all annotated introns" "stimulator of interferon genes protein-like" "XM_022467620.1" NA NA character(0) character(0) NA character(0) NA character(0) NA NA NA NA NA NA NA NA NA NA NA NA NA NA NA NA
"NC_035782.1" "Gnomon" "mRNA" 29416835 29419767 NA "+" NA "rna16473" c("GeneID:111124608", "Genbank:XM_022467621.1") "XM_022467621.1" NA NA NA "mRNA" NA NA NA NA NA "LOC111124608" NA gene9756 "Supporting evidence includes similarity to: 1 Protein, and 100% coverage of the annotated genomic feature by RNAseq alignments, including 24 samples with support for all annotated introns" "stimulator of interferon genes protein-like" "XM_022467621.1" NA NA character(0) character(0) NA character(0) NA character(0) NA NA NA NA NA NA NA NA NA NA NA NA NA NA NA NA
"NC_035782.1" "Gnomon" "mRNA" 29422683 29429199 NA "+" NA "rna16474" c("GeneID:111124610", "Genbank:XM_022467622.1") "XM_022467622.1" NA NA NA "mRNA" NA NA NA NA NA "LOC111124610" NA gene9757 "Supporting evidence includes similarity to: 1 Protein, and 100% coverage of the annotated genomic feature by RNAseq alignments, including 20 samples with support for all annotated introns" "stimulator of interferon genes protein-like" "XM_022467622.1" NA NA character(0) character(0) NA character(0) NA character(0) NA NA NA NA NA NA NA NA NA NA NA NA NA NA NA NA
"NC_035782.1" "Gnomon" "mRNA" 29713405 29725310 NA "-" NA "rna16528" c("GeneID:111124839", "Genbank:XM_022468052.1") "XM_022468052.1" NA NA NA "mRNA" NA NA NA NA NA "LOC111124839" NA gene9781 "Supporting evidence includes similarity to: 2 Proteins, and 100% coverage of the annotated genomic feature by RNAseq alignments, including 17 samples with support for all annotated introns" "caspase-7-like" "XM_022468052.1" NA NA character(0) character(0) NA character(0) NA character(0) NA NA NA NA NA NA NA NA NA NA NA NA NA NA NA NA
"NC_035782.1" "Gnomon" "mRNA" 29738707 29743325 NA "-" NA "rna16532" c("GeneID:111124840", "Genbank:XM_022468054.1") "XM_022468054.1" NA NA NA "mRNA" NA NA NA NA NA "LOC111124840" NA gene9783 "Supporting evidence includes similarity to: 1 Protein, and 100% coverage of the annotated genomic feature by RNAseq alignments, including 21 samples with support for all annotated introns" "caspase-7-like" "XM_022468054.1" NA NA character(0) character(0) NA character(0) NA character(0) NA NA NA NA NA NA NA NA NA NA NA NA NA NA NA NA
"NC_035782.1" "Gnomon" "mRNA" 30032947 30036693 NA "+" NA "rna16572" c("GeneID:111125472", "Genbank:XM_022469353.1") "XM_022469353.1" NA NA NA "mRNA" NA NA NA NA NA "LOC111125472" NA gene9803 "Supporting evidence includes similarity to: 2 ESTs, 1 Protein, and 100% coverage of the annotated genomic feature by RNAseq alignments, including 27 samples with support for all annotated introns" "stimulator of interferon genes protein-like" "XM_022469353.1" NA NA character(0) character(0) NA character(0) NA character(0) NA NA NA NA NA NA NA NA NA NA NA NA NA NA NA NA
"NC_035782.1" "Gnomon" "mRNA" 30316248 30328566 NA "-" NA "rna16627" c("GeneID:111124891", "Genbank:XM_022468151.1") "XM_022468151.1" NA NA NA "mRNA" NA NA NA NA NA "LOC111124891" NA gene9827 "Supporting evidence includes similarity to: 1 Protein, and 100% coverage of the annotated genomic feature by RNAseq alignments, including 21 samples with support for all annotated introns" "caspase-7-like, transcript variant X1" "XM_022468151.1" NA NA character(0) character(0) NA character(0) NA character(0) NA NA NA NA NA NA NA NA NA NA NA NA NA NA NA NA
"NC_035782.1" "Gnomon" "mRNA" 30317738 30328566 NA "-" NA "rna16628" c("GeneID:111124891", "Genbank:XM_022468152.1") "XM_022468152.1" NA NA NA "mRNA" NA NA NA NA NA "LOC111124891" NA gene9827 "Supporting evidence includes similarity to: 1 Protein, and 100% coverage of the annotated genomic feature by RNAseq alignments, including 11 samples with support for all annotated introns" "caspase-7-like, transcript variant X2" "XM_022468152.1" NA NA character(0) character(0) NA character(0) NA character(0) NA NA NA NA NA NA NA NA NA NA NA NA NA NA NA NA
"NC_035782.1" "Gnomon" "mRNA" 30339874 30345395 NA "-" NA "rna16630" c("GeneID:111124890", "Genbank:XM_022468150.1") "XM_022468150.1" NA NA NA "mRNA" NA NA NA NA NA "LOC111124890" NA gene9829 "Supporting evidence includes similarity to: 100% coverage of the annotated genomic feature by RNAseq alignments, including 19 samples with support for all annotated introns" "caspase-7-like" "XM_022468150.1" NA NA character(0) character(0) NA character(0) NA character(0) NA NA NA NA NA NA NA NA NA NA NA NA NA NA NA NA
"NC_035782.1" "Gnomon" "mRNA" 31395120 31395806 NA "+" NA "rna16773" c("GeneID:111124179", "Genbank:XM_022467042.1") "XM_022467042.1" NA NA NA "mRNA" NA NA NA NA NA "LOC111124179" NA gene9895 "Supporting evidence includes similarity to: 1 Protein" "toll-like receptor 6" "XM_022467042.1" NA NA character(0) character(0) NA character(0) NA character(0) NA NA NA NA NA NA NA NA NA NA NA NA NA NA NA NA
"NC_035782.1" "Gnomon" "mRNA" 35573120 35582263 NA "-" NA "rna17069" c("GeneID:111126105", "Genbank:XM_022470510.1") "XM_022470510.1" NA NA NA "mRNA" NA NA NA NA NA "LOC111126105" NA gene10074 "Supporting evidence includes similarity to: 3 Proteins, and 100% coverage of the annotated genomic feature by RNAseq alignments" "toll-like receptor 3, transcript variant X1" "XM_022470510.1" NA NA character(0) character(0) NA character(0) NA character(0) NA NA NA NA NA NA NA NA NA NA NA NA NA NA NA NA
"NC_035782.1" "Gnomon" "mRNA" 35573120 35580968 NA "-" NA "rna17070" c("GeneID:111126105", "Genbank:XM_022470511.1") "XM_022470511.1" NA NA NA "mRNA" NA NA NA NA NA "LOC111126105" NA gene10074 "Supporting evidence includes similarity to: 3 Proteins, and 100% coverage of the annotated genomic feature by RNAseq alignments, including 5 samples with support for all annotated introns" "toll-like receptor 3, transcript variant X2" "XM_022470511.1" NA NA character(0) character(0) NA character(0) NA character(0) NA NA NA NA NA NA NA NA NA NA NA NA NA NA NA NA
"NC_035782.1" "Gnomon" "mRNA" 35977244 35988215 NA "-" NA "rna17106" c("GeneID:111125492", "Genbank:XM_022469395.1") "XM_022469395.1" NA NA NA "mRNA" NA NA NA NA NA "LOC111125492" NA gene10093 "Supporting evidence includes similarity to: 9 Proteins, and 100% coverage of the annotated genomic feature by RNAseq alignments, including 3 samples with support for all annotated introns" "tumor necrosis factor receptor superfamily member 16-like" "XM_022469395.1" NA NA character(0) character(0) NA character(0) NA character(0) NA NA NA NA NA NA NA NA NA NA NA NA NA NA NA NA
"NC_035782.1" "Gnomon" "mRNA" 35989721 35998772 NA "-" NA "rna17107" c("GeneID:111125491", "Genbank:XM_022469394.1") "XM_022469394.1" NA NA NA "mRNA" NA NA NA NA NA "LOC111125491" NA gene10094 "Supporting evidence includes similarity to: 13 Proteins, and 100% coverage of the annotated genomic feature by RNAseq alignments, including 19 samples with support for all annotated introns" "caspase-8-like" "XM_022469394.1" NA NA character(0) character(0) NA character(0) NA character(0) NA NA NA NA NA NA NA NA NA NA NA NA NA NA NA NA
"NC_035782.1" "Gnomon" "mRNA" 37927132 37934549 NA "+" NA "rna17356" c("GeneID:111126322", "Genbank:XM_022470859.1") "XM_022470859.1" NA NA NA "mRNA" NA NA NA NA NA "LOC111126322" NA gene10201 "Supporting evidence includes similarity to: 100% coverage of the annotated genomic feature by RNAseq alignments, including 22 samples with support for all annotated introns" "nuclear factor NF-kappa-B p100 subunit-like, transcript variant X2" "XM_022470859.1" NA NA character(0) character(0) NA character(0) NA character(0) NA NA NA NA NA NA NA NA NA NA NA NA NA NA NA NA
"NC_035782.1" "Gnomon" "mRNA" 37927133 37936325 NA "+" NA "rna17357" c("GeneID:111126322", "Genbank:XM_022470858.1") "XM_022470858.1" NA NA NA "mRNA" NA NA NA NA NA "LOC111126322" NA gene10201 "Supporting evidence includes similarity to: 100% coverage of the annotated genomic feature by RNAseq alignments, including 25 samples with support for all annotated introns" "nuclear factor NF-kappa-B p100 subunit-like, transcript variant X1" "XM_022470858.1" NA NA character(0) character(0) NA character(0) NA character(0) NA NA NA NA NA NA NA NA NA NA NA NA NA NA NA NA
"NC_035782.1" "Gnomon" "mRNA" 38663631 38670005 NA "-" NA "rna17447" c("GeneID:111124931", "Genbank:XM_022468240.1") "XM_022468240.1" NA NA NA "mRNA" NA NA NA NA NA "LOC111124931" NA gene10262 "Supporting evidence includes similarity to: 100% coverage of the annotated genomic feature by RNAseq alignments, including 2 samples with support for all annotated introns" "caspase-7-like, transcript variant X3" "XM_022468240.1" NA NA character(0) character(0) NA character(0) NA character(0) NA NA NA NA NA NA NA NA NA NA NA NA NA NA NA NA
"NC_035782.1" "Gnomon" "mRNA" 38663631 38669898 NA "-" NA "rna17448" c("GeneID:111124931", "Genbank:XM_022468238.1") "XM_022468238.1" NA NA NA "mRNA" NA NA NA NA NA "LOC111124931" NA gene10262 "Supporting evidence includes similarity to: 100% coverage of the annotated genomic feature by RNAseq alignments, including 1 sample with support for all annotated introns" "caspase-7-like, transcript variant X1" "XM_022468238.1" NA NA character(0) character(0) NA character(0) NA character(0) NA NA NA NA NA NA NA NA NA NA NA NA NA NA NA NA
"NC_035782.1" "Gnomon" "mRNA" 38663631 38669895 NA "-" NA "rna17449" c("GeneID:111124931", "Genbank:XM_022468239.1") "XM_022468239.1" NA NA NA "mRNA" NA NA NA NA NA "LOC111124931" NA gene10262 "Supporting evidence includes similarity to: 100% coverage of the annotated genomic feature by RNAseq alignments, including 1 sample with support for all annotated introns" "caspase-7-like, transcript variant X2" "XM_022468239.1" NA NA character(0) character(0) NA character(0) NA character(0) NA NA NA NA NA NA NA NA NA NA NA NA NA NA NA NA
"NC_035782.1" "Gnomon" "mRNA" 42117766 42120788 NA "-" NA "rna17896" c("GeneID:111124242", "Genbank:XM_022467098.1") "XM_022467098.1" NA NA NA "mRNA" NA NA NA NA NA "LOC111124242" NA gene10490 "Supporting evidence includes similarity to: 3 Proteins, and 65% coverage of the annotated genomic feature by RNAseq alignments, including 24 samples with support for all annotated introns" "CD151 antigen-like" "XM_022467098.1" NA NA character(0) The sequence of the model RefSeq transcript was modified relative to this genomic sequence to represent the inferred CDS: inserted 4 bases in 3 codons "unclassified transcription discrepancy" character(0) NA character(0) NA NA NA NA NA NA NA NA NA NA NA NA NA NA NA NA
"NC_035782.1" "Gnomon" "mRNA" 45588334 45601342 NA "+" NA "rna18328" c("GeneID:111125167", "Genbank:XM_022468701.1") "XM_022468701.1" NA NA NA "mRNA" NA NA NA NA NA "LOC111125167" NA gene10717 "Supporting evidence includes similarity to: 1 Protein, and 100% coverage of the annotated genomic feature by RNAseq alignments, including 17 samples with support for all annotated introns" "calpain-9-like" "XM_022468701.1" NA NA character(0) character(0) NA character(0) NA character(0) NA NA NA NA NA NA NA NA NA NA NA NA NA NA NA NA
"NC_035782.1" "Gnomon" "mRNA" 49364223 49368393 NA "-" NA "rna18736" c("GeneID:111127391", "Genbank:XM_022472550.1") "XM_022472550.1" NA NA NA "mRNA" NA NA NA NA NA "LOC111127391" NA gene10927 "Supporting evidence includes similarity to: 6 Proteins, and 100% coverage of the annotated genomic feature by RNAseq alignments, including 24 samples with support for all annotated introns" "BAG family molecular chaperone regulator 1-like" "XM_022472550.1" NA NA character(0) character(0) NA character(0) NA character(0) NA NA NA NA NA NA NA NA NA NA NA NA NA NA NA NA
"NC_035782.1" "Gnomon" "mRNA" 51118693 51125018 NA "+" NA "rna18994" c("GeneID:111122727", "Genbank:XM_022464608.1") "XM_022464608.1" NA NA NA "mRNA" NA NA NA NA NA "LOC111122727" NA gene11056 "Supporting evidence includes similarity to: 3 Proteins, and 100% coverage of the annotated genomic feature by RNAseq alignments, including 27 samples with support for all annotated introns" "caspase-3-like" "XM_022464608.1" NA NA character(0) character(0) NA character(0) NA character(0) NA NA NA NA NA NA NA NA NA NA NA NA NA NA NA NA
"NC_035782.1" "Gnomon" "mRNA" 51298833 51317201 NA "-" NA "rna19022" c("GeneID:111127517", "Genbank:XM_022472729.1") "XM_022472729.1" NA NA NA "mRNA" NA NA NA NA NA "LOC111127517" NA gene11078 "Supporting evidence includes similarity to: 100% coverage of the annotated genomic feature by RNAseq alignments" "netrin receptor DCC-like, transcript variant X2" "XM_022472729.1" NA NA character(0) character(0) NA character(0) NA character(0) NA NA NA NA NA NA NA NA NA NA NA NA NA NA NA NA
"NC_035782.1" "Gnomon" "mRNA" 51312168 51317167 NA "-" NA "rna19023" c("GeneID:111127517", "Genbank:XM_022472728.1") "XM_022472728.1" NA NA NA "mRNA" NA NA NA NA NA "LOC111127517" NA gene11078 "Supporting evidence includes similarity to: 100% coverage of the annotated genomic feature by RNAseq alignments, including 1 sample with support for all annotated introns" "netrin receptor DCC-like, transcript variant X1" "XM_022472728.1" NA NA character(0) character(0) NA character(0) NA character(0) NA NA NA NA NA NA NA NA NA NA NA NA NA NA NA NA
"NC_035782.1" "Gnomon" "mRNA" 51523421 51530885 NA "+" NA "rna19057" c("GeneID:111126457", "Genbank:XM_022471138.1") "XM_022471138.1" NA NA NA "mRNA" NA NA NA NA NA "LOC111126457" NA gene11089 "Supporting evidence includes similarity to: 100% coverage of the annotated genomic feature by RNAseq alignments, including 6 samples with support for all annotated introns" "tumor necrosis factor receptor superfamily member 16-like, transcript variant X4" "XM_022471138.1" NA NA character(0) character(0) NA character(0) NA character(0) NA NA NA NA NA NA NA NA NA NA NA NA NA NA NA NA
"NC_035782.1" "Gnomon" "mRNA" 51524915 51530885 NA "+" NA "rna19058" c("GeneID:111126457", "Genbank:XM_022471135.1") "XM_022471135.1" NA NA NA "mRNA" NA NA NA NA NA "LOC111126457" NA gene11089 "Supporting evidence includes similarity to: 100% coverage of the annotated genomic feature by RNAseq alignments, including 17 samples with support for all annotated introns" "tumor necrosis factor receptor superfamily member 16-like, transcript variant X1" "XM_022471135.1" NA NA character(0) character(0) NA character(0) NA character(0) NA NA NA NA NA NA NA NA NA NA NA NA NA NA NA NA
"NC_035782.1" "Gnomon" "mRNA" 51524915 51530885 NA "+" NA "rna19059" c("GeneID:111126457", "Genbank:XM_022471139.1") "XM_022471139.1" NA NA NA "mRNA" NA NA NA NA NA "LOC111126457" NA gene11089 "Supporting evidence includes similarity to: 100% coverage of the annotated genomic feature by RNAseq alignments, including 13 samples with support for all annotated introns" "tumor necrosis factor receptor superfamily member 16-like, transcript variant X5" "XM_022471139.1" NA NA character(0) character(0) NA character(0) NA character(0) NA NA NA NA NA NA NA NA NA NA NA NA NA NA NA NA
"NC_035782.1" "Gnomon" "mRNA" 51525141 51530885 NA "+" NA "rna19060" c("GeneID:111126457", "Genbank:XM_022471136.1") "XM_022471136.1" NA NA NA "mRNA" NA NA NA NA NA "LOC111126457" NA gene11089 "Supporting evidence includes similarity to: 100% coverage of the annotated genomic feature by RNAseq alignments, including 2 samples with support for all annotated introns" "tumor necrosis factor receptor superfamily member 16-like, transcript variant X2" "XM_022471136.1" NA NA character(0) character(0) NA character(0) NA character(0) NA NA NA NA NA NA NA NA NA NA NA NA NA NA NA NA
"NC_035782.1" "Gnomon" "mRNA" 51525758 51530885 NA "+" NA "rna19061" c("GeneID:111126457", "Genbank:XM_022471137.1") "XM_022471137.1" NA NA NA "mRNA" NA NA NA NA NA "LOC111126457" NA gene11089 "Supporting evidence includes similarity to: 100% coverage of the annotated genomic feature by RNAseq alignments, including 3 samples with support for all annotated introns" "tumor necrosis factor receptor superfamily member 16-like, transcript variant X3" "XM_022471137.1" NA NA character(0) character(0) NA character(0) NA character(0) NA NA NA NA NA NA NA NA NA NA NA NA NA NA NA NA
"NC_035782.1" "Gnomon" "mRNA" 53420106 53424085 NA "-" NA "rna19377" c("GeneID:111126510", "Genbank:XM_022471202.1") "XM_022471202.1" NA NA NA "mRNA" NA NA NA NA NA "LOC111126510" NA gene11214 "Supporting evidence includes similarity to: 22 Proteins, and 100% coverage of the annotated genomic feature by RNAseq alignments, including 26 samples with support for all annotated introns" "leucine-rich repeat and death domain-containing protein 1-like" "XM_022471202.1" NA NA character(0) character(0) NA character(0) NA character(0) NA NA NA NA NA NA NA NA NA NA NA NA NA NA NA NA
"NC_035782.1" "Gnomon" "mRNA" 55608990 55617057 NA "-" NA "rna19691" c("GeneID:111126871", "Genbank:XM_022471778.1") "XM_022471778.1" NA NA NA "mRNA" NA NA NA NA NA "LOC111126871" NA gene11356 "Supporting evidence includes similarity to: 100% coverage of the annotated genomic feature by RNAseq alignments, including 3 samples with support for all annotated introns" "cAMP-dependent protein kinase regulatory subunit-like" "XM_022471778.1" NA NA character(0) character(0) NA character(0) NA character(0) NA NA NA NA NA NA NA NA NA NA NA NA NA NA NA NA
"NC_035782.1" "Gnomon" "mRNA" 56665684 56672272 NA "-" NA "rna19821" c("GeneID:111123154", "Genbank:XM_022465307.1") "XM_022465307.1" NA NA NA "mRNA" NA NA NA NA NA "LOC111123154" NA gene11436 "Supporting evidence includes similarity to: 1 Protein, and 100% coverage of the annotated genomic feature by RNAseq alignments, including 22 samples with support for all annotated introns" "cathepsin O-like" "XM_022465307.1" NA NA character(0) character(0) NA character(0) NA character(0) NA NA NA NA NA NA NA NA NA NA NA NA NA NA NA NA
"NC_035782.1" "Gnomon" "mRNA" 57105653 57110277 NA "+" NA "rna19870" c("GeneID:111126013", "Genbank:XM_022470368.1") "XM_022470368.1" NA NA NA "mRNA" NA NA NA NA NA "LOC111126013" NA gene11470 "Supporting evidence includes similarity to: 1 Protein, and 100% coverage of the annotated genomic feature by RNAseq alignments, including 19 samples with support for all annotated introns" "cathepsin O-like" "XM_022470368.1" NA NA character(0) character(0) NA character(0) NA character(0) NA NA NA NA NA NA NA NA NA NA NA NA NA NA NA NA
"NC_035782.1" "Gnomon" "mRNA" 59474376 59497793 NA "-" NA "rna20134" c("GeneID:111124631", "Genbank:XM_022467669.1") "XM_022467669.1" NA NA NA "mRNA" NA NA NA NA NA "LOC111124631" NA gene11627 "Supporting evidence includes similarity to: 6 Proteins, and 100% coverage of the annotated genomic feature by RNAseq alignments, including 15 samples with support for all annotated introns" "mitogen-activated protein kinase kinase kinase 2-like" "XM_022467669.1" NA NA character(0) character(0) NA character(0) NA character(0) NA NA NA NA NA NA NA NA NA NA NA NA NA NA NA NA
"NC_035782.1" "Gnomon" "mRNA" 61157870 61160886 NA "+" NA "rna20269" c("GeneID:111126118", "Genbank:XM_022470528.1") "XM_022470528.1" NA NA NA "mRNA" NA NA NA NA NA "LOC111126118" NA gene11727 "Supporting evidence includes similarity to: 8 Proteins, and 100% coverage of the annotated genomic feature by RNAseq alignments, including 23 samples with support for all annotated introns" "endonuclease G, mitochondrial-like" "XM_022470528.1" NA NA character(0) character(0) NA character(0) NA character(0) NA NA NA NA NA NA NA NA NA NA NA NA NA NA NA NA
"NC_035782.1" "Gnomon" "mRNA" 61936810 61946435 NA "+" NA "rna20351" c("GeneID:111126401", "Genbank:XM_022471001.1") "XM_022471001.1" NA NA NA "mRNA" NA NA NA NA NA "LOC111126401" NA gene11787 "Supporting evidence includes similarity to: 1 EST, 3 Proteins, and 100% coverage of the annotated genomic feature by RNAseq alignments, including 24 samples with support for all annotated introns" "calpain-5-like, transcript variant X1" "XM_022471001.1" NA NA character(0) character(0) NA character(0) NA character(0) NA NA NA NA NA NA NA NA NA NA NA NA NA NA NA NA
"NC_035782.1" "Gnomon" "mRNA" 61936810 61943647 NA "+" NA "rna20352" c("GeneID:111126401", "Genbank:XM_022471002.1") "XM_022471002.1" NA NA NA "mRNA" NA NA NA NA NA "LOC111126401" NA gene11787 "Supporting evidence includes similarity to: 2 Proteins, and 100% coverage of the annotated genomic feature by RNAseq alignments, including 11 samples with support for all annotated introns" "calpain-5-like, transcript variant X2" "XM_022471002.1" NA NA character(0) character(0) NA character(0) NA character(0) NA NA NA NA NA NA NA NA NA NA NA NA NA NA NA NA
"NC_035782.1" "Gnomon" "mRNA" 61979976 62006861 NA "-" NA "rna20355" c("GeneID:111124479", "Genbank:XM_022467349.1") "XM_022467349.1" NA NA NA "mRNA" NA NA NA NA NA "LOC111124479" NA gene11790 "Supporting evidence includes similarity to: 8 Proteins, and 100% coverage of the annotated genomic feature by RNAseq alignments, including 23 samples with support for all annotated introns" "mitogen-activated protein kinase kinase kinase 13-like, transcript variant X1" "XM_022467349.1" NA NA character(0) character(0) NA character(0) NA character(0) NA NA NA NA NA NA NA NA NA NA NA NA NA NA NA NA
"NC_035782.1" "Gnomon" "mRNA" 61979976 62006765 NA "-" NA "rna20356" c("GeneID:111124479", "Genbank:XM_022467351.1") "XM_022467351.1" NA NA NA "mRNA" NA NA NA NA NA "LOC111124479" NA gene11790 "Supporting evidence includes similarity to: 8 Proteins, and 100% coverage of the annotated genomic feature by RNAseq alignments, including 6 samples with support for all annotated introns" "mitogen-activated protein kinase kinase kinase 13-like, transcript variant X3" "XM_022467351.1" NA NA character(0) character(0) NA character(0) NA character(0) NA NA NA NA NA NA NA NA NA NA NA NA NA NA NA NA
"NC_035782.1" "Gnomon" "mRNA" 61979976 62000368 NA "-" NA "rna20357" c("GeneID:111124479", "Genbank:XM_022467350.1") "XM_022467350.1" NA NA NA "mRNA" NA NA NA NA NA "LOC111124479" NA gene11790 "Supporting evidence includes similarity to: 8 Proteins, and 100% coverage of the annotated genomic feature by RNAseq alignments, including 11 samples with support for all annotated introns" "mitogen-activated protein kinase kinase kinase 13-like, transcript variant X2" "XM_022467350.1" NA NA character(0) character(0) NA character(0) NA character(0) NA NA NA NA NA NA NA NA NA NA NA NA NA NA NA NA
"NC_035782.1" "Gnomon" "mRNA" 61979976 61988223 NA "-" NA "rna20358" c("GeneID:111124479", "Genbank:XM_022467352.1") "XM_022467352.1" NA NA NA "mRNA" NA NA NA NA NA "LOC111124479" NA gene11790 "Supporting evidence includes similarity to: 1 Protein, and 100% coverage of the annotated genomic feature by RNAseq alignments, including 17 samples with support for all annotated introns" "mitogen-activated protein kinase kinase kinase 13-like, transcript variant X4" "XM_022467352.1" NA NA character(0) character(0) NA character(0) NA character(0) NA NA NA NA NA NA NA NA NA NA NA NA NA NA NA NA
"NC_035782.1" "Gnomon" "mRNA" 63429546 63446314 NA "+" NA "rna20536" c("GeneID:111125883", "Genbank:XM_022470096.1") "XM_022470096.1" NA NA NA "mRNA" NA NA NA NA NA "LOC111125883" NA gene11899 "Supporting evidence includes similarity to: 2 Proteins, and 100% coverage of the annotated genomic feature by RNAseq alignments, including 6 samples with support for all annotated introns" "calpain-15-like" "XM_022470096.1" NA NA character(0) character(0) NA character(0) NA character(0) NA NA NA NA NA NA NA NA NA NA NA NA NA NA NA NA
"NC_035782.1" "Gnomon" "mRNA" 63536839 63538936 NA "-" NA "rna20549" c("GeneID:111126878", "Genbank:XM_022471788.1") "XM_022471788.1" NA NA NA "mRNA" NA NA NA NA NA "LOC111126878" NA gene11907 "Supporting evidence includes similarity to: 3 Proteins, and 84% coverage of the annotated genomic feature by RNAseq alignments" "toll-like receptor 13" "XM_022471788.1" NA NA character(0) The sequence of the model RefSeq transcript was modified relative to this genomic sequence to represent the inferred CDS: inserted 6 bases in 4 codons "unclassified transcription discrepancy" character(0) NA character(0) NA NA NA NA NA NA NA NA NA NA NA NA NA NA NA NA
"NC_035782.1" "Gnomon" "mRNA" 63543027 63552116 NA "-" NA "rna20550" c("GeneID:111127016", "Genbank:XM_022471996.1") "XM_022471996.1" NA NA NA "mRNA" NA NA NA NA NA "LOC111127016" NA gene11908 "Supporting evidence includes similarity to: 2 Proteins, and 100% coverage of the annotated genomic feature by RNAseq alignments, including 14 samples with support for all annotated introns" "toll-like receptor 13" "XM_022471996.1" NA NA character(0) character(0) NA character(0) NA character(0) NA NA NA NA NA NA NA NA NA NA NA NA NA NA NA NA
"NC_035782.1" "Gnomon" "mRNA" 63549675 63551908 NA "-" NA "rna20551" c("GeneID:111127017", "Genbank:XM_022471997.1") "XM_022471997.1" NA NA NA "mRNA" NA NA NA NA NA "LOC111127017" NA gene11909 "Supporting evidence includes similarity to: 1 Protein, and 100% coverage of the annotated genomic feature by RNAseq alignments, including 2 samples with support for all annotated introns" "toll-like receptor 13" "XM_022471997.1" NA NA character(0) character(0) NA character(0) NA character(0) NA NA NA NA NA NA NA NA NA NA NA NA NA NA NA NA
"NC_035782.1" "Gnomon" "mRNA" 63555194 63569766 NA "+" NA "rna20552" c("GeneID:111123621", "Genbank:XM_022466076.1") "XM_022466076.1" NA NA NA "mRNA" NA NA NA NA NA "LOC111123621" NA gene11910 "Supporting evidence includes similarity to: 2 ESTs, 6 Proteins, and 98% coverage of the annotated genomic feature by RNAseq alignments, including 25 samples with support for all annotated introns" "heat shock protein 75 kDa, mitochondrial-like" "XM_022466076.1" NA NA character(0) The sequence of the model RefSeq transcript was modified relative to this genomic sequence to represent the inferred CDS: inserted 2 bases in 2 codons "unclassified transcription discrepancy" character(0) NA character(0) NA NA NA NA NA NA NA NA NA NA NA NA NA NA NA NA
"NC_035782.1" "Gnomon" "mRNA" 63746376 63752814 NA "+" NA "rna20584" c("GeneID:111123372", "Genbank:XM_022465664.1") "XM_022465664.1" NA NA NA "mRNA" NA NA NA NA NA "LOC111123372" NA gene11929 "Supporting evidence includes similarity to: 21 Proteins, and 100% coverage of the annotated genomic feature by RNAseq alignments, including 13 samples with support for all annotated introns" "caspase-8-like, transcript variant X2" "XM_022465664.1" NA NA character(0) character(0) NA character(0) NA character(0) NA NA NA NA NA NA NA NA NA NA NA NA NA NA NA NA
"NC_035782.1" "Gnomon" "mRNA" 63746387 63752814 NA "+" NA "rna20585" c("GeneID:111123372", "Genbank:XM_022465663.1") "XM_022465663.1" NA NA NA "mRNA" NA NA NA NA NA "LOC111123372" NA gene11929 "Supporting evidence includes similarity to: 21 Proteins, and 100% coverage of the annotated genomic feature by RNAseq alignments, including 4 samples with support for all annotated introns" "caspase-8-like, transcript variant X1" "XM_022465663.1" NA NA character(0) character(0) NA character(0) NA character(0) NA NA NA NA NA NA NA NA NA NA NA NA NA NA NA NA
"NC_035782.1" "Gnomon" "mRNA" 63746428 63752814 NA "+" NA "rna20586" c("GeneID:111123372", "Genbank:XM_022465665.1") "XM_022465665.1" NA NA NA "mRNA" NA NA NA NA NA "LOC111123372" NA gene11929 "Supporting evidence includes similarity to: 21 Proteins, and 100% coverage of the annotated genomic feature by RNAseq alignments, including 3 samples with support for all annotated introns" "caspase-8-like, transcript variant X3" "XM_022465665.1" NA NA character(0) character(0) NA character(0) NA character(0) NA NA NA NA NA NA NA NA NA NA NA NA NA NA NA NA
"NC_035782.1" "Gnomon" "mRNA" 64018760 64025225 NA "+" NA "rna20626" c("GeneID:111126711", "Genbank:XM_022471538.1") "XM_022471538.1" NA NA NA "mRNA" NA NA NA NA NA "LOC111126711" NA gene11957 "Supporting evidence includes similarity to: 5 Proteins, and 100% coverage of the annotated genomic feature by RNAseq alignments, including 13 samples with support for all annotated introns" "caspase-8-like, transcript variant X2" "XM_022471538.1" NA NA character(0) character(0) NA character(0) NA character(0) NA NA NA NA NA NA NA NA NA NA NA NA NA NA NA NA
"NC_035782.1" "Gnomon" "mRNA" 64018776 64025225 NA "+" NA "rna20627" c("GeneID:111126711", "Genbank:XM_022471537.1") "XM_022471537.1" NA NA NA "mRNA" NA NA NA NA NA "LOC111126711" NA gene11957 "Supporting evidence includes similarity to: 5 Proteins, and 100% coverage of the annotated genomic feature by RNAseq alignments, including 4 samples with support for all annotated introns" "caspase-8-like, transcript variant X1" "XM_022471537.1" NA NA character(0) character(0) NA character(0) NA character(0) NA NA NA NA NA NA NA NA NA NA NA NA NA NA NA NA
"NC_035782.1" "Gnomon" "mRNA" 64019087 64025225 NA "+" NA "rna20628" c("GeneID:111126711", "Genbank:XM_022471539.1") "XM_022471539.1" NA NA NA "mRNA" NA NA NA NA NA "LOC111126711" NA gene11957 "Supporting evidence includes similarity to: 5 Proteins, and 100% coverage of the annotated genomic feature by RNAseq alignments, including 21 samples with support for all annotated introns" "caspase-8-like, transcript variant X3" "XM_022471539.1" NA NA character(0) character(0) NA character(0) NA character(0) NA NA NA NA NA NA NA NA NA NA NA NA NA NA NA NA
"NC_035782.1" "Gnomon" "mRNA" 65449274 65473304 NA "+" NA "rna20787" c("GeneID:111123748", "Genbank:XM_022466306.1") "XM_022466306.1" NA NA NA "mRNA" NA NA NA NA NA "LOC111123748" NA gene12060 "Supporting evidence includes similarity to: 6 Proteins, and 100% coverage of the annotated genomic feature by RNAseq alignments, including 17 samples with support for all annotated introns" "adenylate cyclase type 9-like" "XM_022466306.1" NA NA character(0) The sequence of the model RefSeq transcript was modified relative to this genomic sequence to represent the inferred CDS: inserted 2 bases in 2 codons "unclassified transcription discrepancy" character(0) NA character(0) NA NA NA NA NA NA NA NA NA NA NA NA NA NA NA NA
"NC_035782.1" "Gnomon" "mRNA" 68114574 68126736 NA "-" NA "rna21062" c("GeneID:111125920", "Genbank:XM_022470163.1") "XM_022470163.1" NA NA NA "mRNA" NA NA NA NA NA "LOC111125920" NA gene12211 "Supporting evidence includes similarity to: 3 Proteins, and 95% coverage of the annotated genomic feature by RNAseq alignments" "TNF receptor-associated factor 2-like" "XM_022470163.1" NA NA character(0) The sequence of the model RefSeq transcript was modified relative to this genomic sequence to represent the inferred CDS: inserted 2 bases in 2 codons "unclassified transcription discrepancy" character(0) NA character(0) NA NA NA NA NA NA NA NA NA NA NA NA NA NA NA NA
"NC_035782.1" "Gnomon" "mRNA" 68581323 68595964 NA "-" NA "rna21121" c("GeneID:111125026", "Genbank:XM_022468441.1") "XM_022468441.1" NA NA NA "mRNA" NA NA NA NA NA "LOC111125026" NA gene12237 "Supporting evidence includes similarity to: 1 Protein, and 100% coverage of the annotated genomic feature by RNAseq alignments, including 20 samples with support for all annotated introns" "toll-like receptor 6, transcript variant X3" "XM_022468441.1" NA NA character(0) character(0) NA character(0) NA character(0) NA NA NA NA NA NA NA NA NA NA NA NA NA NA NA NA
"NC_035782.1" "Gnomon" "mRNA" 68581327 68595964 NA "-" NA "rna21122" c("GeneID:111125026", "Genbank:XM_022468440.1") "XM_022468440.1" NA NA NA "mRNA" NA NA NA NA NA "LOC111125026" NA gene12237 "Supporting evidence includes similarity to: 1 Protein, and 100% coverage of the annotated genomic feature by RNAseq alignments, including 10 samples with support for all annotated introns" "toll-like receptor 6, transcript variant X2" "XM_022468440.1" NA NA character(0) character(0) NA character(0) NA character(0) NA NA NA NA NA NA NA NA NA NA NA NA NA NA NA NA
"NC_035782.1" "Gnomon" "mRNA" 68593648 68595964 NA "-" NA "rna21123" c("GeneID:111125026", "Genbank:XM_022468439.1") "XM_022468439.1" NA NA NA "mRNA" NA NA NA NA NA "LOC111125026" NA gene12237 "Supporting evidence includes similarity to: 1 Protein, and 100% coverage of the annotated genomic feature by RNAseq alignments" "toll-like receptor 6, transcript variant X1" "XM_022468439.1" NA NA character(0) character(0) NA character(0) NA character(0) NA NA NA NA NA NA NA NA NA NA NA NA NA NA NA NA
"NC_035782.1" "Gnomon" "mRNA" 68602755 68605104 NA "-" NA "rna21124" c("GeneID:111123291", "Genbank:XM_022465537.1") "XM_022465537.1" NA NA NA "mRNA" NA NA NA NA NA "LOC111123291" NA gene12238 "Supporting evidence includes similarity to: 1 Protein, and 99% coverage of the annotated genomic feature by RNAseq alignments" "toll-like receptor 1" "XM_022465537.1" NA NA character(0) The sequence of the model RefSeq transcript was modified relative to this genomic sequence to represent the inferred CDS: inserted 3 bases in 3 codons "unclassified transcription discrepancy" character(0) NA character(0) NA NA NA NA NA NA NA NA NA NA NA NA NA NA NA NA
"NC_035782.1" "Gnomon" "mRNA" 69090032 69095084 NA "-" NA "rna21200" c("GeneID:111122564", "Genbank:XM_022464355.1") "XM_022464355.1" NA NA NA "mRNA" NA NA NA NA NA "LOC111122564" NA gene12283 "Supporting evidence includes similarity to: 22 Proteins, and 100% coverage of the annotated genomic feature by RNAseq alignments, including 6 samples with support for all annotated introns" "cathepsin L1-like" "XM_022464355.1" NA NA character(0) character(0) NA character(0) NA character(0) NA NA NA NA NA NA NA NA NA NA NA NA NA NA NA NA
"NC_035782.1" "Gnomon" "mRNA" 69099618 69105419 NA "-" NA "rna21201" c("GeneID:111122563", "Genbank:XM_022464354.1") "XM_022464354.1" NA NA NA "mRNA" NA NA NA NA NA "LOC111122563" NA gene12284 "Supporting evidence includes similarity to: 22 Proteins, and 100% coverage of the annotated genomic feature by RNAseq alignments, including 4 samples with support for all annotated introns" "cathepsin L1-like" "XM_022464354.1" NA NA character(0) character(0) NA character(0) NA character(0) NA NA NA NA NA NA NA NA NA NA NA NA NA NA NA NA
"NC_035782.1" "Gnomon" "mRNA" 69113701 69117889 NA "-" NA "rna21202" c("GeneID:111126710", "Genbank:XM_022471536.1") "XM_022471536.1" NA NA NA "mRNA" NA NA NA NA NA "LOC111126710" NA gene12285 "Supporting evidence includes similarity to: 30 Proteins, and 100% coverage of the annotated genomic feature by RNAseq alignments, including 20 samples with support for all annotated introns" "cathepsin L1-like, transcript variant X2" "XM_022471536.1" NA NA character(0) character(0) NA character(0) NA character(0) NA NA NA NA NA NA NA NA NA NA NA NA NA NA NA NA
"NC_035782.1" "Gnomon" "mRNA" 69113703 69117889 NA "-" NA "rna21203" c("GeneID:111126710", "Genbank:XM_022471535.1") "XM_022471535.1" NA NA NA "mRNA" NA NA NA NA NA "LOC111126710" NA gene12285 "Supporting evidence includes similarity to: 30 Proteins, and 100% coverage of the annotated genomic feature by RNAseq alignments, including 25 samples with support for all annotated introns" "cathepsin L1-like, transcript variant X1" "XM_022471535.1" NA NA character(0) character(0) NA character(0) NA character(0) NA NA NA NA NA NA NA NA NA NA NA NA NA NA NA NA
"NC_035782.1" "Gnomon" "mRNA" 69410782 69414095 NA "+" NA "rna21238" c("GeneID:111122617", "Genbank:XM_022464427.1") "XM_022464427.1" NA NA NA "mRNA" NA NA NA NA NA "LOC111122617" NA gene12309 "Supporting evidence includes similarity to: 2 Proteins, and 100% coverage of the annotated genomic feature by RNAseq alignments, including 3 samples with support for all annotated introns" "toll-like receptor 13" "XM_022464427.1" NA NA character(0) character(0) NA character(0) NA character(0) NA NA NA NA NA NA NA NA NA NA NA NA NA NA NA NA
"NC_035782.1" "Gnomon" "mRNA" 69553763 69560178 NA "-" NA "rna21265" c("GeneID:111125656", "Genbank:XM_022469674.1") "XM_022469674.1" NA NA NA "mRNA" NA NA NA NA NA "LOC111125656" NA gene12320 "Supporting evidence includes similarity to: 22 Proteins, and 100% coverage of the annotated genomic feature by RNAseq alignments, including 3 samples with support for all annotated introns" "cathepsin L1-like, transcript variant X3" "XM_022469674.1" NA NA character(0) character(0) NA character(0) NA character(0) NA NA NA NA NA NA NA NA NA NA NA NA NA NA NA NA
"NC_035782.1" "Gnomon" "mRNA" 69553763 69560178 NA "-" NA "rna21266" c("GeneID:111125656", "Genbank:XM_022469673.1") "XM_022469673.1" NA NA NA "mRNA" NA NA NA NA NA "LOC111125656" NA gene12320 "Supporting evidence includes similarity to: 25 Proteins, and 100% coverage of the annotated genomic feature by RNAseq alignments, including 3 samples with support for all annotated introns" "cathepsin L1-like, transcript variant X2" "XM_022469673.1" NA NA character(0) character(0) NA character(0) NA character(0) NA NA NA NA NA NA NA NA NA NA NA NA NA NA NA NA
"NC_035782.1" "Gnomon" "mRNA" 69553763 69560178 NA "-" NA "rna21267" c("GeneID:111125656", "Genbank:XM_022469672.1") "XM_022469672.1" NA NA NA "mRNA" NA NA NA NA NA "LOC111125656" NA gene12320 "Supporting evidence includes similarity to: 25 Proteins, and 100% coverage of the annotated genomic feature by RNAseq alignments, including 3 samples with support for all annotated introns" "cathepsin L1-like, transcript variant X1" "XM_022469672.1" NA NA character(0) character(0) NA character(0) NA character(0) NA NA NA NA NA NA NA NA NA NA NA NA NA NA NA NA
"NC_035782.1" "Gnomon" "mRNA" 69553763 69558531 NA "-" NA "rna21268" c("GeneID:111125656", "Genbank:XM_022469675.1") "XM_022469675.1" NA NA NA "mRNA" NA NA NA NA NA "LOC111125656" NA gene12320 "Supporting evidence includes similarity to: 22 Proteins, and 100% coverage of the annotated genomic feature by RNAseq alignments, including 2 samples with support for all annotated introns" "cathepsin L1-like, transcript variant X4" "XM_022469675.1" NA NA character(0) character(0) NA character(0) NA character(0) NA NA NA NA NA NA NA NA NA NA NA NA NA NA NA NA
"NC_035782.1" "Gnomon" "mRNA" 69565536 69571049 NA "-" NA "rna21269" c("GeneID:111123637", "Genbank:XM_022466098.1") "XM_022466098.1" NA NA NA "mRNA" NA NA NA NA NA "LOC111123637" NA gene12321 "Supporting evidence includes similarity to: 22 Proteins, and 100% coverage of the annotated genomic feature by RNAseq alignments, including 3 samples with support for all annotated introns" "cathepsin L1-like, transcript variant X1" "XM_022466098.1" NA NA character(0) character(0) NA character(0) NA character(0) NA NA NA NA NA NA NA NA NA NA NA NA NA NA NA NA
"NC_035782.1" "Gnomon" "mRNA" 69565536 69569970 NA "-" NA "rna21270" c("GeneID:111123637", "Genbank:XM_022466099.1") "XM_022466099.1" NA NA NA "mRNA" NA NA NA NA NA "LOC111123637" NA gene12321 "Supporting evidence includes similarity to: 19 Proteins, and 100% coverage of the annotated genomic feature by RNAseq alignments, including 1 sample with support for all annotated introns" "cathepsin L1-like, transcript variant X2" "XM_022466099.1" NA NA character(0) character(0) NA character(0) NA character(0) NA NA NA NA NA NA NA NA NA NA NA NA NA NA NA NA
"NC_035782.1" "Gnomon" "mRNA" 69577333 69582273 NA "-" NA "rna21271" c("GeneID:111125197", "Genbank:XM_022468737.1") "XM_022468737.1" NA NA NA "mRNA" NA NA NA NA NA "LOC111125197" NA gene12322 "Supporting evidence includes similarity to: 24 Proteins, and 100% coverage of the annotated genomic feature by RNAseq alignments, including 20 samples with support for all annotated introns" "cathepsin L1-like" "XM_022468737.1" NA NA character(0) character(0) NA character(0) NA character(0) NA NA NA NA NA NA NA NA NA NA NA NA NA NA NA NA
"NC_035782.1" "Gnomon" "mRNA" 73218587 73219839 NA "+" NA "rna21711" c("GeneID:111125908", "Genbank:XM_022470142.1") "XM_022470142.1" NA NA NA "mRNA" NA NA NA NA NA "LOC111125908" NA gene12562 "Supporting evidence includes similarity to: 2 Proteins, and 100% coverage of the annotated genomic feature by RNAseq alignments" "heat shock protein 30C-like" "XM_022470142.1" NA NA character(0) character(0) NA character(0) NA character(0) NA NA NA NA NA NA NA NA NA NA NA NA NA NA NA NA
"NC_035782.1" "Gnomon" "mRNA" 73221117 73254272 NA "-" NA "rna21714" c("GeneID:111125906", "Genbank:XM_022470135.1") "XM_022470135.1" NA NA NA "mRNA" NA NA NA NA NA "LOC111125906" NA gene12564 "Supporting evidence includes similarity to: 1 Protein, and 100% coverage of the annotated genomic feature by RNAseq alignments, including 19 samples with support for all annotated introns" "signal transducer and activator of transcription 5A-like, transcript variant X5" "XM_022470135.1" NA NA character(0) character(0) NA character(0) NA character(0) NA NA NA NA NA NA NA NA NA NA NA NA NA NA NA NA
"NC_035782.1" "Gnomon" "mRNA" 73228361 73254272 NA "-" NA "rna21717" c("GeneID:111125906", "Genbank:XM_022470137.1") "XM_022470137.1" NA NA NA "mRNA" NA NA NA NA NA "LOC111125906" NA gene12564 "Supporting evidence includes similarity to: 1 Protein, and 100% coverage of the annotated genomic feature by RNAseq alignments, including 4 samples with support for all annotated introns" "signal transducer and activator of transcription 5A-like, transcript variant X7" "XM_022470137.1" NA NA character(0) character(0) NA character(0) NA character(0) NA NA NA NA NA NA NA NA NA NA NA NA NA NA NA NA
"NC_035782.1" "Gnomon" "mRNA" 73228555 73254272 NA "-" NA "rna21718" c("GeneID:111125906", "Genbank:XM_022470136.1") "XM_022470136.1" NA NA NA "mRNA" NA NA NA NA NA "LOC111125906" NA gene12564 "Supporting evidence includes similarity to: 1 Protein, and 100% coverage of the annotated genomic feature by RNAseq alignments, including 20 samples with support for all annotated introns" "signal transducer and activator of transcription 5A-like, transcript variant X6" "XM_022470136.1" NA NA character(0) character(0) NA character(0) NA character(0) NA NA NA NA NA NA NA NA NA NA NA NA NA NA NA NA
"NC_035782.1" "Gnomon" "mRNA" 73228555 73248516 NA "-" NA "rna21719" c("GeneID:111125906", "Genbank:XM_022470139.1") "XM_022470139.1" NA NA NA "mRNA" NA NA NA NA NA "LOC111125906" NA gene12564 "Supporting evidence includes similarity to: 1 Protein, and 100% coverage of the annotated genomic feature by RNAseq alignments, including 16 samples with support for all annotated introns" "signal transducer and activator of transcription 5A-like, transcript variant X9" "XM_022470139.1" NA NA character(0) character(0) NA character(0) NA character(0) NA NA NA NA NA NA NA NA NA NA NA NA NA NA NA NA
"NC_035782.1" "Gnomon" "mRNA" 73228555 73247842 NA "-" NA "rna21720" c("GeneID:111125906", "Genbank:XM_022470138.1") "XM_022470138.1" NA NA NA "mRNA" NA NA NA NA NA "LOC111125906" NA gene12564 "Supporting evidence includes similarity to: 1 Protein, and 100% coverage of the annotated genomic feature by RNAseq alignments, including 17 samples with support for all annotated introns" "signal transducer and activator of transcription 5A-like, transcript variant X8" "XM_022470138.1" NA NA character(0) character(0) NA character(0) NA character(0) NA NA NA NA NA NA NA NA NA NA NA NA NA NA NA NA
"NC_035782.1" "Gnomon" "mRNA" 73228555 73245740 NA "-" NA "rna21721" c("GeneID:111125906", "Genbank:XM_022470140.1") "XM_022470140.1" NA NA NA "mRNA" NA NA NA NA NA "LOC111125906" NA gene12564 "Supporting evidence includes similarity to: 1 Protein, and 100% coverage of the annotated genomic feature by RNAseq alignments, including 8 samples with support for all annotated introns" "signal transducer and activator of transcription 5A-like, transcript variant X10" "XM_022470140.1" NA NA character(0) character(0) NA character(0) NA character(0) NA NA NA NA NA NA NA NA NA NA NA NA NA NA NA NA
"NC_035782.1" "Gnomon" "mRNA" 73228556 73254272 NA "-" NA "rna21722" c("GeneID:111125906", "Genbank:XM_022470132.1") "XM_022470132.1" NA NA NA "mRNA" NA NA NA NA NA "LOC111125906" NA gene12564 "Supporting evidence includes similarity to: 1 Protein, and 100% coverage of the annotated genomic feature by RNAseq alignments, including 21 samples with support for all annotated introns" "signal transducer and activator of transcription 5A-like, transcript variant X1" "XM_022470132.1" NA NA character(0) character(0) NA character(0) NA character(0) NA NA NA NA NA NA NA NA NA NA NA NA NA NA NA NA
"NC_035782.1" "Gnomon" "mRNA" 73232479 73254272 NA "-" NA "rna21723" c("GeneID:111125906", "Genbank:XM_022470133.1") "XM_022470133.1" NA NA NA "mRNA" NA NA NA NA NA "LOC111125906" NA gene12564 "Supporting evidence includes similarity to: 1 Protein, and 100% coverage of the annotated genomic feature by RNAseq alignments, including 9 samples with support for all annotated introns" "signal transducer and activator of transcription 5A-like, transcript variant X3" "XM_022470133.1" NA NA character(0) character(0) NA character(0) NA character(0) NA NA NA NA NA NA NA NA NA NA NA NA NA NA NA NA
"NC_035782.1" "Gnomon" "mRNA" 73260698 73282966 NA "-" NA "rna21724" c("GeneID:111125907", "Genbank:XM_022470141.1") "XM_022470141.1" NA NA NA "mRNA" NA NA NA NA NA "LOC111125907" NA gene12565 "Supporting evidence includes similarity to: 2 Proteins, and 100% coverage of the annotated genomic feature by RNAseq alignments, including 5 samples with support for all annotated introns" "signal transducer and activator of transcription 5B-like" "XM_022470141.1" NA NA character(0) character(0) NA character(0) NA character(0) NA NA NA NA NA NA NA NA NA NA NA NA NA NA NA NA
"NC_035782.1" "Gnomon" "mRNA" 74891074 74914667 NA "+" NA "rna21906" c("GeneID:111124727", "Genbank:XM_022467875.1") "XM_022467875.1" NA NA NA "mRNA" NA NA NA NA NA "LOC111124727" NA gene12682 "Supporting evidence includes similarity to: 100% coverage of the annotated genomic feature by RNAseq alignments, including 10 samples with support for all annotated introns" "signal transducer and activator of transcription 5B-like" "XM_022467875.1" NA NA character(0) character(0) NA character(0) NA character(0) NA NA NA NA NA NA NA NA NA NA NA NA NA NA NA NA
"NC_035782.1" "Gnomon" "mRNA" 74933725 74958563 NA "+" NA "rna21909" c("GeneID:111124726", "Genbank:XM_022467873.1") "XM_022467873.1" NA NA NA "mRNA" NA NA NA NA NA "LOC111124726" NA gene12685 "Supporting evidence includes similarity to: 1 Protein, and 100% coverage of the annotated genomic feature by RNAseq alignments, including 22 samples with support for all annotated introns" "signal transducer and activator of transcription 5A-like, transcript variant X3" "XM_022467873.1" NA NA character(0) character(0) NA character(0) NA character(0) NA NA NA NA NA NA NA NA NA NA NA NA NA NA NA NA
"NC_035782.1" "Gnomon" "mRNA" 74933725 74952766 NA "+" NA "rna21910" c("GeneID:111124726", "Genbank:XM_022467874.1") "XM_022467874.1" NA NA NA "mRNA" NA NA NA NA NA "LOC111124726" NA gene12685 "Supporting evidence includes similarity to: 1 Protein, and 100% coverage of the annotated genomic feature by RNAseq alignments, including 23 samples with support for all annotated introns" "signal transducer and activator of transcription 5A-like, transcript variant X4" "XM_022467874.1" NA NA character(0) character(0) NA character(0) NA character(0) NA NA NA NA NA NA NA NA NA NA NA NA NA NA NA NA
"NC_035782.1" "Gnomon" "mRNA" 74933725 74952766 NA "+" NA "rna21911" c("GeneID:111124726", "Genbank:XM_022467871.1") "XM_022467871.1" NA NA NA "mRNA" NA NA NA NA NA "LOC111124726" NA gene12685 "Supporting evidence includes similarity to: 1 Protein, and 100% coverage of the annotated genomic feature by RNAseq alignments, including 24 samples with support for all annotated introns" "signal transducer and activator of transcription 5A-like, transcript variant X1" "XM_022467871.1" NA NA character(0) character(0) NA character(0) NA character(0) NA NA NA NA NA NA NA NA NA NA NA NA NA NA NA NA
"NC_035782.1" "Gnomon" "mRNA" 74933725 74949945 NA "+" NA "rna21912" c("GeneID:111124726", "Genbank:XM_022467872.1") "XM_022467872.1" NA NA NA "mRNA" NA NA NA NA NA "LOC111124726" NA gene12685 "Supporting evidence includes similarity to: 1 Protein, and 100% coverage of the annotated genomic feature by RNAseq alignments, including 12 samples with support for all annotated introns" "signal transducer and activator of transcription 5A-like, transcript variant X2" "XM_022467872.1" NA NA character(0) character(0) NA character(0) NA character(0) NA NA NA NA NA NA NA NA NA NA NA NA NA NA NA NA
"NC_035782.1" "Gnomon" "mRNA" 74960169 74960840 NA "-" NA "rna21914" c("GeneID:111124446", "Genbank:XM_022467300.1") "XM_022467300.1" NA NA NA "mRNA" NA NA NA NA NA "LOC111124446" NA gene12687 "Supporting evidence includes similarity to: 4 Proteins" "heat shock protein 30C-like" "XM_022467300.1" NA NA character(0) character(0) NA character(0) NA character(0) NA NA NA NA NA NA NA NA NA NA NA NA NA NA NA NA
"NC_035782.1" "Gnomon" "mRNA" 75059109 75068425 NA "-" NA "rna21931" c("GeneID:111123103", "Genbank:XM_022465208.1") "XM_022465208.1" NA NA NA "mRNA" NA NA NA NA NA "LOC111123103" NA gene12698 "Supporting evidence includes similarity to: 1 EST, 6 Proteins, and 84% coverage of the annotated genomic feature by RNAseq alignments" "apoptosis-inducing factor 1, mitochondrial-like" "XM_022465208.1" NA NA character(0) The sequence of the model RefSeq transcript was modified relative to this genomic sequence to represent the inferred CDS: inserted 2 bases in 2 codons; deleted 2 bases in 1 codon "unclassified transcription discrepancy" character(0) NA character(0) NA NA NA NA NA NA NA NA NA NA NA NA NA NA NA NA
"NC_035782.1" "Gnomon" "mRNA" 75388450 75390629 NA "-" NA "rna21963" c("GeneID:111124451", "Genbank:XM_022467304.1") "XM_022467304.1" NA NA NA "mRNA" NA NA NA NA NA "LOC111124451" NA gene12725 "Supporting evidence includes similarity to: 1 Protein, and 100% coverage of the annotated genomic feature by RNAseq alignments, including 4 samples with support for all annotated introns" "nuclear apoptosis-inducing factor 1-like" "XM_022467304.1" NA NA character(0) character(0) NA character(0) NA character(0) NA NA NA NA NA NA NA NA NA NA NA NA NA NA NA NA
"NC_035783.1" "Gnomon" "mRNA" 619079 625429 NA "-" NA "rna22160" c("GeneID:111128897", "Genbank:XM_022474844.1") "XM_022474844.1" NA NA NA "mRNA" NA NA NA NA NA "LOC111128897" NA gene12827 "Supporting evidence includes similarity to: 1 Protein, and 100% coverage of the annotated genomic feature by RNAseq alignments, including 24 samples with support for all annotated introns" "cyclic AMP-responsive element-binding protein 3-like protein 3, transcript variant X2" "XM_022474844.1" NA NA character(0) character(0) NA character(0) NA character(0) NA NA NA NA NA NA NA NA NA NA NA NA NA NA NA NA
"NC_035783.1" "Gnomon" "mRNA" 619079 624623 NA "-" NA "rna22161" c("GeneID:111128897", "Genbank:XM_022474843.1") "XM_022474843.1" NA NA NA "mRNA" NA NA NA NA NA "LOC111128897" NA gene12827 "Supporting evidence includes similarity to: 1 Protein, and 100% coverage of the annotated genomic feature by RNAseq alignments, including 23 samples with support for all annotated introns" "cyclic AMP-responsive element-binding protein 3-like protein 3, transcript variant X1" "XM_022474843.1" NA NA character(0) character(0) NA character(0) NA character(0) NA NA NA NA NA NA NA NA NA NA NA NA NA NA NA NA
"NC_035783.1" "Gnomon" "mRNA" 768840 776308 NA "-" NA "rna22182" c("GeneID:111131003", "Genbank:XM_022478320.1") "XM_022478320.1" NA NA NA "mRNA" NA NA NA NA NA "LOC111131003" NA gene12837 "Supporting evidence includes similarity to: 100% coverage of the annotated genomic feature by RNAseq alignments, including 11 samples with support for all annotated introns" "caspase-3-like" "XM_022478320.1" NA NA character(0) character(0) NA character(0) NA character(0) NA NA NA NA NA NA NA NA NA NA NA NA NA NA NA NA
"NC_035783.1" "Gnomon" "mRNA" 2346902 2369786 NA "-" NA "rna22288" c("GeneID:111129502", "Genbank:XM_022475921.1") "XM_022475921.1" NA NA NA "mRNA" NA NA NA NA NA "LOC111129502" NA gene12917 "Supporting evidence includes similarity to: 14 Proteins, and 100% coverage of the annotated genomic feature by RNAseq alignments, including 26 samples with support for all annotated introns" "tumor necrosis factor alpha-induced protein 8-like" "XM_022475921.1" NA NA character(0) The sequence of the model RefSeq transcript was modified relative to this genomic sequence to represent the inferred CDS: inserted 1 base in 1 codon "unclassified transcription discrepancy" character(0) NA character(0) NA NA NA NA NA NA NA NA NA NA NA NA NA NA NA NA
"NC_035783.1" "Gnomon" "mRNA" 3492245 3495748 NA "-" NA "rna22412" c("GeneID:111128140", "Genbank:XM_022473604.1") "XM_022473604.1" NA NA NA "mRNA" NA NA NA NA NA "LOC111128140" NA gene12997 "Supporting evidence includes similarity to: 1 EST, 3 Proteins, and 100% coverage of the annotated genomic feature by RNAseq alignments, including 9 samples with support for all annotated introns" "apoptosis regulatory protein Siva-like" "XM_022473604.1" NA NA character(0) character(0) NA character(0) NA character(0) NA NA NA NA NA NA NA NA NA NA NA NA NA NA NA NA
"NC_035783.1" "Gnomon" "mRNA" 3822767 3836361 NA "+" NA "rna22456" c("GeneID:111131374", "Genbank:XM_022478857.1") "XM_022478857.1" NA NA NA "mRNA" NA NA NA NA NA "LOC111131374" NA gene13025 "Supporting evidence includes similarity to: 1 Protein, and 100% coverage of the annotated genomic feature by RNAseq alignments, including 8 samples with support for all annotated introns" "TP53-binding protein 1-like" "XM_022478857.1" NA NA character(0) character(0) NA character(0) NA character(0) NA NA NA NA NA NA NA NA NA NA NA NA NA NA NA NA
"NC_035783.1" "Gnomon" "mRNA" 4147014 4150167 NA "+" NA "rna22482" c("GeneID:111131569", "Genbank:XM_022479167.1") "XM_022479167.1" NA NA NA "mRNA" NA NA NA NA NA "LOC111131569" NA gene13044 "Supporting evidence includes similarity to: 7 Proteins, and 81% coverage of the annotated genomic feature by RNAseq alignments, including 4 samples with support for all annotated introns" "toll-like receptor 6" "XM_022479167.1" NA NA character(0) character(0) NA character(0) NA character(0) NA NA NA NA NA NA NA NA NA NA NA NA NA NA NA NA
"NC_035783.1" "Gnomon" "mRNA" 4237719 4240072 NA "+" NA "rna22494" c("GeneID:111131320", "Genbank:XM_022478791.1") "XM_022478791.1" NA NA NA "mRNA" NA NA NA NA NA "LOC111131320" NA gene13051 "Supporting evidence includes similarity to: 3 ESTs, 14 Proteins, and 100% coverage of the annotated genomic feature by RNAseq alignments, including 27 samples with support for all annotated introns" "anti-apoptotic protein NR13-like" "XM_022478791.1" NA NA character(0) character(0) NA character(0) NA character(0) NA NA NA NA NA NA NA NA NA NA NA NA NA NA NA NA
"NC_035783.1" "Gnomon" "mRNA" 5183747 5185686 NA "-" NA "rna22604" c("GeneID:111127960", "Genbank:XM_022473289.1") "XM_022473289.1" NA NA NA "mRNA" NA NA NA NA NA "LOC111127960" NA gene13114 "Supporting evidence includes similarity to: 2 Proteins, and 100% coverage of the annotated genomic feature by RNAseq alignments, including 24 samples with support for all annotated introns" "apoptosis regulatory protein Siva-like" "XM_022473289.1" NA NA character(0) character(0) NA character(0) NA character(0) NA NA NA NA NA NA NA NA NA NA NA NA NA NA NA NA
"NC_035783.1" "Gnomon" "mRNA" 6844938 6847282 NA "-" NA "rna22793" c("GeneID:111130707", "Genbank:XM_022477915.1") "XM_022477915.1" NA NA NA "mRNA" NA NA NA NA NA "LOC111130707" NA gene13214 "Supporting evidence includes similarity to: 4 ESTs, 5 Proteins, and 100% coverage of the annotated genomic feature by RNAseq alignments, including 27 samples with support for all annotated introns" "anti-apoptotic protein NR13-like" "XM_022477915.1" NA NA character(0) character(0) NA character(0) NA character(0) NA NA NA NA NA NA NA NA NA NA NA NA NA NA NA NA
"NC_035783.1" "Gnomon" "mRNA" 7258831 7285218 NA "-" NA "rna22845" c("GeneID:111130869", "Genbank:XM_022478130.1") "XM_022478130.1" NA NA NA "mRNA" NA NA NA NA NA "LOC111130869" NA gene13242 "Supporting evidence includes similarity to: 1 Protein, and 100% coverage of the annotated genomic feature by RNAseq alignments" "TP53-binding protein 1-like, transcript variant X2" "XM_022478130.1" NA NA character(0) character(0) NA character(0) NA character(0) NA NA NA NA NA NA NA NA NA NA NA NA NA NA NA NA
"NC_035783.1" "Gnomon" "mRNA" 7258831 7285218 NA "-" NA "rna22846" c("GeneID:111130869", "Genbank:XM_022478131.1") "XM_022478131.1" NA NA NA "mRNA" NA NA NA NA NA "LOC111130869" NA gene13242 "Supporting evidence includes similarity to: 1 Protein, and 100% coverage of the annotated genomic feature by RNAseq alignments, including 1 sample with support for all annotated introns" "TP53-binding protein 1-like, transcript variant X3" "XM_022478131.1" NA NA character(0) character(0) NA character(0) NA character(0) NA NA NA NA NA NA NA NA NA NA NA NA NA NA NA NA
"NC_035783.1" "Gnomon" "mRNA" 7258831 7285218 NA "-" NA "rna22847" c("GeneID:111130869", "Genbank:XM_022478129.1") "XM_022478129.1" NA NA NA "mRNA" NA NA NA NA NA "LOC111130869" NA gene13242 "Supporting evidence includes similarity to: 1 Protein, and 100% coverage of the annotated genomic feature by RNAseq alignments, including 2 samples with support for all annotated introns" "TP53-binding protein 1-like, transcript variant X1" "XM_022478129.1" NA NA character(0) character(0) NA character(0) NA character(0) NA NA NA NA NA NA NA NA NA NA NA NA NA NA NA NA
"NC_035783.1" "Gnomon" "mRNA" 8996874 9023043 NA "-" NA "rna23064" c("GeneID:111127849", "Genbank:XM_022473132.1") "XM_022473132.1" NA NA NA "mRNA" NA NA NA NA NA "LOC111127849" NA gene13373 "Supporting evidence includes similarity to: 100% coverage of the annotated genomic feature by RNAseq alignments, including 3 samples with support for all annotated introns" "calpain-8-like" "XM_022473132.1" NA NA character(0) character(0) NA character(0) NA character(0) NA NA NA NA NA NA NA NA NA NA NA NA NA NA NA NA
"NC_035783.1" "Gnomon" "mRNA" 10602111 10613133 NA "+" NA "rna23231" c("GeneID:111128974", "Genbank:XM_022474954.1") "XM_022474954.1" NA NA NA "mRNA" NA NA NA NA NA "LOC111128974" NA gene13473 "Supporting evidence includes similarity to: 6 Proteins, and 97% coverage of the annotated genomic feature by RNAseq alignments, including 26 samples with support for all annotated introns" "apoptosis-stimulating of p53 protein 1-like" "XM_022474954.1" NA NA character(0) The sequence of the model RefSeq transcript was modified relative to this genomic sequence to represent the inferred CDS: inserted 4 bases in 4 codons "unclassified transcription discrepancy" character(0) NA character(0) NA NA NA NA NA NA NA NA NA NA NA NA NA NA NA NA
"NC_035783.1" "Gnomon" "mRNA" 13232411 13237529 NA "-" NA "rna23540" c("GeneID:111130934", "Genbank:XM_022478224.1") "XM_022478224.1" NA NA NA "mRNA" NA NA NA NA NA "LOC111130934" NA gene13645 "Supporting evidence includes similarity to: 2 Proteins, and 100% coverage of the annotated genomic feature by RNAseq alignments, including 24 samples with support for all annotated introns" "cdc42 homolog" "XM_022478224.1" NA NA character(0) character(0) NA character(0) NA character(0) NA NA NA NA NA NA NA NA NA NA NA NA NA NA NA NA
"NC_035783.1" "Gnomon" "mRNA" 15164004 15190325 NA "+" NA "rna23826" c("GeneID:111129307", "Genbank:XM_022475597.1") "XM_022475597.1" NA NA NA "mRNA" NA NA NA NA NA "LOC111129307" NA gene13769 "Supporting evidence includes similarity to: 10 Proteins, and 100% coverage of the annotated genomic feature by RNAseq alignments, including 24 samples with support for all annotated introns" "mitogen-activated protein kinase kinase kinase 10-like" "XM_022475597.1" NA NA character(0) character(0) NA character(0) NA character(0) NA NA NA NA NA NA NA NA NA NA NA NA NA NA NA NA
"NC_035783.1" "Gnomon" "mRNA" 15676788 15696253 NA "+" NA "rna23898" c("GeneID:111130266", "Genbank:XM_022477097.1") "XM_022477097.1" NA NA NA "mRNA" NA NA NA NA NA "LOC111130266" NA gene13810 "Supporting evidence includes similarity to: 7 Proteins, and 100% coverage of the annotated genomic feature by RNAseq alignments, including 25 samples with support for all annotated introns" "RAC-gamma serine/threonine-protein kinase-like, transcript variant X4" "XM_022477097.1" NA NA character(0) character(0) NA character(0) NA character(0) NA NA NA NA NA NA NA NA NA NA NA NA NA NA NA NA
"NC_035783.1" "Gnomon" "mRNA" 15676788 15693219 NA "+" NA "rna23899" c("GeneID:111130266", "Genbank:XM_022477094.1") "XM_022477094.1" NA NA NA "mRNA" NA NA NA NA NA "LOC111130266" NA gene13810 "Supporting evidence includes similarity to: 1 EST, 41 Proteins, and 100% coverage of the annotated genomic feature by RNAseq alignments, including 25 samples with support for all annotated introns" "RAC-gamma serine/threonine-protein kinase-like, transcript variant X1" "XM_022477094.1" NA NA character(0) character(0) NA character(0) NA character(0) NA NA NA NA NA NA NA NA NA NA NA NA NA NA NA NA
"NC_035783.1" "Gnomon" "mRNA" 15679894 15693219 NA "+" NA "rna23900" c("GeneID:111130266", "Genbank:XM_022477095.1") "XM_022477095.1" NA NA NA "mRNA" NA NA NA NA NA "LOC111130266" NA gene13810 "Supporting evidence includes similarity to: 1 EST, 41 Proteins, and 100% coverage of the annotated genomic feature by RNAseq alignments, including 12 samples with support for all annotated introns" "RAC-gamma serine/threonine-protein kinase-like, transcript variant X2" "XM_022477095.1" NA NA character(0) character(0) NA character(0) NA character(0) NA NA NA NA NA NA NA NA NA NA NA NA NA NA NA NA
"NC_035783.1" "Gnomon" "mRNA" 15680056 15693219 NA "+" NA "rna23901" c("GeneID:111130266", "Genbank:XM_022477096.1") "XM_022477096.1" NA NA NA "mRNA" NA NA NA NA NA "LOC111130266" NA gene13810 "Supporting evidence includes similarity to: 1 EST, 41 Proteins, and 100% coverage of the annotated genomic feature by RNAseq alignments, including 7 samples with support for all annotated introns" "RAC-gamma serine/threonine-protein kinase-like, transcript variant X3" "XM_022477096.1" NA NA character(0) character(0) NA character(0) NA character(0) NA NA NA NA NA NA NA NA NA NA NA NA NA NA NA NA
"NC_035783.1" "Gnomon" "mRNA" 17313231 17314487 NA "+" NA "rna24080" c("GeneID:111130659", "Genbank:XM_022477837.1") "XM_022477837.1" NA NA NA "mRNA" NA NA NA NA NA "LOC111130659" NA gene13912 "Supporting evidence includes similarity to: 4 Proteins, and 100% coverage of the annotated genomic feature by RNAseq alignments, including 26 samples with support for all annotated introns" "cdc42 homolog" "XM_022477837.1" NA NA character(0) character(0) NA character(0) NA character(0) NA NA NA NA NA NA NA NA NA NA NA NA NA NA NA NA
"NC_035783.1" "Gnomon" "mRNA" 17327878 17328945 NA "+" NA "rna24081" c("GeneID:111130430", "Genbank:XM_022477502.1") "XM_022477502.1" NA NA NA "mRNA" NA NA NA NA NA "LOC111130430" NA gene13913 "Supporting evidence includes similarity to: 1 EST, 4 Proteins, and 100% coverage of the annotated genomic feature by RNAseq alignments, including 27 samples with support for all annotated introns" "cdc42 homolog" "XM_022477502.1" NA NA character(0) character(0) NA character(0) NA character(0) NA NA NA NA NA NA NA NA NA NA NA NA NA NA NA NA
"NC_035783.1" "Gnomon" "mRNA" 17346347 17347410 NA "-" NA "rna24084" c("GeneID:111130881", "Genbank:XM_022478149.1") "XM_022478149.1" NA NA NA "mRNA" NA NA NA NA NA "LOC111130881" NA gene13916 "Supporting evidence includes similarity to: 5 Proteins, and 100% coverage of the annotated genomic feature by RNAseq alignments, including 22 samples with support for all annotated introns" "cdc42 homolog" "XM_022478149.1" NA NA character(0) character(0) NA character(0) NA character(0) NA NA NA NA NA NA NA NA NA NA NA NA NA NA NA NA
"NC_035783.1" "Gnomon" "mRNA" 17360163 17361305 NA "+" NA "rna24085" c("GeneID:111130624", "Genbank:XM_022477789.1") "XM_022477789.1" NA NA NA "mRNA" NA NA NA NA NA "LOC111130624" NA gene13917 "Supporting evidence includes similarity to: 2 Proteins, and 100% coverage of the annotated genomic feature by RNAseq alignments, including 25 samples with support for all annotated introns" "ras-like GTP-binding protein RhoL" "XM_022477789.1" NA NA character(0) character(0) NA character(0) NA character(0) NA NA NA NA NA NA NA NA NA NA NA NA NA NA NA NA
"NC_035783.1" "Gnomon" "mRNA" 17365918 17367007 NA "+" NA "rna24086" c("GeneID:111130620", "Genbank:XM_022477786.1") "XM_022477786.1" NA NA NA "mRNA" NA NA NA NA NA "LOC111130620" NA gene13918 "Supporting evidence includes similarity to: 3 Proteins, and 100% coverage of the annotated genomic feature by RNAseq alignments, including 22 samples with support for all annotated introns" "cdc42 homolog" "XM_022477786.1" NA NA character(0) character(0) NA character(0) NA character(0) NA NA NA NA NA NA NA NA NA NA NA NA NA NA NA NA
"NC_035783.1" "Gnomon" "mRNA" 17383800 17384774 NA "+" NA "rna24088" c("GeneID:111131081", "Genbank:XM_022478428.1") "XM_022478428.1" NA NA NA "mRNA" NA NA NA NA NA "LOC111131081" NA gene13920 "Supporting evidence includes similarity to: 3 Proteins, and 100% coverage of the annotated genomic feature by RNAseq alignments, including 24 samples with support for all annotated introns" "cdc42 homolog" "XM_022478428.1" NA NA character(0) character(0) NA character(0) NA character(0) NA NA NA NA NA NA NA NA NA NA NA NA NA NA NA NA
"NC_035783.1" "Gnomon" "mRNA" 19099701 19108505 NA "+" NA "rna24270" c("GeneID:111130693", "Genbank:XM_022477888.1") "XM_022477888.1" NA NA NA "mRNA" NA NA NA NA NA "LOC111130693" NA gene14033 "Supporting evidence includes similarity to: 1 EST, 5 Proteins, and 100% coverage of the annotated genomic feature by RNAseq alignments, including 16 samples with support for all annotated introns" "calpain-9-like" "XM_022477888.1" NA NA character(0) character(0) NA character(0) NA character(0) NA NA NA NA NA NA NA NA NA NA NA NA NA NA NA NA
"NC_035783.1" "Gnomon" "mRNA" 20042194 20049664 NA "-" NA "rna24422" c("GeneID:111129147", "Genbank:XM_022475303.1") "XM_022475303.1" NA NA NA "mRNA" NA NA NA NA NA "LOC111129147" NA gene14100 "Supporting evidence includes similarity to: 1 EST, 14 Proteins, and 100% coverage of the annotated genomic feature by RNAseq alignments, including 27 samples with support for all annotated introns" "protein phosphatase 1B-like" "XM_022475303.1" NA NA character(0) character(0) NA character(0) NA character(0) NA NA NA NA NA NA NA NA NA NA NA NA NA NA NA NA
"NC_035783.1" "Gnomon" "mRNA" 20840174 20848192 NA "+" NA "rna24553" c("GeneID:111130067", "Genbank:XM_022476749.1") "XM_022476749.1" NA NA NA "mRNA" NA NA NA NA NA "LOC111130067" NA gene14164 "Supporting evidence includes similarity to: 2 ESTs, 17 Proteins, and 100% coverage of the annotated genomic feature by RNAseq alignments, including 25 samples with support for all annotated introns" "putative transcription factor p65 homolog" "XM_022476749.1" NA NA character(0) character(0) NA character(0) NA character(0) NA NA NA NA NA NA NA NA NA NA NA NA NA NA NA NA
"NC_035783.1" "Gnomon" "mRNA" 21825039 21836152 NA "-" NA "rna24661" c("GeneID:111130375", "Genbank:XM_022477395.1") "XM_022477395.1" NA NA NA "mRNA" NA NA NA NA NA "LOC111130375" NA gene14227 "Supporting evidence includes similarity to: 4 Proteins, and 100% coverage of the annotated genomic feature by RNAseq alignments, including 1 sample with support for all annotated introns" "TNF receptor-associated factor 3-like, transcript variant X3" "XM_022477395.1" NA NA character(0) character(0) NA character(0) NA character(0) NA NA NA NA NA NA NA NA NA NA NA NA NA NA NA NA
"NC_035783.1" "Gnomon" "mRNA" 21825070 21859348 NA "-" NA "rna24662" c("GeneID:111130375", "Genbank:XM_022477393.1") "XM_022477393.1" NA NA NA "mRNA" NA NA NA NA NA "LOC111130375" NA gene14227 "Supporting evidence includes similarity to: 2 Proteins, and 100% coverage of the annotated genomic feature by RNAseq alignments, including 1 sample with support for all annotated introns" "TNF receptor-associated factor 3-like, transcript variant X1" "XM_022477393.1" NA NA character(0) character(0) NA character(0) NA character(0) NA NA NA NA NA NA NA NA NA NA NA NA NA NA NA NA
"NC_035783.1" "Gnomon" "mRNA" 21825070 21858838 NA "-" NA "rna24663" c("GeneID:111130375", "Genbank:XM_022477394.1") "XM_022477394.1" NA NA NA "mRNA" NA NA NA NA NA "LOC111130375" NA gene14227 "Supporting evidence includes similarity to: 2 Proteins, and 100% coverage of the annotated genomic feature by RNAseq alignments, including 1 sample with support for all annotated introns" "TNF receptor-associated factor 3-like, transcript variant X2" "XM_022477394.1" NA NA character(0) character(0) NA character(0) NA character(0) NA NA NA NA NA NA NA NA NA NA NA NA NA NA NA NA
"NC_035783.1" "Gnomon" "mRNA" 21844862 21859348 NA "-" NA "rna24665" c("GeneID:111130375", "Genbank:XM_022477396.1") "XM_022477396.1" NA NA NA "mRNA" NA NA NA NA NA "LOC111130375" NA gene14227 "Supporting evidence includes similarity to: 7 Proteins, and 100% coverage of the annotated genomic feature by RNAseq alignments, including 12 samples with support for all annotated introns" "TNF receptor-associated factor 3-like, transcript variant X4" "XM_022477396.1" NA NA character(0) character(0) NA character(0) NA character(0) NA NA NA NA NA NA NA NA NA NA NA NA NA NA NA NA
"NC_035783.1" "Gnomon" "mRNA" 22269629 22277628 NA "-" NA "rna24702" c("GeneID:111127766", "Genbank:XM_022473005.1") "XM_022473005.1" NA NA NA "mRNA" NA NA NA NA NA "LOC111127766" NA gene14251 "Supporting evidence includes similarity to: 2 Proteins, and 100% coverage of the annotated genomic feature by RNAseq alignments, including 21 samples with support for all annotated introns" "cell death regulator Aven-like" "XM_022473005.1" NA NA character(0) character(0) NA character(0) NA character(0) NA NA NA NA NA NA NA NA NA NA NA NA NA NA NA NA
"NC_035783.1" "Gnomon" "mRNA" 23872293 23891624 NA "-" NA "rna24834" c("GeneID:111129814", "Genbank:XM_022476271.1") "XM_022476271.1" NA NA NA "mRNA" NA NA NA NA NA "LOC111129814" NA gene14334 "Supporting evidence includes similarity to: 3 Proteins, and 100% coverage of the annotated genomic feature by RNAseq alignments, including 10 samples with support for all annotated introns" "TNF receptor-associated factor 3-like" "XM_022476271.1" NA NA character(0) character(0) NA character(0) NA character(0) NA NA NA NA NA NA NA NA NA NA NA NA NA NA NA NA
"NC_035783.1" "Gnomon" "mRNA" 28986051 29001129 NA "-" NA "rna25378" c("GeneID:111129370", "Genbank:XM_022475717.1") "XM_022475717.1" NA NA NA "mRNA" NA NA NA NA NA "LOC111129370" NA gene14650 "Supporting evidence includes similarity to: 5 Proteins, and 100% coverage of the annotated genomic feature by RNAseq alignments, including 9 samples with support for all annotated introns" "phosphatidylinositol 3-kinase catalytic subunit type 3-like" "XM_022475717.1" NA NA character(0) character(0) NA character(0) NA character(0) NA NA NA NA NA NA NA NA NA NA NA NA NA NA NA NA
"NC_035783.1" "Gnomon" "mRNA" 29570020 29583265 NA "-" NA "rna25464" c("GeneID:111127879", "Genbank:XM_022473178.1") "XM_022473178.1" NA NA NA "mRNA" NA NA NA NA NA "LOC111127879" NA gene14696 "Supporting evidence includes similarity to: 5 Proteins, and 100% coverage of the annotated genomic feature by RNAseq alignments, including 20 samples with support for all annotated introns" "phosphatidylinositol 3-kinase catalytic subunit type 3-like" "XM_022473178.1" NA NA character(0) character(0) NA character(0) NA character(0) NA NA NA NA NA NA NA NA NA NA NA NA NA NA NA NA
"NC_035783.1" "Gnomon" "mRNA" 33415500 33426487 NA "+" NA "rna25925" c("GeneID:111131756", "Genbank:XM_022479433.1") "XM_022479433.1" NA NA NA "mRNA" NA NA NA NA NA "LOC111131756" NA gene14952 "Supporting evidence includes similarity to: 2 Proteins, and 100% coverage of the annotated genomic feature by RNAseq alignments, including 26 samples with support for all annotated introns" "cell death regulator Aven-like" "XM_022479433.1" NA NA character(0) character(0) NA character(0) NA character(0) NA NA NA NA NA NA NA NA NA NA NA NA NA NA NA NA
"NC_035783.1" "Gnomon" "mRNA" 33824479 33847427 NA "+" NA "rna25969" c("GeneID:111129069", "Genbank:XM_022475145.1") "XM_022475145.1" NA NA NA "mRNA" NA NA NA NA NA "LOC111129069" NA gene14976 "Supporting evidence includes similarity to: 3 Proteins, and 100% coverage of the annotated genomic feature by RNAseq alignments, including 6 samples with support for all annotated introns" "TNF receptor-associated factor 3-like, transcript variant X1" "XM_022475145.1" NA NA character(0) character(0) NA character(0) NA character(0) NA NA NA NA NA NA NA NA NA NA NA NA NA NA NA NA
"NC_035783.1" "Gnomon" "mRNA" 33828073 33847427 NA "+" NA "rna25970" c("GeneID:111129069", "Genbank:XM_022475146.1") "XM_022475146.1" NA NA NA "mRNA" NA NA NA NA NA "LOC111129069" NA gene14976 "Supporting evidence includes similarity to: 3 Proteins, and 100% coverage of the annotated genomic feature by RNAseq alignments, including 7 samples with support for all annotated introns" "TNF receptor-associated factor 3-like, transcript variant X2" "XM_022475146.1" NA NA character(0) character(0) NA character(0) NA character(0) NA NA NA NA NA NA NA NA NA NA NA NA NA NA NA NA
"NC_035783.1" "Gnomon" "mRNA" 33828092 33847427 NA "+" NA "rna25971" c("GeneID:111129069", "Genbank:XM_022475147.1") "XM_022475147.1" NA NA NA "mRNA" NA NA NA NA NA "LOC111129069" NA gene14976 "Supporting evidence includes similarity to: 3 Proteins, and 100% coverage of the annotated genomic feature by RNAseq alignments, including 3 samples with support for all annotated introns" "TNF receptor-associated factor 3-like, transcript variant X3" "XM_022475147.1" NA NA character(0) character(0) NA character(0) NA character(0) NA NA NA NA NA NA NA NA NA NA NA NA NA NA NA NA
"NC_035783.1" "Gnomon" "mRNA" 33840678 33847427 NA "+" NA "rna25972" c("GeneID:111129069", "Genbank:XM_022475148.1") "XM_022475148.1" NA NA NA "mRNA" NA NA NA NA NA "LOC111129069" NA gene14976 "Supporting evidence includes similarity to: 3 Proteins, and 100% coverage of the annotated genomic feature by RNAseq alignments, including 23 samples with support for all annotated introns" "TNF receptor-associated factor 3-like, transcript variant X4" "XM_022475148.1" NA NA character(0) character(0) NA character(0) NA character(0) NA NA NA NA NA NA NA NA NA NA NA NA NA NA NA NA
"NC_035783.1" "Gnomon" "mRNA" 35331445 35355485 NA "-" NA "rna26176" c("GeneID:111128592", "Genbank:XM_022474307.1") "XM_022474307.1" NA NA NA "mRNA" NA NA NA NA NA "LOC111128592" NA gene15097 "Supporting evidence includes similarity to: 9 Proteins, and 100% coverage of the annotated genomic feature by RNAseq alignments, including 1 sample with support for all annotated introns" "TNF receptor-associated factor 3-like, transcript variant X1" "XM_022474307.1" NA NA character(0) character(0) NA character(0) NA character(0) NA NA NA NA NA NA NA NA NA NA NA NA NA NA NA NA
"NC_035783.1" "Gnomon" "mRNA" 35331445 35340597 NA "-" NA "rna26177" c("GeneID:111128592", "Genbank:XM_022474308.1") "XM_022474308.1" NA NA NA "mRNA" NA NA NA NA NA "LOC111128592" NA gene15097 "Supporting evidence includes similarity to: 9 Proteins, and 100% coverage of the annotated genomic feature by RNAseq alignments, including 1 sample with support for all annotated introns" "TNF receptor-associated factor 3-like, transcript variant X2" "XM_022474308.1" NA NA character(0) character(0) NA character(0) NA character(0) NA NA NA NA NA NA NA NA NA NA NA NA NA NA NA NA
"NC_035783.1" "Gnomon" "mRNA" 35363889 35368798 NA "-" NA "rna26179" c("GeneID:111127917", "Genbank:XM_022473245.1") "XM_022473245.1" NA NA NA "mRNA" NA NA NA NA NA "LOC111127917" NA gene15099 "Supporting evidence includes similarity to: 7 Proteins, and 100% coverage of the annotated genomic feature by RNAseq alignments, including 9 samples with support for all annotated introns" "TNF receptor-associated factor 3-like, transcript variant X2" "XM_022473245.1" NA NA character(0) character(0) NA character(0) NA character(0) NA NA NA NA NA NA NA NA NA NA NA NA NA NA NA NA
"NC_035783.1" "Gnomon" "mRNA" 35363890 35370427 NA "-" NA "rna26180" c("GeneID:111127917", "Genbank:XM_022473244.1") "XM_022473244.1" NA NA NA "mRNA" NA NA NA NA NA "LOC111127917" NA gene15099 "Supporting evidence includes similarity to: 8 Proteins, and 100% coverage of the annotated genomic feature by RNAseq alignments, including 2 samples with support for all annotated introns" "TNF receptor-associated factor 3-like, transcript variant X1" "XM_022473244.1" NA NA character(0) character(0) NA character(0) NA character(0) NA NA NA NA NA NA NA NA NA NA NA NA NA NA NA NA
"NC_035783.1" "Gnomon" "mRNA" 35363891 35367225 NA "-" NA "rna26181" c("GeneID:111127917", "Genbank:XM_022473246.1") "XM_022473246.1" NA NA NA "mRNA" NA NA NA NA NA "LOC111127917" NA gene15099 "Supporting evidence includes similarity to: 6 Proteins, and 100% coverage of the annotated genomic feature by RNAseq alignments, including 3 samples with support for all annotated introns" "TNF receptor-associated factor 3-like, transcript variant X3" "XM_022473246.1" NA NA character(0) character(0) NA character(0) NA character(0) NA NA NA NA NA NA NA NA NA NA NA NA NA NA NA NA
"NC_035783.1" "Gnomon" "mRNA" 37749519 37760838 NA "-" NA "rna26538" c("GeneID:111128693", "Genbank:XM_022474460.1") "XM_022474460.1" NA NA NA "mRNA" NA NA NA NA NA "LOC111128693" NA gene15343 "Supporting evidence includes similarity to: 41 Proteins, and 100% coverage of the annotated genomic feature by RNAseq alignments, including 25 samples with support for all annotated introns" "dual specificity mitogen-activated protein kinase kinase 1-like, transcript variant X3" "XM_022474460.1" NA NA character(0) character(0) NA character(0) NA character(0) NA NA NA NA NA NA NA NA NA NA NA NA NA NA NA NA
"NC_035783.1" "Gnomon" "mRNA" 37749519 37760838 NA "-" NA "rna26539" c("GeneID:111128693", "Genbank:XM_022474461.1") "XM_022474461.1" NA NA NA "mRNA" NA NA NA NA NA "LOC111128693" NA gene15343 "Supporting evidence includes similarity to: 12 Proteins, and 100% coverage of the annotated genomic feature by RNAseq alignments, including 24 samples with support for all annotated introns" "dual specificity mitogen-activated protein kinase kinase 1-like, transcript variant X4" "XM_022474461.1" NA NA character(0) character(0) NA character(0) NA character(0) NA NA NA NA NA NA NA NA NA NA NA NA NA NA NA NA
"NC_035783.1" "Gnomon" "mRNA" 37749519 37760838 NA "-" NA "rna26540" c("GeneID:111128693", "Genbank:XM_022474458.1") "XM_022474458.1" NA NA NA "mRNA" NA NA NA NA NA "LOC111128693" NA gene15343 "Supporting evidence includes similarity to: 36 Proteins, and 100% coverage of the annotated genomic feature by RNAseq alignments, including 17 samples with support for all annotated introns" "dual specificity mitogen-activated protein kinase kinase 1-like, transcript variant X1" "XM_022474458.1" NA NA character(0) character(0) NA character(0) NA character(0) NA NA NA NA NA NA NA NA NA NA NA NA NA NA NA NA
"NC_035783.1" "Gnomon" "mRNA" 37749519 37760838 NA "-" NA "rna26541" c("GeneID:111128693", "Genbank:XM_022474459.1") "XM_022474459.1" NA NA NA "mRNA" NA NA NA NA NA "LOC111128693" NA gene15343 "Supporting evidence includes similarity to: 12 Proteins, and 100% coverage of the annotated genomic feature by RNAseq alignments, including 6 samples with support for all annotated introns" "dual specificity mitogen-activated protein kinase kinase 1-like, transcript variant X2" "XM_022474459.1" NA NA character(0) character(0) NA character(0) NA character(0) NA NA NA NA NA NA NA NA NA NA NA NA NA NA NA NA
"NC_035783.1" "Gnomon" "mRNA" 38512604 38525547 NA "-" NA "rna26626" c("GeneID:111128744", "Genbank:XM_022474562.1") "XM_022474562.1" NA NA NA "mRNA" NA NA NA NA NA "LOC111128744" NA gene15388 "Supporting evidence includes similarity to: 40 Proteins, and 100% coverage of the annotated genomic feature by RNAseq alignments, including 26 samples with support for all annotated introns" "dual specificity mitogen-activated protein kinase kinase 1-like, transcript variant X3" "XM_022474562.1" NA NA character(0) character(0) NA character(0) NA character(0) NA NA NA NA NA NA NA NA NA NA NA NA NA NA NA NA
"NC_035783.1" "Gnomon" "mRNA" 38512604 38525547 NA "-" NA "rna26627" c("GeneID:111128744", "Genbank:XM_022474563.1") "XM_022474563.1" NA NA NA "mRNA" NA NA NA NA NA "LOC111128744" NA gene15388 "Supporting evidence includes similarity to: 11 Proteins, and 100% coverage of the annotated genomic feature by RNAseq alignments, including 24 samples with support for all annotated introns" "dual specificity mitogen-activated protein kinase kinase 1-like, transcript variant X4" "XM_022474563.1" NA NA character(0) character(0) NA character(0) NA character(0) NA NA NA NA NA NA NA NA NA NA NA NA NA NA NA NA
"NC_035783.1" "Gnomon" "mRNA" 38512604 38525547 NA "-" NA "rna26628" c("GeneID:111128744", "Genbank:XM_022474559.1") "XM_022474559.1" NA NA NA "mRNA" NA NA NA NA NA "LOC111128744" NA gene15388 "Supporting evidence includes similarity to: 35 Proteins, and 100% coverage of the annotated genomic feature by RNAseq alignments, including 17 samples with support for all annotated introns" "dual specificity mitogen-activated protein kinase kinase 1-like, transcript variant X1" "XM_022474559.1" NA NA character(0) character(0) NA character(0) NA character(0) NA NA NA NA NA NA NA NA NA NA NA NA NA NA NA NA
"NC_035783.1" "Gnomon" "mRNA" 38512604 38525547 NA "-" NA "rna26629" c("GeneID:111128744", "Genbank:XM_022474560.1") "XM_022474560.1" NA NA NA "mRNA" NA NA NA NA NA "LOC111128744" NA gene15388 "Supporting evidence includes similarity to: 11 Proteins, and 100% coverage of the annotated genomic feature by RNAseq alignments, including 6 samples with support for all annotated introns" "dual specificity mitogen-activated protein kinase kinase 1-like, transcript variant X2" "XM_022474560.1" NA NA character(0) character(0) NA character(0) NA character(0) NA NA NA NA NA NA NA NA NA NA NA NA NA NA NA NA
"NC_035783.1" "Gnomon" "mRNA" 38654213 38660373 NA "-" NA "rna26642" c("GeneID:111131684", "Genbank:XM_022479320.1") "XM_022479320.1" NA NA NA "mRNA" NA NA NA NA NA "LOC111131684" NA gene15397 "Supporting evidence includes similarity to: 100% coverage of the annotated genomic feature by RNAseq alignments, including 18 samples with support for all annotated introns" "toll-like receptor 2" "XM_022479320.1" NA NA character(0) character(0) NA character(0) NA character(0) NA NA NA NA NA NA NA NA NA NA NA NA NA NA NA NA
"NC_035783.1" "Gnomon" "mRNA" 38685831 38694897 NA "-" NA "rna26644" c("GeneID:111130285", "Genbank:XM_022477135.1") "XM_022477135.1" NA NA NA "mRNA" NA NA NA NA NA "LOC111130285" NA gene15399 "Supporting evidence includes similarity to: 100% coverage of the annotated genomic feature by RNAseq alignments, including 3 samples with support for all annotated introns" "toll-like receptor 6" "XM_022477135.1" NA NA character(0) character(0) NA character(0) NA character(0) NA NA NA NA NA NA NA NA NA NA NA NA NA NA NA NA
"NC_035783.1" "Gnomon" "mRNA" 38705413 38709431 NA "-" NA "rna26645" c("GeneID:111130284", "Genbank:XM_022477134.1") "XM_022477134.1" NA NA NA "mRNA" NA NA NA NA NA "LOC111130284" NA gene15400 "Supporting evidence includes similarity to: 100% coverage of the annotated genomic feature by RNAseq alignments, including 6 samples with support for all annotated introns" "toll-like receptor 2" "XM_022477134.1" NA NA character(0) character(0) NA character(0) NA character(0) NA NA NA NA NA NA NA NA NA NA NA NA NA NA NA NA
"NC_035783.1" "Gnomon" "mRNA" 38862480 38867397 NA "+" NA "rna26653" c("GeneID:111131792", "Genbank:XM_022479497.1") "XM_022479497.1" NA NA NA "mRNA" NA NA NA NA NA "LOC111131792" NA gene15406 "Supporting evidence includes similarity to: 2 Proteins, and 100% coverage of the annotated genomic feature by RNAseq alignments, including 23 samples with support for all annotated introns" "netrin receptor UNC5B-b-like" "XM_022479497.1" NA NA character(0) character(0) NA character(0) NA character(0) NA NA NA NA NA NA NA NA NA NA NA NA NA NA NA NA
"NC_035783.1" "Gnomon" "mRNA" 39102688 39104382 NA "+" NA "rna26669" c("GeneID:111131697", "Genbank:XM_022479342.1") "XM_022479342.1" NA NA NA "mRNA" NA NA NA NA NA "LOC111131697" NA gene15417 "Supporting evidence includes similarity to: 100% coverage of the annotated genomic feature by RNAseq alignments, including 3 samples with support for all annotated introns" "TNF receptor-associated factor 5-like" "XM_022479342.1" NA NA character(0) character(0) NA character(0) NA character(0) NA NA NA NA NA NA NA NA NA NA NA NA NA NA NA NA
"NC_035783.1" "Gnomon" "mRNA" 39253183 39258195 NA "+" NA "rna26684" c("GeneID:111127787", "Genbank:XM_022473035.1") "XM_022473035.1" NA NA NA "mRNA" NA NA NA NA NA "LOC111127787" NA gene15427 "Supporting evidence includes similarity to: 2 Proteins, and 100% coverage of the annotated genomic feature by RNAseq alignments, including 2 samples with support for all annotated introns" "CD151 antigen-like" "XM_022473035.1" NA NA character(0) character(0) NA character(0) NA character(0) NA NA NA NA NA NA NA NA NA NA NA NA NA NA NA NA
"NC_035783.1" "Gnomon" "mRNA" 40058009 40060854 NA "-" NA "rna26774" c("GeneID:111129225", "Genbank:XM_022475479.1") "XM_022475479.1" NA NA NA "mRNA" NA NA NA NA NA "LOC111129225" NA gene15480 "Supporting evidence includes similarity to: 6 Proteins, and 100% coverage of the annotated genomic feature by RNAseq alignments" "interferon regulatory factor 2-binding protein-like" "XM_022475479.1" NA NA character(0) character(0) NA character(0) NA character(0) NA NA NA NA NA NA NA NA NA NA NA NA NA NA NA NA
"NC_035783.1" "Gnomon" "mRNA" 40141181 40143631 NA "+" NA "rna26783" c("GeneID:111131219", "Genbank:XM_022478643.1") "XM_022478643.1" NA NA NA "mRNA" NA NA NA NA NA "LOC111131219" NA gene15487 "Supporting evidence includes similarity to: 5 Proteins, and 100% coverage of the annotated genomic feature by RNAseq alignments, including 24 samples with support for all annotated introns" "NF-kappa-B inhibitor alpha-like" "XM_022478643.1" NA NA character(0) character(0) NA character(0) NA character(0) NA NA NA NA NA NA NA NA NA NA NA NA NA NA NA NA
"NC_035783.1" "Gnomon" "mRNA" 40487217 40503360 NA "-" NA "rna26847" c("GeneID:111129932", "Genbank:XM_022476483.1") "XM_022476483.1" NA NA NA "mRNA" NA NA NA NA NA "LOC111129932" NA gene15508 "Supporting evidence includes similarity to: 1 Protein, and 100% coverage of the annotated genomic feature by RNAseq alignments, including 7 samples with support for all annotated introns" "GTPase IMAP family member 4-like, transcript variant X2" "XM_022476483.1" NA NA character(0) character(0) NA character(0) NA character(0) NA NA NA NA NA NA NA NA NA NA NA NA NA NA NA NA
"NC_035783.1" "Gnomon" "mRNA" 40487217 40503360 NA "-" NA "rna26848" c("GeneID:111129932", "Genbank:XM_022476482.1") "XM_022476482.1" NA NA NA "mRNA" NA NA NA NA NA "LOC111129932" NA gene15508 "Supporting evidence includes similarity to: 1 Protein, and 100% coverage of the annotated genomic feature by RNAseq alignments, including 6 samples with support for all annotated introns" "GTPase IMAP family member 4-like, transcript variant X1" "XM_022476482.1" NA NA character(0) character(0) NA character(0) NA character(0) NA NA NA NA NA NA NA NA NA NA NA NA NA NA NA NA
"NC_035783.1" "Gnomon" "mRNA" 40506855 40515001 NA "+" NA "rna26853" c("GeneID:111129930", "Genbank:XM_022476479.1") "XM_022476479.1" NA NA NA "mRNA" NA NA NA NA NA "LOC111129930" NA gene15511 "Supporting evidence includes similarity to: 3 Proteins, and 100% coverage of the annotated genomic feature by RNAseq alignments, including 8 samples with support for all annotated introns" "GTPase IMAP family member 4-like, transcript variant X2" "XM_022476479.1" NA NA character(0) character(0) NA character(0) NA character(0) NA NA NA NA NA NA NA NA NA NA NA NA NA NA NA NA
"NC_035783.1" "Gnomon" "mRNA" 40507602 40515001 NA "+" NA "rna26854" c("GeneID:111129930", "Genbank:XM_022476477.1") "XM_022476477.1" NA NA NA "mRNA" NA NA NA NA NA "LOC111129930" NA gene15511 "Supporting evidence includes similarity to: 3 Proteins, and 100% coverage of the annotated genomic feature by RNAseq alignments, including 1 sample with support for all annotated introns" "GTPase IMAP family member 4-like, transcript variant X1" "XM_022476477.1" NA NA character(0) character(0) NA character(0) NA character(0) NA NA NA NA NA NA NA NA NA NA NA NA NA NA NA NA
"NC_035783.1" "Gnomon" "mRNA" 40507954 40515001 NA "+" NA "rna26855" c("GeneID:111129930", "Genbank:XM_022476480.1") "XM_022476480.1" NA NA NA "mRNA" NA NA NA NA NA "LOC111129930" NA gene15511 "Supporting evidence includes similarity to: 3 Proteins, and 100% coverage of the annotated genomic feature by RNAseq alignments, including 2 samples with support for all annotated introns" "GTPase IMAP family member 4-like, transcript variant X3" "XM_022476480.1" NA NA character(0) character(0) NA character(0) NA character(0) NA NA NA NA NA NA NA NA NA NA NA NA NA NA NA NA
"NC_035783.1" "Gnomon" "mRNA" 41216464 41224086 NA "-" NA "rna26924" c("GeneID:111130155", "Genbank:XM_022476897.1") "XM_022476897.1" NA NA NA "mRNA" NA NA NA NA NA "LOC111130155" NA gene15551 "Supporting evidence includes similarity to: 3 Proteins, and 100% coverage of the annotated genomic feature by RNAseq alignments, including 8 samples with support for all annotated introns" "GTPase IMAP family member 4-like, transcript variant X1" "XM_022476897.1" NA NA character(0) character(0) NA character(0) NA character(0) NA NA NA NA NA NA NA NA NA NA NA NA NA NA NA NA
"NC_035783.1" "Gnomon" "mRNA" 41216466 41225472 NA "-" NA "rna26925" c("GeneID:111130155", "Genbank:XM_022476898.1") "XM_022476898.1" NA NA NA "mRNA" NA NA NA NA NA "LOC111130155" NA gene15551 "Supporting evidence includes similarity to: 3 Proteins, and 100% coverage of the annotated genomic feature by RNAseq alignments, including 4 samples with support for all annotated introns" "GTPase IMAP family member 4-like, transcript variant X2" "XM_022476898.1" NA NA character(0) character(0) NA character(0) NA character(0) NA NA NA NA NA NA NA NA NA NA NA NA NA NA NA NA
"NC_035783.1" "Gnomon" "mRNA" 41216466 41218150 NA "-" NA "rna26926" c("GeneID:111130155", "Genbank:XM_022476899.1") "XM_022476899.1" NA NA NA "mRNA" NA NA NA NA NA "LOC111130155" NA gene15551 "Supporting evidence includes similarity to: 3 Proteins, and 100% coverage of the annotated genomic feature by RNAseq alignments, including 1 sample with support for all annotated introns" "GTPase IMAP family member 4-like, transcript variant X3" "XM_022476899.1" NA NA character(0) character(0) NA character(0) NA character(0) NA NA NA NA NA NA NA NA NA NA NA NA NA NA NA NA
"NC_035783.1" "Gnomon" "mRNA" 41231076 41243082 NA "+" NA "rna26932" c("GeneID:111130153", "Genbank:XM_022476892.1") "XM_022476892.1" NA NA NA "mRNA" NA NA NA NA NA "LOC111130153" NA gene15554 "Supporting evidence includes similarity to: 2 Proteins, and 100% coverage of the annotated genomic feature by RNAseq alignments, including 23 samples with support for all annotated introns" "GTPase IMAP family member 4-like, transcript variant X1" "XM_022476892.1" NA NA character(0) character(0) NA character(0) NA character(0) NA NA NA NA NA NA NA NA NA NA NA NA NA NA NA NA
"NC_035783.1" "Gnomon" "mRNA" 41231076 41243082 NA "+" NA "rna26933" c("GeneID:111130153", "Genbank:XM_022476894.1") "XM_022476894.1" NA NA NA "mRNA" NA NA NA NA NA "LOC111130153" NA gene15554 "Supporting evidence includes similarity to: 2 Proteins, and 100% coverage of the annotated genomic feature by RNAseq alignments, including 6 samples with support for all annotated introns" "GTPase IMAP family member 4-like, transcript variant X3" "XM_022476894.1" NA NA character(0) character(0) NA character(0) NA character(0) NA NA NA NA NA NA NA NA NA NA NA NA NA NA NA NA
"NC_035783.1" "Gnomon" "mRNA" 41231081 41243082 NA "+" NA "rna26934" c("GeneID:111130153", "Genbank:XM_022476893.1") "XM_022476893.1" NA NA NA "mRNA" NA NA NA NA NA "LOC111130153" NA gene15554 "Supporting evidence includes similarity to: 2 Proteins, and 100% coverage of the annotated genomic feature by RNAseq alignments, including 20 samples with support for all annotated introns" "GTPase IMAP family member 4-like, transcript variant X2" "XM_022476893.1" NA NA character(0) character(0) NA character(0) NA character(0) NA NA NA NA NA NA NA NA NA NA NA NA NA NA NA NA
"NC_035783.1" "Gnomon" "mRNA" 41597735 41600296 NA "-" NA "rna26990" c("GeneID:111131108", "Genbank:XM_022478482.1") "XM_022478482.1" NA NA NA "mRNA" NA NA NA NA NA "LOC111131108" NA gene15577 "Supporting evidence includes similarity to: 1 EST, 2 Proteins, and 100% coverage of the annotated genomic feature by RNAseq alignments, including 27 samples with support for all annotated introns" "NF-kappa-B inhibitor alpha-like" "XM_022478482.1" NA NA character(0) character(0) NA character(0) NA character(0) NA NA NA NA NA NA NA NA NA NA NA NA NA NA NA NA
"NC_035783.1" "Gnomon" "mRNA" 41683377 41686251 NA "+" NA "rna27001" c("GeneID:111128962", "Genbank:XM_022474938.1") "XM_022474938.1" NA NA NA "mRNA" NA NA NA NA NA "LOC111128962" NA gene15585 "Supporting evidence includes similarity to: 6 Proteins, and 100% coverage of the annotated genomic feature by RNAseq alignments" "interferon regulatory factor 2-binding protein-like" "XM_022474938.1" NA NA character(0) character(0) NA character(0) NA character(0) NA NA NA NA NA NA NA NA NA NA NA NA NA NA NA NA
"NC_035783.1" "Gnomon" "mRNA" 41900482 41902747 NA "-" NA "rna27028" c("GeneID:111129924", "Genbank:XM_022476472.1") "XM_022476472.1" NA NA NA "mRNA" NA NA NA NA NA "LOC111129924" NA gene15599 "Supporting evidence includes similarity to: 100% coverage of the annotated genomic feature by RNAseq alignments, including 2 samples with support for all annotated introns" "nuclear apoptosis-inducing factor 1-like, transcript variant X2" "XM_022476472.1" NA NA character(0) character(0) NA character(0) NA character(0) NA NA NA NA NA NA NA NA NA NA NA NA NA NA NA NA
"NC_035783.1" "Gnomon" "mRNA" 41900482 41902744 NA "-" NA "rna27029" c("GeneID:111129924", "Genbank:XM_022476471.1") "XM_022476471.1" NA NA NA "mRNA" NA NA NA NA NA "LOC111129924" NA gene15599 "Supporting evidence includes similarity to: 1 Protein, and 100% coverage of the annotated genomic feature by RNAseq alignments, including 3 samples with support for all annotated introns" "nuclear apoptosis-inducing factor 1-like, transcript variant X1" "XM_022476471.1" NA NA character(0) character(0) NA character(0) NA character(0) NA NA NA NA NA NA NA NA NA NA NA NA NA NA NA NA
"NC_035783.1" "Gnomon" "mRNA" 42702958 42703729 NA "+" NA "rna27108" c("GeneID:111129671", "Genbank:XM_022476132.1") "XM_022476132.1" NA NA NA "mRNA" NA NA NA NA NA "LOC111129671" NA gene15653 "Supporting evidence includes similarity to: 41 Proteins" "heat shock protein 83-like" "XM_022476132.1" NA NA character(0) character(0) NA character(0) NA character(0) NA NA NA NA NA NA NA NA NA NA NA NA NA NA NA NA
"NC_035783.1" "Gnomon" "mRNA" 42709604 42714075 NA "+" NA "rna27109" c("GeneID:111129841", "Genbank:XM_022476325.1") "XM_022476325.1" NA NA NA "mRNA" NA NA NA NA NA "LOC111129841" NA gene15654 "Supporting evidence includes similarity to: 4 ESTs, 33 Proteins, and 100% coverage of the annotated genomic feature by RNAseq alignments, including 27 samples with support for all annotated introns" "heat shock protein HSP 90-beta-like" "XM_022476325.1" NA NA character(0) character(0) NA character(0) NA character(0) NA NA NA NA NA NA NA NA NA NA NA NA NA NA NA NA
"NC_035783.1" "Gnomon" "mRNA" 49421621 49447386 NA "+" NA "rna27587" c("GeneID:111129720", "Genbank:XM_022476189.1") "XM_022476189.1" NA NA NA "mRNA" NA NA NA NA NA "LOC111129720" NA gene15989 "Supporting evidence includes similarity to: 1 Protein, and 99% coverage of the annotated genomic feature by RNAseq alignments" "adenylate cyclase type 10-like" "XM_022476189.1" NA NA character(0) character(0) NA character(0) NA character(0) NA NA NA NA NA NA NA NA NA NA NA NA NA NA NA NA
"NC_035783.1" "Gnomon" "mRNA" 53106860 53112985 NA "+" NA "rna27934" c("GeneID:111130466", "Genbank:XM_022477557.1") "XM_022477557.1" NA NA NA "mRNA" NA NA NA NA NA "LOC111130466" NA gene16221 "Supporting evidence includes similarity to: 1 Protein, and 100% coverage of the annotated genomic feature by RNAseq alignments, including 19 samples with support for all annotated introns" "programmed cell death protein 7-like" "XM_022477557.1" NA NA character(0) character(0) NA character(0) NA character(0) NA NA NA NA NA NA NA NA NA NA NA NA NA NA NA NA
"NC_035783.1" "Gnomon" "mRNA" 53199342 53202969 NA "-" NA "rna27948" c("GeneID:111128186", "Genbank:XM_022473671.1") "XM_022473671.1" NA NA NA "mRNA" NA NA NA NA NA "LOC111128186" NA gene16231 "Supporting evidence includes similarity to: 11 Proteins, and 100% coverage of the annotated genomic feature by RNAseq alignments, including 26 samples with support for all annotated introns" "cdc42 homolog" "XM_022473671.1" NA NA character(0) character(0) NA character(0) NA character(0) NA NA NA NA NA NA NA NA NA NA NA NA NA NA NA NA
"NC_035783.1" "Gnomon" "mRNA" 53446201 53448799 NA "+" NA "rna27980" c("GeneID:111130043", "Genbank:XM_022476690.1") "XM_022476690.1" NA NA NA "mRNA" NA NA NA NA NA "LOC111130043" NA gene16255 "Supporting evidence includes similarity to: 100% coverage of the annotated genomic feature by RNAseq alignments, including 18 samples with support for all annotated introns" "cyclic AMP-dependent transcription factor ATF-4-like" "XM_022476690.1" NA NA character(0) character(0) NA character(0) NA character(0) NA NA NA NA NA NA NA NA NA NA NA NA NA NA NA NA
"NC_035783.1" "Gnomon" "mRNA" 53482372 53510662 NA "+" NA "rna27986" c("GeneID:111130040", "Genbank:XM_022476659.1") "XM_022476659.1" NA NA NA "mRNA" NA NA NA NA NA "LOC111130040" NA gene16258 "Supporting evidence includes similarity to: 1 EST, 6 Proteins, and 100% coverage of the annotated genomic feature by RNAseq alignments, including 4 samples with support for all annotated introns" "calpain-B-like, transcript variant X2" "XM_022476659.1" NA NA character(0) character(0) NA character(0) NA character(0) NA NA NA NA NA NA NA NA NA NA NA NA NA NA NA NA
"NC_035783.1" "Gnomon" "mRNA" 53482378 53510662 NA "+" NA "rna27987" c("GeneID:111130040", "Genbank:XM_022476662.1") "XM_022476662.1" NA NA NA "mRNA" NA NA NA NA NA "LOC111130040" NA gene16258 "Supporting evidence includes similarity to: 1 EST, 7 Proteins, and 100% coverage of the annotated genomic feature by RNAseq alignments, including 4 samples with support for all annotated introns" "calpain-B-like, transcript variant X4" "XM_022476662.1" NA NA character(0) character(0) NA character(0) NA character(0) NA NA NA NA NA NA NA NA NA NA NA NA NA NA NA NA
"NC_035783.1" "Gnomon" "mRNA" 53482378 53510662 NA "+" NA "rna27988" c("GeneID:111130040", "Genbank:XM_022476663.1") "XM_022476663.1" NA NA NA "mRNA" NA NA NA NA NA "LOC111130040" NA gene16258 "Supporting evidence includes similarity to: 1 EST, 7 Proteins, and 100% coverage of the annotated genomic feature by RNAseq alignments, including 7 samples with support for all annotated introns" "calpain-B-like, transcript variant X5" "XM_022476663.1" NA NA character(0) character(0) NA character(0) NA character(0) NA NA NA NA NA NA NA NA NA NA NA NA NA NA NA NA
"NC_035783.1" "Gnomon" "mRNA" 53482378 53510662 NA "+" NA "rna27989" c("GeneID:111130040", "Genbank:XM_022476669.1") "XM_022476669.1" NA NA NA "mRNA" NA NA NA NA NA "LOC111130040" NA gene16258 "Supporting evidence includes similarity to: 1 EST, 7 Proteins, and 100% coverage of the annotated genomic feature by RNAseq alignments, including 7 samples with support for all annotated introns" "calpain-B-like, transcript variant X11" "XM_022476669.1" NA NA character(0) character(0) NA character(0) NA character(0) NA NA NA NA NA NA NA NA NA NA NA NA NA NA NA NA
"NC_035783.1" "Gnomon" "mRNA" 53482378 53510662 NA "+" NA "rna27990" c("GeneID:111130040", "Genbank:XM_022476671.1") "XM_022476671.1" NA NA NA "mRNA" NA NA NA NA NA "LOC111130040" NA gene16258 "Supporting evidence includes similarity to: 1 EST, 7 Proteins, and 100% coverage of the annotated genomic feature by RNAseq alignments, including 15 samples with support for all annotated introns" "calpain-B-like, transcript variant X13" "XM_022476671.1" NA NA character(0) character(0) NA character(0) NA character(0) NA NA NA NA NA NA NA NA NA NA NA NA NA NA NA NA
"NC_035783.1" "Gnomon" "mRNA" 53482378 53510662 NA "+" NA "rna27991" c("GeneID:111130040", "Genbank:XM_022476674.1") "XM_022476674.1" NA NA NA "mRNA" NA NA NA NA NA "LOC111130040" NA gene16258 "Supporting evidence includes similarity to: 1 EST, 7 Proteins, and 100% coverage of the annotated genomic feature by RNAseq alignments, including 24 samples with support for all annotated introns" "calpain-B-like, transcript variant X15" "XM_022476674.1" NA NA character(0) character(0) NA character(0) NA character(0) NA NA NA NA NA NA NA NA NA NA NA NA NA NA NA NA
"NC_035783.1" "Gnomon" "mRNA" 53482378 53510662 NA "+" NA "rna27992" c("GeneID:111130040", "Genbank:XM_022476675.1") "XM_022476675.1" NA NA NA "mRNA" NA NA NA NA NA "LOC111130040" NA gene16258 "Supporting evidence includes similarity to: 1 EST, 8 Proteins, and 100% coverage of the annotated genomic feature by RNAseq alignments, including 24 samples with support for all annotated introns" "calpain-B-like, transcript variant X16" "XM_022476675.1" NA NA character(0) character(0) NA character(0) NA character(0) NA NA NA NA NA NA NA NA NA NA NA NA NA NA NA NA
"NC_035783.1" "Gnomon" "mRNA" 53482378 53510662 NA "+" NA "rna27993" c("GeneID:111130040", "Genbank:XM_022476666.1") "XM_022476666.1" NA NA NA "mRNA" NA NA NA NA NA "LOC111130040" NA gene16258 "Supporting evidence includes similarity to: 1 EST, 7 Proteins, and 100% coverage of the annotated genomic feature by RNAseq alignments, including 21 samples with support for all annotated introns" "calpain-B-like, transcript variant X8" "XM_022476666.1" NA NA character(0) character(0) NA character(0) NA character(0) NA NA NA NA NA NA NA NA NA NA NA NA NA NA NA NA
"NC_035783.1" "Gnomon" "mRNA" 53482378 53510662 NA "+" NA "rna27994" c("GeneID:111130040", "Genbank:XM_022476677.1") "XM_022476677.1" NA NA NA "mRNA" NA NA NA NA NA "LOC111130040" NA gene16258 "Supporting evidence includes similarity to: 1 EST, 7 Proteins, and 100% coverage of the annotated genomic feature by RNAseq alignments, including 25 samples with support for all annotated introns" "calpain-B-like, transcript variant X18" "XM_022476677.1" NA NA character(0) character(0) NA character(0) NA character(0) NA NA NA NA NA NA NA NA NA NA NA NA NA NA NA NA
"NC_035783.1" "Gnomon" "mRNA" 53482378 53510662 NA "+" NA "rna27995" c("GeneID:111130040", "Genbank:XM_022476679.1") "XM_022476679.1" NA NA NA "mRNA" NA NA NA NA NA "LOC111130040" NA gene16258 "Supporting evidence includes similarity to: 1 EST, 8 Proteins, and 100% coverage of the annotated genomic feature by RNAseq alignments, including 25 samples with support for all annotated introns" "calpain-B-like, transcript variant X20" "XM_022476679.1" NA NA character(0) character(0) NA character(0) NA character(0) NA NA NA NA NA NA NA NA NA NA NA NA NA NA NA NA
"NC_035783.1" "Gnomon" "mRNA" 53482378 53510662 NA "+" NA "rna27996" c("GeneID:111130040", "Genbank:XM_022476658.1") "XM_022476658.1" NA NA NA "mRNA" NA NA NA NA NA "LOC111130040" NA gene16258 "Supporting evidence includes similarity to: 1 EST, 6 Proteins, and 100% coverage of the annotated genomic feature by RNAseq alignments, including 4 samples with support for all annotated introns" "calpain-B-like, transcript variant X1" "XM_022476658.1" NA NA character(0) character(0) NA character(0) NA character(0) NA NA NA NA NA NA NA NA NA NA NA NA NA NA NA NA
"NC_035783.1" "Gnomon" "mRNA" 53482378 53510662 NA "+" NA "rna27997" c("GeneID:111130040", "Genbank:XM_022476664.1") "XM_022476664.1" NA NA NA "mRNA" NA NA NA NA NA "LOC111130040" NA gene16258 "Supporting evidence includes similarity to: 1 EST, 6 Proteins, and 100% coverage of the annotated genomic feature by RNAseq alignments, including 4 samples with support for all annotated introns" "calpain-B-like, transcript variant X6" "XM_022476664.1" NA NA character(0) character(0) NA character(0) NA character(0) NA NA NA NA NA NA NA NA NA NA NA NA NA NA NA NA
"NC_035783.1" "Gnomon" "mRNA" 53482378 53510662 NA "+" NA "rna27998" c("GeneID:111130040", "Genbank:XM_022476660.1") "XM_022476660.1" NA NA NA "mRNA" NA NA NA NA NA "LOC111130040" NA gene16258 "Supporting evidence includes similarity to: 1 EST, 7 Proteins, and 100% coverage of the annotated genomic feature by RNAseq alignments, including 7 samples with support for all annotated introns" "calpain-B-like, transcript variant X3" "XM_022476660.1" NA NA character(0) character(0) NA character(0) NA character(0) NA NA NA NA NA NA NA NA NA NA NA NA NA NA NA NA
"NC_035783.1" "Gnomon" "mRNA" 53482378 53510662 NA "+" NA "rna27999" c("GeneID:111130040", "Genbank:XM_022476668.1") "XM_022476668.1" NA NA NA "mRNA" NA NA NA NA NA "LOC111130040" NA gene16258 "Supporting evidence includes similarity to: 1 EST, 6 Proteins, and 100% coverage of the annotated genomic feature by RNAseq alignments, including 7 samples with support for all annotated introns" "calpain-B-like, transcript variant X10" "XM_022476668.1" NA NA character(0) character(0) NA character(0) NA character(0) NA NA NA NA NA NA NA NA NA NA NA NA NA NA NA NA
"NC_035783.1" "Gnomon" "mRNA" 53482378 53510662 NA "+" NA "rna28000" c("GeneID:111130040", "Genbank:XM_022476670.1") "XM_022476670.1" NA NA NA "mRNA" NA NA NA NA NA "LOC111130040" NA gene16258 "Supporting evidence includes similarity to: 1 EST, 6 Proteins, and 100% coverage of the annotated genomic feature by RNAseq alignments, including 15 samples with support for all annotated introns" "calpain-B-like, transcript variant X12" "XM_022476670.1" NA NA character(0) character(0) NA character(0) NA character(0) NA NA NA NA NA NA NA NA NA NA NA NA NA NA NA NA
"NC_035783.1" "Gnomon" "mRNA" 53482378 53510662 NA "+" NA "rna28001" c("GeneID:111130040", "Genbank:XM_022476673.1") "XM_022476673.1" NA NA NA "mRNA" NA NA NA NA NA "LOC111130040" NA gene16258 "Supporting evidence includes similarity to: 1 EST, 6 Proteins, and 100% coverage of the annotated genomic feature by RNAseq alignments, including 24 samples with support for all annotated introns" "calpain-B-like, transcript variant X14" "XM_022476673.1" NA NA character(0) character(0) NA character(0) NA character(0) NA NA NA NA NA NA NA NA NA NA NA NA NA NA NA NA
"NC_035783.1" "Gnomon" "mRNA" 53482378 53510662 NA "+" NA "rna28002" c("GeneID:111130040", "Genbank:XM_022476665.1") "XM_022476665.1" NA NA NA "mRNA" NA NA NA NA NA "LOC111130040" NA gene16258 "Supporting evidence includes similarity to: 1 EST, 6 Proteins, and 100% coverage of the annotated genomic feature by RNAseq alignments, including 21 samples with support for all annotated introns" "calpain-B-like, transcript variant X7" "XM_022476665.1" NA NA character(0) character(0) NA character(0) NA character(0) NA NA NA NA NA NA NA NA NA NA NA NA NA NA NA NA
"NC_035783.1" "Gnomon" "mRNA" 53482378 53510662 NA "+" NA "rna28003" c("GeneID:111130040", "Genbank:XM_022476667.1") "XM_022476667.1" NA NA NA "mRNA" NA NA NA NA NA "LOC111130040" NA gene16258 "Supporting evidence includes similarity to: 1 EST, 6 Proteins, and 100% coverage of the annotated genomic feature by RNAseq alignments, including 21 samples with support for all annotated introns" "calpain-B-like, transcript variant X9" "XM_022476667.1" NA NA character(0) character(0) NA character(0) NA character(0) NA NA NA NA NA NA NA NA NA NA NA NA NA NA NA NA
"NC_035783.1" "Gnomon" "mRNA" 53482378 53510662 NA "+" NA "rna28004" c("GeneID:111130040", "Genbank:XM_022476676.1") "XM_022476676.1" NA NA NA "mRNA" NA NA NA NA NA "LOC111130040" NA gene16258 "Supporting evidence includes similarity to: 1 EST, 6 Proteins, and 100% coverage of the annotated genomic feature by RNAseq alignments, including 24 samples with support for all annotated introns" "calpain-B-like, transcript variant X17" "XM_022476676.1" NA NA character(0) character(0) NA character(0) NA character(0) NA NA NA NA NA NA NA NA NA NA NA NA NA NA NA NA
"NC_035783.1" "Gnomon" "mRNA" 53482378 53510662 NA "+" NA "rna28005" c("GeneID:111130040", "Genbank:XM_022476678.1") "XM_022476678.1" NA NA NA "mRNA" NA NA NA NA NA "LOC111130040" NA gene16258 "Supporting evidence includes similarity to: 1 EST, 6 Proteins, and 100% coverage of the annotated genomic feature by RNAseq alignments, including 24 samples with support for all annotated introns" "calpain-B-like, transcript variant X19" "XM_022476678.1" NA NA character(0) character(0) NA character(0) NA character(0) NA NA NA NA NA NA NA NA NA NA NA NA NA NA NA NA
"NC_035783.1" "Gnomon" "mRNA" 53484882 53510662 NA "+" NA "rna28006" c("GeneID:111130040", "Genbank:XM_022476681.1") "XM_022476681.1" NA NA NA "mRNA" NA NA NA NA NA "LOC111130040" NA gene16258 "Supporting evidence includes similarity to: 1 EST, 7 Proteins, and 100% coverage of the annotated genomic feature by RNAseq alignments, including 4 samples with support for all annotated introns" "calpain-B-like, transcript variant X22" "XM_022476681.1" NA NA character(0) character(0) NA character(0) NA character(0) NA NA NA NA NA NA NA NA NA NA NA NA NA NA NA NA
"NC_035783.1" "Gnomon" "mRNA" 53484882 53510662 NA "+" NA "rna28007" c("GeneID:111130040", "Genbank:XM_022476682.1") "XM_022476682.1" NA NA NA "mRNA" NA NA NA NA NA "LOC111130040" NA gene16258 "Supporting evidence includes similarity to: 1 EST, 11 Proteins, and 100% coverage of the annotated genomic feature by RNAseq alignments, including 24 samples with support for all annotated introns" "calpain-B-like, transcript variant X23" "XM_022476682.1" NA NA character(0) character(0) NA character(0) NA character(0) NA NA NA NA NA NA NA NA NA NA NA NA NA NA NA NA
"NC_035783.1" "Gnomon" "mRNA" 53484882 53510662 NA "+" NA "rna28008" c("GeneID:111130040", "Genbank:XM_022476680.1") "XM_022476680.1" NA NA NA "mRNA" NA NA NA NA NA "LOC111130040" NA gene16258 "Supporting evidence includes similarity to: 1 EST, 17 Proteins, and 100% coverage of the annotated genomic feature by RNAseq alignments, including 4 samples with support for all annotated introns" "calpain-B-like, transcript variant X21" "XM_022476680.1" NA NA character(0) character(0) NA character(0) NA character(0) NA NA NA NA NA NA NA NA NA NA NA NA NA NA NA NA
"NC_035783.1" "Gnomon" "mRNA" 54496253 54498346 NA "+" NA "rna28103" c("GeneID:111130489", "Genbank:XM_022477622.1") "XM_022477622.1" NA NA NA "mRNA" NA NA NA NA NA "LOC111130489" NA gene16323 "Supporting evidence includes similarity to: 100% coverage of the annotated genomic feature by RNAseq alignments, including 24 samples with support for all annotated introns" "cyclic AMP-dependent transcription factor ATF-4-like" "XM_022477622.1" NA NA character(0) character(0) NA character(0) NA character(0) NA NA NA NA NA NA NA NA NA NA NA NA NA NA NA NA
"NC_035783.1" "Gnomon" "mRNA" 54531837 54555881 NA "+" NA "rna28107" c("GeneID:111130487", "Genbank:XM_022477596.1") "XM_022477596.1" NA NA NA "mRNA" NA NA NA NA NA "LOC111130487" NA gene16326 "Supporting evidence includes similarity to: 1 Protein, and 100% coverage of the annotated genomic feature by RNAseq alignments, including 3 samples with support for all annotated introns" "calpain-B-like, transcript variant X1" "XM_022477596.1" NA NA character(0) character(0) NA character(0) NA character(0) NA NA NA NA NA NA NA NA NA NA NA NA NA NA NA NA
"NC_035783.1" "Gnomon" "mRNA" 54531854 54555881 NA "+" NA "rna28108" c("GeneID:111130487", "Genbank:XM_022477598.1") "XM_022477598.1" NA NA NA "mRNA" NA NA NA NA NA "LOC111130487" NA gene16326 "Supporting evidence includes similarity to: 9 Proteins, and 100% coverage of the annotated genomic feature by RNAseq alignments, including 3 samples with support for all annotated introns" "calpain-B-like, transcript variant X3" "XM_022477598.1" NA NA character(0) character(0) NA character(0) NA character(0) NA NA NA NA NA NA NA NA NA NA NA NA NA NA NA NA
"NC_035783.1" "Gnomon" "mRNA" 54531854 54555881 NA "+" NA "rna28109" c("GeneID:111130487", "Genbank:XM_022477600.1") "XM_022477600.1" NA NA NA "mRNA" NA NA NA NA NA "LOC111130487" NA gene16326 "Supporting evidence includes similarity to: 8 Proteins, and 100% coverage of the annotated genomic feature by RNAseq alignments, including 6 samples with support for all annotated introns" "calpain-B-like, transcript variant X5" "XM_022477600.1" NA NA character(0) character(0) NA character(0) NA character(0) NA NA NA NA NA NA NA NA NA NA NA NA NA NA NA NA
"NC_035783.1" "Gnomon" "mRNA" 54531854 54555881 NA "+" NA "rna28110" c("GeneID:111130487", "Genbank:XM_022477607.1") "XM_022477607.1" NA NA NA "mRNA" NA NA NA NA NA "LOC111130487" NA gene16326 "Supporting evidence includes similarity to: 8 Proteins, and 100% coverage of the annotated genomic feature by RNAseq alignments, including 7 samples with support for all annotated introns" "calpain-B-like, transcript variant X11" "XM_022477607.1" NA NA character(0) character(0) NA character(0) NA character(0) NA NA NA NA NA NA NA NA NA NA NA NA NA NA NA NA
"NC_035783.1" "Gnomon" "mRNA" 54531854 54555881 NA "+" NA "rna28111" c("GeneID:111130487", "Genbank:XM_022477609.1") "XM_022477609.1" NA NA NA "mRNA" NA NA NA NA NA "LOC111130487" NA gene16326 "Supporting evidence includes similarity to: 9 Proteins, and 100% coverage of the annotated genomic feature by RNAseq alignments, including 13 samples with support for all annotated introns" "calpain-B-like, transcript variant X13" "XM_022477609.1" NA NA character(0) character(0) NA character(0) NA character(0) NA NA NA NA NA NA NA NA NA NA NA NA NA NA NA NA
"NC_035783.1" "Gnomon" "mRNA" 54531854 54555881 NA "+" NA "rna28112" c("GeneID:111130487", "Genbank:XM_022477611.1") "XM_022477611.1" NA NA NA "mRNA" NA NA NA NA NA "LOC111130487" NA gene16326 "Supporting evidence includes similarity to: 8 Proteins, and 100% coverage of the annotated genomic feature by RNAseq alignments, including 19 samples with support for all annotated introns" "calpain-B-like, transcript variant X15" "XM_022477611.1" NA NA character(0) character(0) NA character(0) NA character(0) NA NA NA NA NA NA NA NA NA NA NA NA NA NA NA NA
"NC_035783.1" "Gnomon" "mRNA" 54531854 54555881 NA "+" NA "rna28113" c("GeneID:111130487", "Genbank:XM_022477612.1") "XM_022477612.1" NA NA NA "mRNA" NA NA NA NA NA "LOC111130487" NA gene16326 "Supporting evidence includes similarity to: 9 Proteins, and 100% coverage of the annotated genomic feature by RNAseq alignments, including 19 samples with support for all annotated introns" "calpain-B-like, transcript variant X16" "XM_022477612.1" NA NA character(0) character(0) NA character(0) NA character(0) NA NA NA NA NA NA NA NA NA NA NA NA NA NA NA NA
"NC_035783.1" "Gnomon" "mRNA" 54531854 54555881 NA "+" NA "rna28114" c("GeneID:111130487", "Genbank:XM_022477603.1") "XM_022477603.1" NA NA NA "mRNA" NA NA NA NA NA "LOC111130487" NA gene16326 "Supporting evidence includes similarity to: 8 Proteins, and 100% coverage of the annotated genomic feature by RNAseq alignments, including 17 samples with support for all annotated introns" "calpain-B-like, transcript variant X8" "XM_022477603.1" NA NA character(0) character(0) NA character(0) NA character(0) NA NA NA NA NA NA NA NA NA NA NA NA NA NA NA NA
"NC_035783.1" "Gnomon" "mRNA" 54531854 54555881 NA "+" NA "rna28115" c("GeneID:111130487", "Genbank:XM_022477614.1") "XM_022477614.1" NA NA NA "mRNA" NA NA NA NA NA "LOC111130487" NA gene16326 "Supporting evidence includes similarity to: 9 Proteins, and 100% coverage of the annotated genomic feature by RNAseq alignments, including 19 samples with support for all annotated introns" "calpain-B-like, transcript variant X18" "XM_022477614.1" NA NA character(0) character(0) NA character(0) NA character(0) NA NA NA NA NA NA NA NA NA NA NA NA NA NA NA NA
"NC_035783.1" "Gnomon" "mRNA" 54531854 54555881 NA "+" NA "rna28116" c("GeneID:111130487", "Genbank:XM_022477616.1") "XM_022477616.1" NA NA NA "mRNA" NA NA NA NA NA "LOC111130487" NA gene16326 "Supporting evidence includes similarity to: 8 Proteins, and 100% coverage of the annotated genomic feature by RNAseq alignments, including 19 samples with support for all annotated introns" "calpain-B-like, transcript variant X20" "XM_022477616.1" NA NA character(0) character(0) NA character(0) NA character(0) NA NA NA NA NA NA NA NA NA NA NA NA NA NA NA NA
"NC_035783.1" "Gnomon" "mRNA" 54531854 54555881 NA "+" NA "rna28117" c("GeneID:111130487", "Genbank:XM_022477601.1") "XM_022477601.1" NA NA NA "mRNA" NA NA NA NA NA "LOC111130487" NA gene16326 "Supporting evidence includes similarity to: 1 Protein, and 100% coverage of the annotated genomic feature by RNAseq alignments, including 3 samples with support for all annotated introns" "calpain-B-like, transcript variant X6" "XM_022477601.1" NA NA character(0) character(0) NA character(0) NA character(0) NA NA NA NA NA NA NA NA NA NA NA NA NA NA NA NA
"NC_035783.1" "Gnomon" "mRNA" 54531854 54555881 NA "+" NA "rna28118" c("GeneID:111130487", "Genbank:XM_022477599.1") "XM_022477599.1" NA NA NA "mRNA" NA NA NA NA NA "LOC111130487" NA gene16326 "Supporting evidence includes similarity to: 1 Protein, and 100% coverage of the annotated genomic feature by RNAseq alignments, including 6 samples with support for all annotated introns" "calpain-B-like, transcript variant X4" "XM_022477599.1" NA NA character(0) character(0) NA character(0) NA character(0) NA NA NA NA NA NA NA NA NA NA NA NA NA NA NA NA
"NC_035783.1" "Gnomon" "mRNA" 54531854 54555881 NA "+" NA "rna28119" c("GeneID:111130487", "Genbank:XM_022477605.1") "XM_022477605.1" NA NA NA "mRNA" NA NA NA NA NA "LOC111130487" NA gene16326 "Supporting evidence includes similarity to: 1 Protein, and 100% coverage of the annotated genomic feature by RNAseq alignments, including 7 samples with support for all annotated introns" "calpain-B-like, transcript variant X10" "XM_022477605.1" NA NA character(0) character(0) NA character(0) NA character(0) NA NA NA NA NA NA NA NA NA NA NA NA NA NA NA NA
"NC_035783.1" "Gnomon" "mRNA" 54531854 54555881 NA "+" NA "rna28120" c("GeneID:111130487", "Genbank:XM_022477608.1") "XM_022477608.1" NA NA NA "mRNA" NA NA NA NA NA "LOC111130487" NA gene16326 "Supporting evidence includes similarity to: 1 Protein, and 100% coverage of the annotated genomic feature by RNAseq alignments, including 13 samples with support for all annotated introns" "calpain-B-like, transcript variant X12" "XM_022477608.1" NA NA character(0) character(0) NA character(0) NA character(0) NA NA NA NA NA NA NA NA NA NA NA NA NA NA NA NA
"NC_035783.1" "Gnomon" "mRNA" 54531854 54555881 NA "+" NA "rna28121" c("GeneID:111130487", "Genbank:XM_022477610.1") "XM_022477610.1" NA NA NA "mRNA" NA NA NA NA NA "LOC111130487" NA gene16326 "Supporting evidence includes similarity to: 1 Protein, and 100% coverage of the annotated genomic feature by RNAseq alignments, including 19 samples with support for all annotated introns" "calpain-B-like, transcript variant X14" "XM_022477610.1" NA NA character(0) character(0) NA character(0) NA character(0) NA NA NA NA NA NA NA NA NA NA NA NA NA NA NA NA
"NC_035783.1" "Gnomon" "mRNA" 54531854 54555881 NA "+" NA "rna28122" c("GeneID:111130487", "Genbank:XM_022477602.1") "XM_022477602.1" NA NA NA "mRNA" NA NA NA NA NA "LOC111130487" NA gene16326 "Supporting evidence includes similarity to: 1 Protein, and 100% coverage of the annotated genomic feature by RNAseq alignments, including 17 samples with support for all annotated introns" "calpain-B-like, transcript variant X7" "XM_022477602.1" NA NA character(0) character(0) NA character(0) NA character(0) NA NA NA NA NA NA NA NA NA NA NA NA NA NA NA NA
"NC_035783.1" "Gnomon" "mRNA" 54531854 54555881 NA "+" NA "rna28123" c("GeneID:111130487", "Genbank:XM_022477604.1") "XM_022477604.1" NA NA NA "mRNA" NA NA NA NA NA "LOC111130487" NA gene16326 "Supporting evidence includes similarity to: 2 Proteins, and 100% coverage of the annotated genomic feature by RNAseq alignments, including 17 samples with support for all annotated introns" "calpain-B-like, transcript variant X9" "XM_022477604.1" NA NA character(0) character(0) NA character(0) NA character(0) NA NA NA NA NA NA NA NA NA NA NA NA NA NA NA NA
"NC_035783.1" "Gnomon" "mRNA" 54531854 54555881 NA "+" NA "rna28124" c("GeneID:111130487", "Genbank:XM_022477613.1") "XM_022477613.1" NA NA NA "mRNA" NA NA NA NA NA "LOC111130487" NA gene16326 "Supporting evidence includes similarity to: 1 Protein, and 100% coverage of the annotated genomic feature by RNAseq alignments, including 19 samples with support for all annotated introns" "calpain-B-like, transcript variant X17" "XM_022477613.1" NA NA character(0) character(0) NA character(0) NA character(0) NA NA NA NA NA NA NA NA NA NA NA NA NA NA NA NA
"NC_035783.1" "Gnomon" "mRNA" 54531854 54555881 NA "+" NA "rna28125" c("GeneID:111130487", "Genbank:XM_022477615.1") "XM_022477615.1" NA NA NA "mRNA" NA NA NA NA NA "LOC111130487" NA gene16326 "Supporting evidence includes similarity to: 1 Protein, and 100% coverage of the annotated genomic feature by RNAseq alignments, including 19 samples with support for all annotated introns" "calpain-B-like, transcript variant X19" "XM_022477615.1" NA NA character(0) character(0) NA character(0) NA character(0) NA NA NA NA NA NA NA NA NA NA NA NA NA NA NA NA
"NC_035783.1" "Gnomon" "mRNA" 54531859 54555881 NA "+" NA "rna28126" c("GeneID:111130487", "Genbank:XM_022477597.1") "XM_022477597.1" NA NA NA "mRNA" NA NA NA NA NA "LOC111130487" NA gene16326 "Supporting evidence includes similarity to: 2 Proteins, and 100% coverage of the annotated genomic feature by RNAseq alignments, including 3 samples with support for all annotated introns" "calpain-B-like, transcript variant X2" "XM_022477597.1" NA NA character(0) character(0) NA character(0) NA character(0) NA NA NA NA NA NA NA NA NA NA NA NA NA NA NA NA
"NC_035783.1" "Gnomon" "mRNA" 54534206 54555881 NA "+" NA "rna28127" c("GeneID:111130487", "Genbank:XM_022477618.1") "XM_022477618.1" NA NA NA "mRNA" NA NA NA NA NA "LOC111130487" NA gene16326 "Supporting evidence includes similarity to: 5 Proteins, and 100% coverage of the annotated genomic feature by RNAseq alignments, including 3 samples with support for all annotated introns" "calpain-B-like, transcript variant X21" "XM_022477618.1" NA NA character(0) character(0) NA character(0) NA character(0) NA NA NA NA NA NA NA NA NA NA NA NA NA NA NA NA
"NC_035783.1" "Gnomon" "mRNA" 54534214 54555881 NA "+" NA "rna28128" c("GeneID:111130487", "Genbank:XM_022477619.1") "XM_022477619.1" NA NA NA "mRNA" NA NA NA NA NA "LOC111130487" NA gene16326 "Supporting evidence includes similarity to: 1 Protein, and 100% coverage of the annotated genomic feature by RNAseq alignments, including 3 samples with support for all annotated introns" "calpain-B-like, transcript variant X22" "XM_022477619.1" NA NA character(0) character(0) NA character(0) NA character(0) NA NA NA NA NA NA NA NA NA NA NA NA NA NA NA NA
"NC_035783.1" "Gnomon" "mRNA" 54534228 54555881 NA "+" NA "rna28129" c("GeneID:111130487", "Genbank:XM_022477620.1") "XM_022477620.1" NA NA NA "mRNA" NA NA NA NA NA "LOC111130487" NA gene16326 "Supporting evidence includes similarity to: 6 Proteins, and 100% coverage of the annotated genomic feature by RNAseq alignments, including 19 samples with support for all annotated introns" "calpain-B-like, transcript variant X23" "XM_022477620.1" NA NA character(0) character(0) NA character(0) NA character(0) NA NA NA NA NA NA NA NA NA NA NA NA NA NA NA NA
"NC_035783.1" "Gnomon" "mRNA" 55756931 55770434 NA "+" NA "rna28227" c("GeneID:111131837", "Genbank:XM_022479564.1") "XM_022479564.1" NA NA NA "mRNA" NA NA NA NA NA "LOC111131837" NA gene16381 "Supporting evidence includes similarity to: 3 Proteins, and 100% coverage of the annotated genomic feature by RNAseq alignments, including 14 samples with support for all annotated introns" "poly [ADP-ribose] polymerase 1-like" "XM_022479564.1" NA NA character(0) character(0) NA character(0) NA character(0) NA NA NA NA NA NA NA NA NA NA NA NA NA NA NA NA
"NC_035783.1" "Gnomon" "mRNA" 58034258 58042569 NA "+" NA "rna28496" c("GeneID:111130912", "Genbank:XM_022478183.1") "XM_022478183.1" NA NA NA "mRNA" NA NA NA NA NA "LOC111130912" NA gene16560 "Supporting evidence includes similarity to: 100% coverage of the annotated genomic feature by RNAseq alignments, including 15 samples with support for all annotated introns" "caspase-3-like, transcript variant X1" "XM_022478183.1" NA NA character(0) character(0) NA character(0) NA character(0) NA NA NA NA NA NA NA NA NA NA NA NA NA NA NA NA
"NC_035783.1" "Gnomon" "mRNA" 58034261 58042569 NA "+" NA "rna28497" c("GeneID:111130912", "Genbank:XM_022478185.1") "XM_022478185.1" NA NA NA "mRNA" NA NA NA NA NA "LOC111130912" NA gene16560 "Supporting evidence includes similarity to: 100% coverage of the annotated genomic feature by RNAseq alignments, including 10 samples with support for all annotated introns" "caspase-3-like, transcript variant X3" "XM_022478185.1" NA NA character(0) character(0) NA character(0) NA character(0) NA NA NA NA NA NA NA NA NA NA NA NA NA NA NA NA
"NC_035783.1" "Gnomon" "mRNA" 58034497 58042569 NA "+" NA "rna28498" c("GeneID:111130912", "Genbank:XM_022478184.1") "XM_022478184.1" NA NA NA "mRNA" NA NA NA NA NA "LOC111130912" NA gene16560 "Supporting evidence includes similarity to: 100% coverage of the annotated genomic feature by RNAseq alignments, including 4 samples with support for all annotated introns" "caspase-3-like, transcript variant X2" "XM_022478184.1" NA NA character(0) character(0) NA character(0) NA character(0) NA NA NA NA NA NA NA NA NA NA NA NA NA NA NA NA
"NC_035783.1" "Gnomon" "mRNA" 58182051 58187524 NA "+" NA "rna28523" c("GeneID:111129050", "Genbank:XM_022475110.1") "XM_022475110.1" NA NA NA "mRNA" NA NA NA NA NA "LOC111129050" NA gene16573 "Supporting evidence includes similarity to: 100% coverage of the annotated genomic feature by RNAseq alignments, including 25 samples with support for all annotated introns" "cyclic AMP-responsive element-binding protein 3-like protein 3-B, transcript variant X2" "XM_022475110.1" NA NA character(0) character(0) NA character(0) NA character(0) NA NA NA NA NA NA NA NA NA NA NA NA NA NA NA NA
"NC_035783.1" "Gnomon" "mRNA" 58182830 58187524 NA "+" NA "rna28524" c("GeneID:111129050", "Genbank:XM_022475109.1") "XM_022475109.1" NA NA NA "mRNA" NA NA NA NA NA "LOC111129050" NA gene16573 "Supporting evidence includes similarity to: 100% coverage of the annotated genomic feature by RNAseq alignments, including 24 samples with support for all annotated introns" "cyclic AMP-responsive element-binding protein 3-like protein 3-B, transcript variant X1" "XM_022475109.1" NA NA character(0) character(0) NA character(0) NA character(0) NA NA NA NA NA NA NA NA NA NA NA NA NA NA NA NA
"NC_035783.1" "Gnomon" "mRNA" 59452827 59465054 NA "-" NA "rna28682" c("GeneID:111127734", "Genbank:XM_022472965.1") "XM_022472965.1" NA NA NA "mRNA" NA NA NA NA NA "LOC111127734" NA gene16667 "Supporting evidence includes similarity to: 4 Proteins, and 100% coverage of the annotated genomic feature by RNAseq alignments, including 9 samples with support for all annotated introns" "poly [ADP-ribose] polymerase 1-like" "XM_022472965.1" NA NA character(0) character(0) NA character(0) NA character(0) NA NA NA NA NA NA NA NA NA NA NA NA NA NA NA NA
"NC_035784.1" "Gnomon" "mRNA" 957601 979055 NA "-" NA "rna28816" c("GeneID:111135959", "Genbank:XM_022486457.1") "XM_022486457.1" NA NA NA "mRNA" NA NA NA NA NA "LOC111135959" NA gene16735 "Supporting evidence includes similarity to: 1 EST, and 100% coverage of the annotated genomic feature by RNAseq alignments, including 10 samples with support for all annotated introns" "tumor necrosis factor receptor superfamily member 5-like, transcript variant X4" "XM_022486457.1" NA NA character(0) character(0) NA character(0) NA character(0) NA NA NA NA NA NA NA NA NA NA NA NA NA NA NA NA
"NC_035784.1" "Gnomon" "mRNA" 957601 978663 NA "-" NA "rna28817" c("GeneID:111135959", "Genbank:XM_022486459.1") "XM_022486459.1" NA NA NA "mRNA" NA NA NA NA NA "LOC111135959" NA gene16735 "Supporting evidence includes similarity to: 1 EST, and 100% coverage of the annotated genomic feature by RNAseq alignments, including 2 samples with support for all annotated introns" "tumor necrosis factor receptor superfamily member 5-like, transcript variant X5" "XM_022486459.1" NA NA character(0) character(0) NA character(0) NA character(0) NA NA NA NA NA NA NA NA NA NA NA NA NA NA NA NA
"NC_035784.1" "Gnomon" "mRNA" 957601 978426 NA "-" NA "rna28818" c("GeneID:111135959", "Genbank:XM_022486454.1") "XM_022486454.1" NA NA NA "mRNA" NA NA NA NA NA "LOC111135959" NA gene16735 "Supporting evidence includes similarity to: 1 EST, and 100% coverage of the annotated genomic feature by RNAseq alignments, including 1 sample with support for all annotated introns" "tumor necrosis factor receptor superfamily member 5-like, transcript variant X1" "XM_022486454.1" NA NA character(0) character(0) NA character(0) NA character(0) NA NA NA NA NA NA NA NA NA NA NA NA NA NA NA NA
"NC_035784.1" "Gnomon" "mRNA" 957601 978420 NA "-" NA "rna28819" c("GeneID:111135959", "Genbank:XM_022486456.1") "XM_022486456.1" NA NA NA "mRNA" NA NA NA NA NA "LOC111135959" NA gene16735 "Supporting evidence includes similarity to: 1 EST, and 100% coverage of the annotated genomic feature by RNAseq alignments, including 3 samples with support for all annotated introns" "tumor necrosis factor receptor superfamily member 5-like, transcript variant X3" "XM_022486456.1" NA NA character(0) character(0) NA character(0) NA character(0) NA NA NA NA NA NA NA NA NA NA NA NA NA NA NA NA
"NC_035784.1" "Gnomon" "mRNA" 957601 975200 NA "-" NA "rna28820" c("GeneID:111135959", "Genbank:XM_022486460.1") "XM_022486460.1" NA NA NA "mRNA" NA NA NA NA NA "LOC111135959" NA gene16735 "Supporting evidence includes similarity to: 1 EST, and 100% coverage of the annotated genomic feature by RNAseq alignments, including 1 sample with support for all annotated introns" "tumor necrosis factor receptor superfamily member 5-like, transcript variant X6" "XM_022486460.1" NA NA character(0) character(0) NA character(0) NA character(0) NA NA NA NA NA NA NA NA NA NA NA NA NA NA NA NA
"NC_035784.1" "Gnomon" "mRNA" 957601 974594 NA "-" NA "rna28821" c("GeneID:111135959", "Genbank:XM_022486455.1") "XM_022486455.1" NA NA NA "mRNA" NA NA NA NA NA "LOC111135959" NA gene16735 "Supporting evidence includes similarity to: 1 EST, and 100% coverage of the annotated genomic feature by RNAseq alignments, including 2 samples with support for all annotated introns" "tumor necrosis factor receptor superfamily member 5-like, transcript variant X2" "XM_022486455.1" NA NA character(0) character(0) NA character(0) NA character(0) NA NA NA NA NA NA NA NA NA NA NA NA NA NA NA NA
"NC_035784.1" "Gnomon" "mRNA" 2051980 2062908 NA "-" NA "rna28976" c("GeneID:111099155", "Genbank:XM_022430544.1") "XM_022430544.1" NA NA NA "mRNA" NA NA NA NA NA "LOC111099155" NA gene16811 "Supporting evidence includes similarity to: 1 EST, and 100% coverage of the annotated genomic feature by RNAseq alignments, including 14 samples with support for all annotated introns" "caspase-6-like" "XM_022430544.1" NA NA character(0) character(0) NA character(0) NA character(0) NA NA NA NA NA NA NA NA NA NA NA NA NA NA NA NA
"NC_035784.1" "Gnomon" "mRNA" 4324363 4328067 NA "+" NA "rna29244" c("GeneID:111133889", "Genbank:XM_022482600.1") "XM_022482600.1" NA NA NA "mRNA" NA NA NA NA NA "LOC111133889" NA gene16982 "Supporting evidence includes similarity to: 1 EST, 1 Protein, and 100% coverage of the annotated genomic feature by RNAseq alignments, including 26 samples with support for all annotated introns" "programmed cell death protein 5-like" "XM_022482600.1" NA NA character(0) character(0) NA character(0) NA character(0) NA NA NA NA NA NA NA NA NA NA NA NA NA NA NA NA
"NC_035784.1" "Gnomon" "mRNA" 7661818 7663088 NA "-" NA "rna29639" c("GeneID:111137291", "Genbank:XM_022488694.1") "XM_022488694.1" NA NA NA "mRNA" NA NA NA NA NA "LOC111137291" NA gene17217 "Supporting evidence includes similarity to: 2 Proteins, and 100% coverage of the annotated genomic feature by RNAseq alignments, including 17 samples with support for all annotated introns" "interleukin 17-like protein" "XM_022488694.1" NA NA character(0) character(0) NA character(0) NA character(0) NA NA NA NA NA NA NA NA NA NA NA NA NA NA NA NA
"NC_035784.1" "Gnomon" "mRNA" 8998592 9002222 NA "+" NA "rna29786" c("GeneID:111133722", "Genbank:XM_022482341.1") "XM_022482341.1" NA NA NA "mRNA" NA NA NA NA NA "LOC111133722" NA gene17304 "Supporting evidence includes similarity to: 5 Proteins, and 100% coverage of the annotated genomic feature by RNAseq alignments" "toll-like receptor 3" "XM_022482341.1" NA NA character(0) character(0) NA character(0) NA character(0) NA NA NA NA NA NA NA NA NA NA NA NA NA NA NA NA
"NC_035784.1" "Gnomon" "mRNA" 10192250 10202000 NA "-" NA "rna29927" c("GeneID:111133769", "Genbank:XM_022482411.1") "XM_022482411.1" NA NA NA "mRNA" NA NA NA NA NA "LOC111133769" NA gene17393 "Supporting evidence includes similarity to: 1 Protein, and 100% coverage of the annotated genomic feature by RNAseq alignments, including 11 samples with support for all annotated introns" "calpain-B-like" "XM_022482411.1" NA NA character(0) character(0) NA character(0) NA character(0) NA NA NA NA NA NA NA NA NA NA NA NA NA NA NA NA
"NC_035784.1" "Gnomon" "mRNA" 10401131 10411200 NA "+" NA "rna29982" c("GeneID:111133533", "Genbank:XM_022481999.1") "XM_022481999.1" NA NA NA "mRNA" NA NA NA NA NA "LOC111133533" NA gene17408 "Supporting evidence includes similarity to: 1 Protein, and 100% coverage of the annotated genomic feature by RNAseq alignments, including 10 samples with support for all annotated introns" "calpain-B-like, transcript variant X1" "XM_022481999.1" NA NA character(0) character(0) NA character(0) NA character(0) NA NA NA NA NA NA NA NA NA NA NA NA NA NA NA NA
"NC_035784.1" "Gnomon" "mRNA" 10401131 10408174 NA "+" NA "rna29983" c("GeneID:111133533", "Genbank:XM_022482001.1") "XM_022482001.1" NA NA NA "mRNA" NA NA NA NA NA "LOC111133533" NA gene17408 "Supporting evidence includes similarity to: 2 Proteins, and 99% coverage of the annotated genomic feature by RNAseq alignments, including 11 samples with support for all annotated introns" "calpain-B-like, transcript variant X2" "XM_022482001.1" NA NA character(0) character(0) NA character(0) NA character(0) NA NA NA NA NA NA NA NA NA NA NA NA NA NA NA NA
"NC_035784.1" "Gnomon" "mRNA" 11050372 11059861 NA "-" NA "rna30059" c("GeneID:111135362", "Genbank:XM_022485348.1") "XM_022485348.1" NA NA NA "mRNA" NA NA NA NA NA "LOC111135362" NA gene17465 "Supporting evidence includes similarity to: 63 Proteins, and 100% coverage of the annotated genomic feature by RNAseq alignments, including 27 samples with support for all annotated introns" "mitogen-activated protein kinase 1-like" "XM_022485348.1" NA NA character(0) character(0) NA character(0) NA character(0) NA NA NA NA NA NA NA NA NA NA NA NA NA NA NA NA
"NC_035784.1" "Gnomon" "mRNA" 12366193 12369203 NA "+" NA "rna30188" c("GeneID:111133703", "Genbank:XM_022482316.1") "XM_022482316.1" NA NA NA "mRNA" NA NA NA NA NA "LOC111133703" NA gene17548 "Supporting evidence includes similarity to: 100% coverage of the annotated genomic feature by RNAseq alignments, including 6 samples with support for all annotated introns" "nuclear apoptosis-inducing factor 1-like" "XM_022482316.1" NA NA character(0) character(0) NA character(0) NA character(0) NA NA NA NA NA NA NA NA NA NA NA NA NA NA NA NA
"NC_035784.1" "Gnomon" "mRNA" 17774134 17776193 NA "-" NA "rna30763" c("GeneID:111136240", "Genbank:XM_022486948.1") "XM_022486948.1" NA NA NA "mRNA" NA NA NA NA NA "LOC111136240" NA gene17876 "Supporting evidence includes similarity to: 1 EST, and 100% coverage of the annotated genomic feature by RNAseq alignments, including 10 samples with support for all annotated introns" "toll-like receptor 3" "XM_022486948.1" NA NA character(0) character(0) NA character(0) NA character(0) NA NA NA NA NA NA NA NA NA NA NA NA NA NA NA NA
"NC_035784.1" "Gnomon" "mRNA" 18118709 18130255 NA "-" NA "rna30821" c("GeneID:111137330", "Genbank:XM_022488761.1") "XM_022488761.1" NA NA NA "mRNA" NA NA NA NA NA "LOC111137330" NA gene17903 "Supporting evidence includes similarity to: 17 Proteins, and 100% coverage of the annotated genomic feature by RNAseq alignments, including 13 samples with support for all annotated introns" "aurora kinase A-like, transcript variant X1" "XM_022488761.1" NA NA character(0) character(0) NA character(0) NA character(0) NA NA NA NA NA NA NA NA NA NA NA NA NA NA NA NA
"NC_035784.1" "Gnomon" "mRNA" 18118709 18130201 NA "-" NA "rna30822" c("GeneID:111137330", "Genbank:XM_022488762.1") "XM_022488762.1" NA NA NA "mRNA" NA NA NA NA NA "LOC111137330" NA gene17903 "Supporting evidence includes similarity to: 17 Proteins, and 100% coverage of the annotated genomic feature by RNAseq alignments, including 9 samples with support for all annotated introns" "aurora kinase A-like, transcript variant X2" "XM_022488762.1" NA NA character(0) character(0) NA character(0) NA character(0) NA NA NA NA NA NA NA NA NA NA NA NA NA NA NA NA
"NC_035784.1" "Gnomon" "mRNA" 18118709 18128420 NA "-" NA "rna30823" c("GeneID:111137330", "Genbank:XM_022488763.1") "XM_022488763.1" NA NA NA "mRNA" NA NA NA NA NA "LOC111137330" NA gene17903 "Supporting evidence includes similarity to: 17 Proteins, and 100% coverage of the annotated genomic feature by RNAseq alignments, including 1 sample with support for all annotated introns" "aurora kinase A-like, transcript variant X3" "XM_022488763.1" NA NA character(0) character(0) NA character(0) NA character(0) NA NA NA NA NA NA NA NA NA NA NA NA NA NA NA NA
"NC_035784.1" "Gnomon" "mRNA" 18735490 18755756 NA "-" NA "rna30916" c("GeneID:111136008", "Genbank:XM_022486557.1") "XM_022486557.1" NA NA NA "mRNA" NA NA NA NA NA "LOC111136008" NA gene17942 "Supporting evidence includes similarity to: 9 Proteins, and 100% coverage of the annotated genomic feature by RNAseq alignments, including 23 samples with support for all annotated introns" "dynamin-like 120 kDa protein, mitochondrial, transcript variant X3" "XM_022486557.1" NA NA character(0) character(0) NA character(0) NA character(0) NA NA NA NA NA NA NA NA NA NA NA NA NA NA NA NA
"NC_035784.1" "Gnomon" "mRNA" 18735490 18755756 NA "-" NA "rna30917" c("GeneID:111136008", "Genbank:XM_022486556.1") "XM_022486556.1" NA NA NA "mRNA" NA NA NA NA NA "LOC111136008" NA gene17942 "Supporting evidence includes similarity to: 3 Proteins, and 100% coverage of the annotated genomic feature by RNAseq alignments, including 19 samples with support for all annotated introns" "dynamin-like 120 kDa protein, mitochondrial, transcript variant X2" "XM_022486556.1" NA NA character(0) character(0) NA character(0) NA character(0) NA NA NA NA NA NA NA NA NA NA NA NA NA NA NA NA
"NC_035784.1" "Gnomon" "mRNA" 18735490 18755756 NA "-" NA "rna30918" c("GeneID:111136008", "Genbank:XM_022486554.1") "XM_022486554.1" NA NA NA "mRNA" NA NA NA NA NA "LOC111136008" NA gene17942 "Supporting evidence includes similarity to: 10 Proteins, and 100% coverage of the annotated genomic feature by RNAseq alignments, including 19 samples with support for all annotated introns" "dynamin-like 120 kDa protein, mitochondrial, transcript variant X1" "XM_022486554.1" NA NA character(0) character(0) NA character(0) NA character(0) NA NA NA NA NA NA NA NA NA NA NA NA NA NA NA NA
"NC_035784.1" "Gnomon" "mRNA" 18777966 18784926 NA "+" NA "rna30921" c("GeneID:111136661", "Genbank:XM_022487674.1") "XM_022487674.1" NA NA NA "mRNA" NA NA NA NA NA "LOC111136661" NA gene17945 "Supporting evidence includes similarity to: 3 Proteins, and 100% coverage of the annotated genomic feature by RNAseq alignments, including 20 samples with support for all annotated introns" "caspase-2-like" "XM_022487674.1" NA NA character(0) character(0) NA character(0) NA character(0) NA NA NA NA NA NA NA NA NA NA NA NA NA NA NA NA
"NC_035784.1" "Gnomon" "mRNA" 19056459 19063968 NA "-" NA "rna30980" c("GeneID:111136536", "Genbank:XM_022487455.1") "XM_022487455.1" NA NA NA "mRNA" NA NA NA NA NA "LOC111136536" NA gene17971 "Supporting evidence includes similarity to: 5 Proteins, and 100% coverage of the annotated genomic feature by RNAseq alignments, including 16 samples with support for all annotated introns" "caspase-2-like" "XM_022487455.1" NA NA character(0) character(0) NA character(0) NA character(0) NA NA NA NA NA NA NA NA NA NA NA NA NA NA NA NA
"NC_035784.1" "Gnomon" "mRNA" 19082106 19098263 NA "+" NA "rna30983" c("GeneID:111136213", "Genbank:XM_022486898.1") "XM_022486898.1" NA NA NA "mRNA" NA NA NA NA NA "LOC111136213" NA gene17974 "Supporting evidence includes similarity to: 11 Proteins, and 100% coverage of the annotated genomic feature by RNAseq alignments, including 14 samples with support for all annotated introns" "dynamin-like 120 kDa protein, mitochondrial, transcript variant X1" "XM_022486898.1" NA NA character(0) character(0) NA character(0) NA character(0) NA NA NA NA NA NA NA NA NA NA NA NA NA NA NA NA
"NC_035784.1" "Gnomon" "mRNA" 19082106 19098263 NA "+" NA "rna30984" c("GeneID:111136213", "Genbank:XM_022486899.1") "XM_022486899.1" NA NA NA "mRNA" NA NA NA NA NA "LOC111136213" NA gene17974 "Supporting evidence includes similarity to: 3 Proteins, and 100% coverage of the annotated genomic feature by RNAseq alignments, including 15 samples with support for all annotated introns" "dynamin-like 120 kDa protein, mitochondrial, transcript variant X2" "XM_022486899.1" NA NA character(0) character(0) NA character(0) NA character(0) NA NA NA NA NA NA NA NA NA NA NA NA NA NA NA NA
"NC_035784.1" "Gnomon" "mRNA" 19082106 19098263 NA "+" NA "rna30985" c("GeneID:111136213", "Genbank:XM_022486900.1") "XM_022486900.1" NA NA NA "mRNA" NA NA NA NA NA "LOC111136213" NA gene17974 "Supporting evidence includes similarity to: 10 Proteins, and 100% coverage of the annotated genomic feature by RNAseq alignments, including 14 samples with support for all annotated introns" "dynamin-like 120 kDa protein, mitochondrial, transcript variant X3" "XM_022486900.1" NA NA character(0) character(0) NA character(0) NA character(0) NA NA NA NA NA NA NA NA NA NA NA NA NA NA NA NA
"NC_035784.1" "Gnomon" "mRNA" 19611353 19621765 NA "-" NA "rna31057" c("GeneID:111137968", "Genbank:XM_022489699.1") "XM_022489699.1" NA NA NA "mRNA" NA NA NA NA NA "LOC111137968" NA gene18014 "Supporting evidence includes similarity to: 6 Proteins, and 100% coverage of the annotated genomic feature by RNAseq alignments, including 24 samples with support for all annotated introns" "DNA fragmentation factor subunit beta-like" "XM_022489699.1" NA NA character(0) character(0) NA character(0) NA character(0) NA NA NA NA NA NA NA NA NA NA NA NA NA NA NA NA
"NC_035784.1" "Gnomon" "mRNA" 21823178 21829598 NA "+" NA "rna31266" c("GeneID:111134641", "Genbank:XM_022483869.1") "XM_022483869.1" NA NA NA "mRNA" NA NA NA NA NA "LOC111134641" NA gene18138 "Supporting evidence includes similarity to: 2 ESTs, and 100% coverage of the annotated genomic feature by RNAseq alignments, including 19 samples with support for all annotated introns" "receptor-interacting serine/threonine-protein kinase 1-like" "XM_022483869.1" NA NA character(0) character(0) NA character(0) NA character(0) NA NA NA NA NA NA NA NA NA NA NA NA NA NA NA NA
"NC_035784.1" "Gnomon" "mRNA" 21841393 21842978 NA "+" NA "rna31267" c("GeneID:111137365", "Genbank:XM_022488803.1") "XM_022488803.1" NA NA NA "mRNA" NA NA NA NA NA "LOC111137365" NA gene18139 "Supporting evidence includes similarity to: 2 ESTs, 5 Proteins, and 100% coverage of the annotated genomic feature by RNAseq alignments" "NF-kappa-B inhibitor alpha-like" "XM_022488803.1" NA NA character(0) character(0) NA character(0) NA character(0) NA NA NA NA NA NA NA NA NA NA NA NA NA NA NA NA
"NC_035784.1" "Gnomon" "mRNA" 25774492 25810087 NA "+" NA "rna31692" c("GeneID:111138392", "Genbank:XM_022490327.1") "XM_022490327.1" NA NA NA "mRNA" NA NA NA NA NA "LOC111138392" NA gene18390 "Supporting evidence includes similarity to: 3 Proteins, and 97% coverage of the annotated genomic feature by RNAseq alignments" "inositol 1,4,5-trisphosphate receptor type 2-like" "XM_022490327.1" NA NA character(0) The sequence of the model RefSeq transcript was modified relative to this genomic sequence to represent the inferred CDS: inserted 4 bases in 4 codons "unclassified transcription discrepancy" character(0) NA character(0) NA NA NA NA NA NA NA NA NA NA NA NA NA NA NA NA
"NC_035784.1" "Gnomon" "mRNA" 26548151 26551125 NA "-" NA "rna31784" c("GeneID:111133621", "Genbank:XM_022482144.1") "XM_022482144.1" NA NA NA "mRNA" NA NA NA NA NA "LOC111133621" NA gene18444 "Supporting evidence includes similarity to: 2 Proteins, and 100% coverage of the annotated genomic feature by RNAseq alignments, including 23 samples with support for all annotated introns" "macrophage migration inhibitory factor homolog" "XM_022482144.1" NA NA character(0) character(0) NA character(0) NA character(0) NA NA NA NA NA NA NA NA NA NA NA NA NA NA NA NA
"NC_035784.1" "Gnomon" "mRNA" 26553798 26557816 NA "-" NA "rna31785" c("GeneID:111133619", "Genbank:XM_022482142.1") "XM_022482142.1" NA NA NA "mRNA" NA NA NA NA NA "LOC111133619" NA gene18445 "Supporting evidence includes similarity to: 3 Proteins, and 100% coverage of the annotated genomic feature by RNAseq alignments, including 26 samples with support for all annotated introns" "macrophage migration inhibitory factor-like" "XM_022482142.1" NA NA character(0) character(0) NA character(0) NA character(0) NA NA NA NA NA NA NA NA NA NA NA NA NA NA NA NA
"NC_035784.1" "Gnomon" "mRNA" 26918468 26921480 NA "-" NA "rna31842" c("GeneID:111133620", "Genbank:XM_022482143.1") "XM_022482143.1" NA NA NA "mRNA" NA NA NA NA NA "LOC111133620" NA gene18477 "Supporting evidence includes similarity to: 2 Proteins, and 100% coverage of the annotated genomic feature by RNAseq alignments, including 22 samples with support for all annotated introns" "macrophage migration inhibitory factor homolog" "XM_022482143.1" NA NA character(0) character(0) NA character(0) NA character(0) NA NA NA NA NA NA NA NA NA NA NA NA NA NA NA NA
"NC_035784.1" "Gnomon" "mRNA" 26941784 26943858 NA "-" NA "rna31847" c("GeneID:111133617", "Genbank:XM_022482141.1") "XM_022482141.1" NA NA NA "mRNA" NA NA NA NA NA "LOC111133617" NA gene18479 "Supporting evidence includes similarity to: 1 EST, 1 Protein, and 100% coverage of the annotated genomic feature by RNAseq alignments, including 25 samples with support for all annotated introns" "macrophage migration inhibitory factor-like" "XM_022482141.1" NA NA character(0) character(0) NA character(0) NA character(0) NA NA NA NA NA NA NA NA NA NA NA NA NA NA NA NA
"NC_035784.1" "Gnomon" "mRNA" 27358903 27373009 NA "-" NA "rna31902" c("GeneID:111134691", "Genbank:XM_022483969.1") "XM_022483969.1" NA NA NA "mRNA" NA NA NA NA NA "LOC111134691" NA gene18518 "Supporting evidence includes similarity to: 9 Proteins, and 99% coverage of the annotated genomic feature by RNAseq alignments, including 13 samples with support for all annotated introns" "sterile alpha and TIR motif-containing protein 1-like" "XM_022483969.1" NA NA character(0) The sequence of the model RefSeq transcript was modified relative to this genomic sequence to represent the inferred CDS: inserted 2 bases in 2 codons "unclassified transcription discrepancy" character(0) NA character(0) NA NA NA NA NA NA NA NA NA NA NA NA NA NA NA NA
"NC_035784.1" "Gnomon" "mRNA" 29204367 29214404 NA "-" NA "rna32115" c("GeneID:111136943", "Genbank:XM_022488125.1") "XM_022488125.1" NA NA NA "mRNA" NA NA NA NA NA "LOC111136943" NA gene18653 "Supporting evidence includes similarity to: 5 Proteins, and 96% coverage of the annotated genomic feature by RNAseq alignments" "interferon regulatory factor 8-like" "XM_022488125.1" NA NA character(0) The sequence of the model RefSeq transcript was modified relative to this genomic sequence to represent the inferred CDS: inserted 3 bases in 3 codons "unclassified transcription discrepancy" character(0) NA character(0) NA NA NA NA NA NA NA NA NA NA NA NA NA NA NA NA
"NC_035784.1" "Gnomon" "mRNA" 30714831 30721692 NA "+" NA "rna32289" c("GeneID:111138445", "Genbank:XM_022490416.1") "XM_022490416.1" NA NA NA "mRNA" NA NA NA NA NA "LOC111138445" NA gene18764 "Supporting evidence includes similarity to: 3 Proteins, and 100% coverage of the annotated genomic feature by RNAseq alignments, including 27 samples with support for all annotated introns" "programmed cell death protein 6-like, transcript variant X1" "XM_022490416.1" NA NA character(0) character(0) NA character(0) NA character(0) NA NA NA NA NA NA NA NA NA NA NA NA NA NA NA NA
"NC_035784.1" "Gnomon" "mRNA" 30714858 30721693 NA "+" NA "rna32290" c("GeneID:111138445", "Genbank:XM_022490417.1") "XM_022490417.1" NA NA NA "mRNA" NA NA NA NA NA "LOC111138445" NA gene18764 "Supporting evidence includes similarity to: 2 ESTs, 6 Proteins, and 100% coverage of the annotated genomic feature by RNAseq alignments, including 26 samples with support for all annotated introns" "programmed cell death protein 6-like, transcript variant X2" "XM_022490417.1" NA NA character(0) character(0) NA character(0) NA character(0) NA NA NA NA NA NA NA NA NA NA NA NA NA NA NA NA
"NC_035784.1" "Gnomon" "mRNA" 30898498 30899085 NA "-" NA "rna32314" c("GeneID:111132301", "Genbank:XM_022480097.1") "XM_022480097.1" NA NA NA "mRNA" NA NA NA NA NA "LOC111132301" NA gene18777 "Supporting evidence includes similarity to: 10 Proteins" "putative inhibitor of apoptosis" "XM_022480097.1" NA NA character(0) character(0) NA character(0) NA character(0) NA NA NA NA NA NA NA NA NA NA NA NA NA NA NA NA
"NC_035784.1" "Gnomon" "mRNA" 31967665 31974011 NA "-" NA "rna32420" c("GeneID:111134696", "Genbank:XM_022483984.1") "XM_022483984.1" NA NA NA "mRNA" NA NA NA NA NA "LOC111134696" NA gene18845 "Supporting evidence includes similarity to: 4 Proteins, and 100% coverage of the annotated genomic feature by RNAseq alignments, including 13 samples with support for all annotated introns" "programmed cell death protein 6-like, transcript variant X4" "XM_022483984.1" NA NA character(0) character(0) NA character(0) NA character(0) NA NA NA NA NA NA NA NA NA NA NA NA NA NA NA NA
"NC_035784.1" "Gnomon" "mRNA" 31967665 31974002 NA "-" NA "rna32421" c("GeneID:111134696", "Genbank:XM_022483982.1") "XM_022483982.1" NA NA NA "mRNA" NA NA NA NA NA "LOC111134696" NA gene18845 "Supporting evidence includes similarity to: 2 Proteins, and 100% coverage of the annotated genomic feature by RNAseq alignments, including 25 samples with support for all annotated introns" "programmed cell death protein 6-like, transcript variant X2" "XM_022483982.1" NA NA character(0) character(0) NA character(0) NA character(0) NA NA NA NA NA NA NA NA NA NA NA NA NA NA NA NA
"NC_035784.1" "Gnomon" "mRNA" 31967665 31973949 NA "-" NA "rna32422" c("GeneID:111134696", "Genbank:XM_022483983.1") "XM_022483983.1" NA NA NA "mRNA" NA NA NA NA NA "LOC111134696" NA gene18845 "Supporting evidence includes similarity to: 4 Proteins, and 100% coverage of the annotated genomic feature by RNAseq alignments, including 4 samples with support for all annotated introns" "programmed cell death protein 6-like, transcript variant X3" "XM_022483983.1" NA NA character(0) character(0) NA character(0) NA character(0) NA NA NA NA NA NA NA NA NA NA NA NA NA NA NA NA
"NC_035784.1" "Gnomon" "mRNA" 31967665 31973472 NA "-" NA "rna32423" c("GeneID:111134696", "Genbank:XM_022483981.1") "XM_022483981.1" NA NA NA "mRNA" NA NA NA NA NA "LOC111134696" NA gene18845 "Supporting evidence includes similarity to: 4 Proteins, and 100% coverage of the annotated genomic feature by RNAseq alignments, including 26 samples with support for all annotated introns" "programmed cell death protein 6-like, transcript variant X1" "XM_022483981.1" NA NA character(0) character(0) NA character(0) NA character(0) NA NA NA NA NA NA NA NA NA NA NA NA NA NA NA NA
"NC_035784.1" "Gnomon" "mRNA" 37718342 37734686 NA "-" NA "rna33195" c("GeneID:111134328", "Genbank:XM_022483265.1") "XM_022483265.1" NA NA NA "mRNA" NA NA NA NA NA "LOC111134328" NA gene19282 "Supporting evidence includes similarity to: 1 Protein, and 100% coverage of the annotated genomic feature by RNAseq alignments, including 24 samples with support for all annotated introns" "protein kinase C iota type-like, transcript variant X6" "XM_022483265.1" NA NA character(0) character(0) NA character(0) NA character(0) NA NA NA NA NA NA NA NA NA NA NA NA NA NA NA NA
"NC_035784.1" "Gnomon" "mRNA" 37718342 37734686 NA "-" NA "rna33196" c("GeneID:111134328", "Genbank:XM_022483264.1") "XM_022483264.1" NA NA NA "mRNA" NA NA NA NA NA "LOC111134328" NA gene19282 "Supporting evidence includes similarity to: 1 Protein, and 100% coverage of the annotated genomic feature by RNAseq alignments, including 23 samples with support for all annotated introns" "protein kinase C iota type-like, transcript variant X5" "XM_022483264.1" NA NA character(0) character(0) NA character(0) NA character(0) NA NA NA NA NA NA NA NA NA NA NA NA NA NA NA NA
"NC_035784.1" "Gnomon" "mRNA" 37718342 37734686 NA "-" NA "rna33197" c("GeneID:111134328", "Genbank:XM_022483263.1") "XM_022483263.1" NA NA NA "mRNA" NA NA NA NA NA "LOC111134328" NA gene19282 "Supporting evidence includes similarity to: 1 Protein, and 100% coverage of the annotated genomic feature by RNAseq alignments, including 15 samples with support for all annotated introns" "protein kinase C iota type-like, transcript variant X4" "XM_022483263.1" NA NA character(0) character(0) NA character(0) NA character(0) NA NA NA NA NA NA NA NA NA NA NA NA NA NA NA NA
"NC_035784.1" "Gnomon" "mRNA" 37718342 37734686 NA "-" NA "rna33198" c("GeneID:111134328", "Genbank:XM_022483262.1") "XM_022483262.1" NA NA NA "mRNA" NA NA NA NA NA "LOC111134328" NA gene19282 "Supporting evidence includes similarity to: 100% coverage of the annotated genomic feature by RNAseq alignments, including 7 samples with support for all annotated introns" "protein kinase C iota type-like, transcript variant X3" "XM_022483262.1" NA NA character(0) character(0) NA character(0) NA character(0) NA NA NA NA NA NA NA NA NA NA NA NA NA NA NA NA
"NC_035784.1" "Gnomon" "mRNA" 37718342 37734686 NA "-" NA "rna33199" c("GeneID:111134328", "Genbank:XM_022483260.1") "XM_022483260.1" NA NA NA "mRNA" NA NA NA NA NA "LOC111134328" NA gene19282 "Supporting evidence includes similarity to: 1 Protein, and 100% coverage of the annotated genomic feature by RNAseq alignments, including 7 samples with support for all annotated introns" "protein kinase C iota type-like, transcript variant X1" "XM_022483260.1" NA NA character(0) character(0) NA character(0) NA character(0) NA NA NA NA NA NA NA NA NA NA NA NA NA NA NA NA
"NC_035784.1" "Gnomon" "mRNA" 37718342 37734686 NA "-" NA "rna33200" c("GeneID:111134328", "Genbank:XM_022483261.1") "XM_022483261.1" NA NA NA "mRNA" NA NA NA NA NA "LOC111134328" NA gene19282 "Supporting evidence includes similarity to: 19 Proteins, and 100% coverage of the annotated genomic feature by RNAseq alignments, including 7 samples with support for all annotated introns" "protein kinase C iota type-like, transcript variant X2" "XM_022483261.1" NA NA character(0) character(0) NA character(0) NA character(0) NA NA NA NA NA NA NA NA NA NA NA NA NA NA NA NA
"NC_035784.1" "Gnomon" "mRNA" 39505214 39517779 NA "-" NA "rna33496" c("GeneID:111136091", "Genbank:XM_022486693.1") "XM_022486693.1" NA NA NA "mRNA" NA NA NA NA NA "LOC111136091" NA gene19434 "Supporting evidence includes similarity to: 8 Proteins, and 100% coverage of the annotated genomic feature by RNAseq alignments, including 5 samples with support for all annotated introns" "sterile alpha and TIR motif-containing protein 1-like, transcript variant X2" "XM_022486693.1" NA NA character(0) character(0) NA character(0) NA character(0) NA NA NA NA NA NA NA NA NA NA NA NA NA NA NA NA
"NC_035784.1" "Gnomon" "mRNA" 39838510 39861792 NA "-" NA "rna33554" c("GeneID:111135770", "Genbank:XM_022486105.1") "XM_022486105.1" NA NA NA "mRNA" NA NA NA NA NA "LOC111135770" NA gene19466 "Supporting evidence includes similarity to: 2 Proteins, and 100% coverage of the annotated genomic feature by RNAseq alignments, including 9 samples with support for all annotated introns" "serine-protein kinase ATM-like" "XM_022486105.1" NA NA character(0) character(0) NA character(0) NA character(0) NA NA NA NA NA NA NA NA NA NA NA NA NA NA NA NA
"NC_035784.1" "Gnomon" "mRNA" 40071679 40075141 NA "-" NA "rna33585" c("GeneID:111134146", "Genbank:XM_022482980.1") "XM_022482980.1" NA NA NA "mRNA" NA NA NA NA NA "LOC111134146" NA gene19486 "Supporting evidence includes similarity to: 2 ESTs, 42 Proteins, and 100% coverage of the annotated genomic feature by RNAseq alignments, including 27 samples with support for all annotated introns" "cdc42 homolog" "XM_022482980.1" NA NA character(0) character(0) NA character(0) NA character(0) NA NA NA NA NA NA NA NA NA NA NA NA NA NA NA NA
"NC_035784.1" "Gnomon" "mRNA" 40845609 40849488 NA "+" NA "rna33696" c("GeneID:111137292", "Genbank:XM_022488696.1") "XM_022488696.1" NA NA NA "mRNA" NA NA NA NA NA "LOC111137292" NA gene19546 "Supporting evidence includes similarity to: 2 Proteins, and 100% coverage of the annotated genomic feature by RNAseq alignments, including 1 sample with support for all annotated introns" "interleukin 17-like protein, transcript variant X2" "XM_022488696.1" NA NA character(0) character(0) NA character(0) NA character(0) NA NA NA NA NA NA NA NA NA NA NA NA NA NA NA NA
"NC_035784.1" "Gnomon" "mRNA" 40847624 40849488 NA "+" NA "rna33697" c("GeneID:111137292", "Genbank:XM_022488695.1") "XM_022488695.1" NA NA NA "mRNA" NA NA NA NA NA "LOC111137292" NA gene19546 "Supporting evidence includes similarity to: 2 Proteins, and 100% coverage of the annotated genomic feature by RNAseq alignments, including 13 samples with support for all annotated introns" "interleukin 17-like protein, transcript variant X1" "XM_022488695.1" NA NA character(0) character(0) NA character(0) NA character(0) NA NA NA NA NA NA NA NA NA NA NA NA NA NA NA NA
"NC_035784.1" "Gnomon" "mRNA" 42645405 42654334 NA "-" NA "rna33957" c("GeneID:111138065", "Genbank:XM_022489856.1") "XM_022489856.1" NA NA NA "mRNA" NA NA NA NA NA "LOC111138065" NA gene19697 "Supporting evidence includes similarity to: 1 mRNA, 1 EST, 2 Proteins, and 100% coverage of the annotated genomic feature by RNAseq alignments, including 18 samples with support for all annotated introns" "cathepsin L-like, transcript variant X1" "XM_022489856.1" NA NA character(0) character(0) NA character(0) NA character(0) NA NA NA NA NA NA NA NA NA NA NA NA NA NA NA NA
"NC_035784.1" "Gnomon" "mRNA" 42645406 42655273 NA "-" NA "rna33958" c("GeneID:111138065", "Genbank:XM_022489857.1") "XM_022489857.1" NA NA NA "mRNA" NA NA NA NA NA "LOC111138065" NA gene19697 "Supporting evidence includes similarity to: 1 mRNA, 1 EST, 2 Proteins, and 100% coverage of the annotated genomic feature by RNAseq alignments, including 16 samples with support for all annotated introns" "cathepsin L-like, transcript variant X2" "XM_022489857.1" NA NA character(0) character(0) NA character(0) NA character(0) NA NA NA NA NA NA NA NA NA NA NA NA NA NA NA NA
"NC_035784.1" "Gnomon" "mRNA" 42645406 42655251 NA "-" NA "rna33959" c("GeneID:111138065", "Genbank:XM_022489858.1") "XM_022489858.1" NA NA NA "mRNA" NA NA NA NA NA "LOC111138065" NA gene19697 "Supporting evidence includes similarity to: 1 mRNA, 1 EST, 2 Proteins, and 100% coverage of the annotated genomic feature by RNAseq alignments, including 24 samples with support for all annotated introns" "cathepsin L-like, transcript variant X3" "XM_022489858.1" NA NA character(0) character(0) NA character(0) NA character(0) NA NA NA NA NA NA NA NA NA NA NA NA NA NA NA NA
"NC_035784.1" "Gnomon" "mRNA" 42645406 42654313 NA "-" NA "rna33960" c("GeneID:111138065", "Genbank:XM_022489859.1") "XM_022489859.1" NA NA NA "mRNA" NA NA NA NA NA "LOC111138065" NA gene19697 "Supporting evidence includes similarity to: 1 mRNA, 1 EST, 2 Proteins, and 100% coverage of the annotated genomic feature by RNAseq alignments, including 19 samples with support for all annotated introns" "cathepsin L-like, transcript variant X4" "XM_022489859.1" NA NA character(0) character(0) NA character(0) NA character(0) NA NA NA NA NA NA NA NA NA NA NA NA NA NA NA NA
"NC_035784.1" "Gnomon" "mRNA" 42645406 42654298 NA "-" NA "rna33961" c("GeneID:111138065", "Genbank:XM_022489860.1") "XM_022489860.1" NA NA NA "mRNA" NA NA NA NA NA "LOC111138065" NA gene19697 "Supporting evidence includes similarity to: 1 mRNA, 1 EST, 2 Proteins, and 100% coverage of the annotated genomic feature by RNAseq alignments, including 12 samples with support for all annotated introns" "cathepsin L-like, transcript variant X5" "XM_022489860.1" NA NA character(0) character(0) NA character(0) NA character(0) NA NA NA NA NA NA NA NA NA NA NA NA NA NA NA NA
"NC_035784.1" "Gnomon" "mRNA" 43543887 43545689 NA "-" NA "rna34072" c("GeneID:111133520", "Genbank:XM_022481984.1") "XM_022481984.1" NA NA NA "mRNA" NA NA NA NA NA "LOC111133520" NA gene19765 "Supporting evidence includes similarity to: 5 Proteins, and 52% coverage of the annotated genomic feature by RNAseq alignments" "toll-like receptor 6" "XM_022481984.1" NA NA character(0) character(0) NA character(0) NA character(0) NA NA NA NA NA NA NA NA NA NA NA NA NA NA NA NA
"NC_035784.1" "Gnomon" "mRNA" 48785912 48795028 NA "-" NA "rna34542" c("GeneID:111138053", "Genbank:XM_022489840.1") "XM_022489840.1" NA NA NA "mRNA" NA NA NA NA NA "LOC111138053" NA gene20021 "Supporting evidence includes similarity to: 2 Proteins, and 100% coverage of the annotated genomic feature by RNAseq alignments, including 19 samples with support for all annotated introns" "caspase-2-like" "XM_022489840.1" NA NA character(0) character(0) NA character(0) NA character(0) NA NA NA NA NA NA NA NA NA NA NA NA NA NA NA NA
"NC_035784.1" "Gnomon" "mRNA" 48798187 48822157 NA "-" NA "rna34543" c("GeneID:111132182", "Genbank:XM_022479953.1") "XM_022479953.1" NA NA NA "mRNA" NA NA NA NA NA "LOC111132182" NA gene20022 "Supporting evidence includes similarity to: 5 Proteins, and 100% coverage of the annotated genomic feature by RNAseq alignments, including 2 samples with support for all annotated introns" "adenylate cyclase type 5-like" "XM_022479953.1" NA NA character(0) character(0) NA character(0) NA character(0) NA NA NA NA NA NA NA NA NA NA NA NA NA NA NA NA
"NC_035784.1" "Gnomon" "mRNA" 51638802 51643483 NA "-" NA "rna34840" c("GeneID:111136318", "Genbank:XM_022487082.1") "XM_022487082.1" NA NA NA "mRNA" NA NA NA NA NA "LOC111136318" NA gene20222 "Supporting evidence includes similarity to: 100% coverage of the annotated genomic feature by RNAseq alignments, including 23 samples with support for all annotated introns" "caspase-1-like" "XM_022487082.1" NA NA character(0) character(0) NA character(0) NA character(0) NA NA NA NA NA NA NA NA NA NA NA NA NA NA NA NA
"NC_035784.1" "Gnomon" "mRNA" 51648156 51652422 NA "-" NA "rna34841" c("GeneID:111136319", "Genbank:XM_022487083.1") "XM_022487083.1" NA NA NA "mRNA" NA NA NA NA NA "LOC111136319" NA gene20223 "Supporting evidence includes similarity to: 100% coverage of the annotated genomic feature by RNAseq alignments, including 16 samples with support for all annotated introns" "caspase-7-like" "XM_022487083.1" NA NA character(0) character(0) NA character(0) NA character(0) NA NA NA NA NA NA NA NA NA NA NA NA NA NA NA NA
"NC_035784.1" "Gnomon" "mRNA" 51653294 51659020 NA "-" NA "rna34842" c("GeneID:111135767", "Genbank:XM_022486093.1") "XM_022486093.1" NA NA NA "mRNA" NA NA NA NA NA "LOC111135767" NA gene20224 "Supporting evidence includes similarity to: 3 Proteins, and 100% coverage of the annotated genomic feature by RNAseq alignments, including 9 samples with support for all annotated introns" "caspase-6-like, transcript variant X2" "XM_022486093.1" NA NA character(0) character(0) NA character(0) NA character(0) NA NA NA NA NA NA NA NA NA NA NA NA NA NA NA NA
"NC_035784.1" "Gnomon" "mRNA" 51653294 51658829 NA "-" NA "rna34843" c("GeneID:111135767", "Genbank:XM_022486092.1") "XM_022486092.1" NA NA NA "mRNA" NA NA NA NA NA "LOC111135767" NA gene20224 "Supporting evidence includes similarity to: 3 Proteins, and 100% coverage of the annotated genomic feature by RNAseq alignments, including 18 samples with support for all annotated introns" "caspase-6-like, transcript variant X1" "XM_022486092.1" NA NA character(0) character(0) NA character(0) NA character(0) NA NA NA NA NA NA NA NA NA NA NA NA NA NA NA NA
"NC_035784.1" "Gnomon" "mRNA" 52012718 52028833 NA "-" NA "rna34882" c("GeneID:111135695", "Genbank:XM_022485977.1") "XM_022485977.1" NA NA NA "mRNA" NA NA NA NA NA "LOC111135695" NA gene20246 "Supporting evidence includes similarity to: 5 Proteins, and 100% coverage of the annotated genomic feature by RNAseq alignments, including 23 samples with support for all annotated introns" "TNF receptor-associated factor 4-like, transcript variant X1" "XM_022485977.1" NA NA character(0) character(0) NA character(0) NA character(0) NA NA NA NA NA NA NA NA NA NA NA NA NA NA NA NA
"NC_035784.1" "Gnomon" "mRNA" 52012718 52028444 NA "-" NA "rna34883" c("GeneID:111135695", "Genbank:XM_022485979.1") "XM_022485979.1" NA NA NA "mRNA" NA NA NA NA NA "LOC111135695" NA gene20246 "Supporting evidence includes similarity to: 2 Proteins, and 100% coverage of the annotated genomic feature by RNAseq alignments, including 9 samples with support for all annotated introns" "TNF receptor-associated factor 4-like, transcript variant X3" "XM_022485979.1" NA NA character(0) character(0) NA character(0) NA character(0) NA NA NA NA NA NA NA NA NA NA NA NA NA NA NA NA
"NC_035784.1" "Gnomon" "mRNA" 52012718 52026469 NA "-" NA "rna34884" c("GeneID:111135695", "Genbank:XM_022485982.1") "XM_022485982.1" NA NA NA "mRNA" NA NA NA NA NA "LOC111135695" NA gene20246 "Supporting evidence includes similarity to: 2 Proteins, and 100% coverage of the annotated genomic feature by RNAseq alignments, including 8 samples with support for all annotated introns" "TNF receptor-associated factor 4-like, transcript variant X6" "XM_022485982.1" NA NA character(0) character(0) NA character(0) NA character(0) NA NA NA NA NA NA NA NA NA NA NA NA NA NA NA NA
"NC_035784.1" "Gnomon" "mRNA" 52012718 52024940 NA "-" NA "rna34885" c("GeneID:111135695", "Genbank:XM_022485978.1") "XM_022485978.1" NA NA NA "mRNA" NA NA NA NA NA "LOC111135695" NA gene20246 "Supporting evidence includes similarity to: 2 Proteins, and 100% coverage of the annotated genomic feature by RNAseq alignments, including 8 samples with support for all annotated introns" "TNF receptor-associated factor 4-like, transcript variant X2" "XM_022485978.1" NA NA character(0) character(0) NA character(0) NA character(0) NA NA NA NA NA NA NA NA NA NA NA NA NA NA NA NA
"NC_035784.1" "Gnomon" "mRNA" 52012718 52024051 NA "-" NA "rna34886" c("GeneID:111135695", "Genbank:XM_022485981.1") "XM_022485981.1" NA NA NA "mRNA" NA NA NA NA NA "LOC111135695" NA gene20246 "Supporting evidence includes similarity to: 2 Proteins, and 100% coverage of the annotated genomic feature by RNAseq alignments, including 14 samples with support for all annotated introns" "TNF receptor-associated factor 4-like, transcript variant X5" "XM_022485981.1" NA NA character(0) character(0) NA character(0) NA character(0) NA NA NA NA NA NA NA NA NA NA NA NA NA NA NA NA
"NC_035784.1" "Gnomon" "mRNA" 52012718 52022270 NA "-" NA "rna34887" c("GeneID:111135695", "Genbank:XM_022485980.1") "XM_022485980.1" NA NA NA "mRNA" NA NA NA NA NA "LOC111135695" NA gene20246 "Supporting evidence includes similarity to: 2 Proteins, and 100% coverage of the annotated genomic feature by RNAseq alignments, including 10 samples with support for all annotated introns" "TNF receptor-associated factor 4-like, transcript variant X4" "XM_022485980.1" NA NA character(0) character(0) NA character(0) NA character(0) NA NA NA NA NA NA NA NA NA NA NA NA NA NA NA NA
"NC_035784.1" "Gnomon" "mRNA" 53335667 53339814 NA "-" NA "rna35005" c("GeneID:111135719", "Genbank:XM_022486019.1") "XM_022486019.1" NA NA NA "mRNA" NA NA NA NA NA "LOC111135719" NA gene20318 "Supporting evidence includes similarity to: 61 Proteins, and 100% coverage of the annotated genomic feature by RNAseq alignments" "ras-like GTP-binding protein rhoA" "XM_022486019.1" NA NA character(0) character(0) NA character(0) NA character(0) NA NA NA NA NA NA NA NA NA NA NA NA NA NA NA NA
"NC_035784.1" "Gnomon" "mRNA" 54814110 54876292 NA "+" NA "rna35245" c("GeneID:111135721", "Genbank:XM_022486021.1") "XM_022486021.1" NA NA NA "mRNA" NA NA NA NA NA "LOC111135721" NA gene20428 "Supporting evidence includes similarity to: 1 Protein, and 100% coverage of the annotated genomic feature by RNAseq alignments" "inositol 1,4,5-trisphosphate receptor type 2-like, transcript variant X2" "XM_022486021.1" NA NA character(0) character(0) NA character(0) NA character(0) NA NA NA NA NA NA NA NA NA NA NA NA NA NA NA NA
"NC_035784.1" "Gnomon" "mRNA" 54820541 54876292 NA "+" NA "rna35246" c("GeneID:111135721", "Genbank:XM_022486024.1") "XM_022486024.1" NA NA NA "mRNA" NA NA NA NA NA "LOC111135721" NA gene20428 "Supporting evidence includes similarity to: 1 Protein, and 100% coverage of the annotated genomic feature by RNAseq alignments, including 1 sample with support for all annotated introns" "inositol 1,4,5-trisphosphate receptor type 2-like, transcript variant X5" "XM_022486024.1" NA NA character(0) character(0) NA character(0) NA character(0) NA NA NA NA NA NA NA NA NA NA NA NA NA NA NA NA
"NC_035784.1" "Gnomon" "mRNA" 54824712 54876292 NA "+" NA "rna35247" c("GeneID:111135721", "Genbank:XM_022486025.1") "XM_022486025.1" NA NA NA "mRNA" NA NA NA NA NA "LOC111135721" NA gene20428 "Supporting evidence includes similarity to: 1 Protein, and 100% coverage of the annotated genomic feature by RNAseq alignments, including 1 sample with support for all annotated introns" "inositol 1,4,5-trisphosphate receptor type 2-like, transcript variant X6" "XM_022486025.1" NA NA character(0) character(0) NA character(0) NA character(0) NA NA NA NA NA NA NA NA NA NA NA NA NA NA NA NA
"NC_035784.1" "Gnomon" "mRNA" 54831012 54876292 NA "+" NA "rna35248" c("GeneID:111135721", "Genbank:XM_022486022.1") "XM_022486022.1" NA NA NA "mRNA" NA NA NA NA NA "LOC111135721" NA gene20428 "Supporting evidence includes similarity to: 1 Protein, and 100% coverage of the annotated genomic feature by RNAseq alignments, including 2 samples with support for all annotated introns" "inositol 1,4,5-trisphosphate receptor type 2-like, transcript variant X3" "XM_022486022.1" NA NA character(0) character(0) NA character(0) NA character(0) NA NA NA NA NA NA NA NA NA NA NA NA NA NA NA NA
"NC_035784.1" "Gnomon" "mRNA" 54831012 54876292 NA "+" NA "rna35249" c("GeneID:111135721", "Genbank:XM_022486023.1") "XM_022486023.1" NA NA NA "mRNA" NA NA NA NA NA "LOC111135721" NA gene20428 "Supporting evidence includes similarity to: 1 Protein, and 100% coverage of the annotated genomic feature by RNAseq alignments, including 2 samples with support for all annotated introns" "inositol 1,4,5-trisphosphate receptor type 2-like, transcript variant X4" "XM_022486023.1" NA NA character(0) character(0) NA character(0) NA character(0) NA NA NA NA NA NA NA NA NA NA NA NA NA NA NA NA
"NC_035784.1" "Gnomon" "mRNA" 54831576 54876292 NA "+" NA "rna35250" c("GeneID:111135721", "Genbank:XM_022486020.1") "XM_022486020.1" NA NA NA "mRNA" NA NA NA NA NA "LOC111135721" NA gene20428 "Supporting evidence includes similarity to: 1 Protein, and 100% coverage of the annotated genomic feature by RNAseq alignments, including 2 samples with support for all annotated introns" "inositol 1,4,5-trisphosphate receptor type 2-like, transcript variant X1" "XM_022486020.1" NA NA character(0) character(0) NA character(0) NA character(0) NA NA NA NA NA NA NA NA NA NA NA NA NA NA NA NA
"NC_035784.1" "Gnomon" "mRNA" 54839605 54876292 NA "+" NA "rna35251" c("GeneID:111135721", "Genbank:XM_022486026.1") "XM_022486026.1" NA NA NA "mRNA" NA NA NA NA NA "LOC111135721" NA gene20428 "Supporting evidence includes similarity to: 1 Protein, and 100% coverage of the annotated genomic feature by RNAseq alignments, including 2 samples with support for all annotated introns" "inositol 1,4,5-trisphosphate receptor type 2-like, transcript variant X7" "XM_022486026.1" NA NA character(0) character(0) NA character(0) NA character(0) NA NA NA NA NA NA NA NA NA NA NA NA NA NA NA NA
"NC_035784.1" "Gnomon" "mRNA" 55003951 55009141 NA "+" NA "rna35299" c("GeneID:111132464", "Genbank:XM_022480274.1") "XM_022480274.1" NA NA NA "mRNA" NA NA NA NA NA "LOC111132464" NA gene20437 "Supporting evidence includes similarity to: 1 Protein, and 70% coverage of the annotated genomic feature by RNAseq alignments" "toll-like receptor 7" "XM_022480274.1" NA NA character(0) The sequence of the model RefSeq transcript was modified relative to this genomic sequence to represent the inferred CDS: inserted 1 base in 1 codon; deleted 3 bases in 3 codons "unclassified transcription discrepancy" character(0) NA character(0) NA NA NA NA NA NA NA NA NA NA NA NA NA NA NA NA
"NC_035784.1" "Gnomon" "mRNA" 55043663 55045759 NA "-" NA "rna35302" c("GeneID:111132465", "Genbank:XM_022480275.1") "XM_022480275.1" NA NA NA "mRNA" NA NA NA NA NA "LOC111132465" NA gene20440 "Supporting evidence includes similarity to: 2 Proteins, and 84% coverage of the annotated genomic feature by RNAseq alignments" "toll-like receptor 2 type-2" "XM_022480275.1" NA NA character(0) character(0) NA character(0) NA character(0) NA NA NA NA NA NA NA NA NA NA NA NA NA NA NA NA
"NC_035784.1" "Gnomon" "mRNA" 55411792 55414960 NA "+" NA "rna35344" c("GeneID:111136682", "Genbank:XM_022487720.1") "XM_022487720.1" NA NA NA "mRNA" NA NA NA NA NA "LOC111136682" NA gene20463 "Supporting evidence includes similarity to: 1 Protein, and 100% coverage of the annotated genomic feature by RNAseq alignments, including 11 samples with support for all annotated introns" "DNA fragmentation factor subunit alpha-like" "XM_022487720.1" NA NA character(0) character(0) NA character(0) NA character(0) NA NA NA NA NA NA NA NA NA NA NA NA NA NA NA NA
"NC_035784.1" "Gnomon" "mRNA" 55746675 55751260 NA "-" NA "rna35373" c("GeneID:111137374", "Genbank:XM_022488812.1") "XM_022488812.1" NA NA NA "mRNA" NA NA NA NA NA "LOC111137374" NA gene20479 "Supporting evidence includes similarity to: 5 Proteins, and 100% coverage of the annotated genomic feature by RNAseq alignments, including 12 samples with support for all annotated introns" "TNF receptor-associated factor 4-like" "XM_022488812.1" NA NA character(0) character(0) NA character(0) NA character(0) NA NA NA NA NA NA NA NA NA NA NA NA NA NA NA NA
"NC_035784.1" "Gnomon" "mRNA" 58668004 58668591 NA "+" NA "rna35680" c("GeneID:111132489", "Genbank:XM_022480299.1") "XM_022480299.1" NA NA NA "mRNA" NA NA NA NA NA "LOC111132489" NA gene20656 "Supporting evidence includes similarity to: 13 Proteins" "putative inhibitor of apoptosis" "XM_022480299.1" NA NA character(0) character(0) NA character(0) NA character(0) NA NA NA NA NA NA NA NA NA NA NA NA NA NA NA NA
"NC_035784.1" "Gnomon" "mRNA" 59023332 59032968 NA "+" NA "rna35728" c("GeneID:111136833", "Genbank:XM_022487959.1") "XM_022487959.1" NA NA NA "mRNA" NA NA NA NA NA "LOC111136833" NA gene20686 "Supporting evidence includes similarity to: 2 Proteins, and 100% coverage of the annotated genomic feature by RNAseq alignments, including 16 samples with support for all annotated introns" "caspase-6-like, transcript variant X2" "XM_022487959.1" NA NA character(0) character(0) NA character(0) NA character(0) NA NA NA NA NA NA NA NA NA NA NA NA NA NA NA NA
"NC_035784.1" "Gnomon" "mRNA" 59023332 59032967 NA "+" NA "rna35729" c("GeneID:111136833", "Genbank:XM_022487957.1") "XM_022487957.1" NA NA NA "mRNA" NA NA NA NA NA "LOC111136833" NA gene20686 "Supporting evidence includes similarity to: 5 Proteins, and 100% coverage of the annotated genomic feature by RNAseq alignments, including 24 samples with support for all annotated introns" "caspase-6-like, transcript variant X1" "XM_022487957.1" NA NA character(0) character(0) NA character(0) NA character(0) NA NA NA NA NA NA NA NA NA NA NA NA NA NA NA NA
"NC_035784.1" "Gnomon" "mRNA" 59986713 60039191 NA "-" NA "rna35855" c("GeneID:111134509", "Genbank:XM_022483605.1") "XM_022483605.1" NA NA NA "mRNA" NA NA NA NA NA "LOC111134509" NA gene20749 "Supporting evidence includes similarity to: 6 Proteins, and 100% coverage of the annotated genomic feature by RNAseq alignments, including 4 samples with support for all annotated introns" "adenylate cyclase type 2-like, transcript variant X3" "XM_022483605.1" NA NA character(0) character(0) NA character(0) NA character(0) NA NA NA NA NA NA NA NA NA NA NA NA NA NA NA NA
"NC_035784.1" "Gnomon" "mRNA" 59986713 60038503 NA "-" NA "rna35856" c("GeneID:111134509", "Genbank:XM_022483607.1") "XM_022483607.1" NA NA NA "mRNA" NA NA NA NA NA "LOC111134509" NA gene20749 "Supporting evidence includes similarity to: 6 Proteins, and 100% coverage of the annotated genomic feature by RNAseq alignments, including 4 samples with support for all annotated introns" "adenylate cyclase type 2-like, transcript variant X5" "XM_022483607.1" NA NA character(0) character(0) NA character(0) NA character(0) NA NA NA NA NA NA NA NA NA NA NA NA NA NA NA NA
"NC_035784.1" "Gnomon" "mRNA" 59986713 60030857 NA "-" NA "rna35857" c("GeneID:111134509", "Genbank:XM_022483604.1") "XM_022483604.1" NA NA NA "mRNA" NA NA NA NA NA "LOC111134509" NA gene20749 "Supporting evidence includes similarity to: 6 Proteins, and 100% coverage of the annotated genomic feature by RNAseq alignments, including 3 samples with support for all annotated introns" "adenylate cyclase type 2-like, transcript variant X2" "XM_022483604.1" NA NA character(0) character(0) NA character(0) NA character(0) NA NA NA NA NA NA NA NA NA NA NA NA NA NA NA NA
"NC_035784.1" "Gnomon" "mRNA" 59986713 60028851 NA "-" NA "rna35858" c("GeneID:111134509", "Genbank:XM_022483608.1") "XM_022483608.1" NA NA NA "mRNA" NA NA NA NA NA "LOC111134509" NA gene20749 "Supporting evidence includes similarity to: 6 Proteins, and 100% coverage of the annotated genomic feature by RNAseq alignments, including 2 samples with support for all annotated introns" "adenylate cyclase type 2-like, transcript variant X6" "XM_022483608.1" NA NA character(0) character(0) NA character(0) NA character(0) NA NA NA NA NA NA NA NA NA NA NA NA NA NA NA NA
"NC_035784.1" "Gnomon" "mRNA" 59986713 60028811 NA "-" NA "rna35859" c("GeneID:111134509", "Genbank:XM_022483602.1") "XM_022483602.1" NA NA NA "mRNA" NA NA NA NA NA "LOC111134509" NA gene20749 "Supporting evidence includes similarity to: 5 Proteins, and 100% coverage of the annotated genomic feature by RNAseq alignments, including 12 samples with support for all annotated introns" "adenylate cyclase type 2-like, transcript variant X1" "XM_022483602.1" NA NA character(0) character(0) NA character(0) NA character(0) NA NA NA NA NA NA NA NA NA NA NA NA NA NA NA NA
"NC_035784.1" "Gnomon" "mRNA" 59986713 60026685 NA "-" NA "rna35860" c("GeneID:111134509", "Genbank:XM_022483606.1") "XM_022483606.1" NA NA NA "mRNA" NA NA NA NA NA "LOC111134509" NA gene20749 "Supporting evidence includes similarity to: 6 Proteins, and 100% coverage of the annotated genomic feature by RNAseq alignments, including 6 samples with support for all annotated introns" "adenylate cyclase type 2-like, transcript variant X4" "XM_022483606.1" NA NA character(0) character(0) NA character(0) NA character(0) NA NA NA NA NA NA NA NA NA NA NA NA NA NA NA NA
"NC_035784.1" "Gnomon" "mRNA" 61183734 61199529 NA "-" NA "rna35986" c("GeneID:111134707", "Genbank:XM_022484013.1") "XM_022484013.1" NA NA NA "mRNA" NA NA NA NA NA "LOC111134707" NA gene20819 "Supporting evidence includes similarity to: 1 EST, 21 Proteins, and 100% coverage of the annotated genomic feature by RNAseq alignments, including 25 samples with support for all annotated introns" "apoptotic chromatin condensation inducer in the nucleus-like" "XM_022484013.1" NA NA character(0) character(0) NA character(0) NA character(0) NA NA NA NA NA NA NA NA NA NA NA NA NA NA NA NA
"NC_035784.1" "Gnomon" "mRNA" 63969244 63972313 NA "+" NA "rna36360" c("GeneID:111136488", "Genbank:XM_022487371.1") "XM_022487371.1" NA NA NA "mRNA" NA NA NA NA NA "LOC111136488" NA gene21004 "Supporting evidence includes similarity to: 20 Proteins, and 100% coverage of the annotated genomic feature by RNAseq alignments, including 27 samples with support for all annotated introns" "interleukin-1 receptor-associated kinase 4-like" "XM_022487371.1" NA NA character(0) character(0) NA character(0) NA character(0) NA NA NA NA NA NA NA NA NA NA NA NA NA NA NA NA
"NC_035784.1" "Gnomon" "mRNA" 65365288 65367625 NA "-" NA "rna36499" c("GeneID:111138217", "Genbank:XM_022490083.1") "XM_022490083.1" NA NA NA "mRNA" NA NA NA NA NA "LOC111138217" NA gene21087 "Supporting evidence includes similarity to: 100% coverage of the annotated genomic feature by RNAseq alignments, including 5 samples with support for all annotated introns" "nuclear apoptosis-inducing factor 1-like, transcript variant X2" "XM_022490083.1" NA NA character(0) character(0) NA character(0) NA character(0) NA NA NA NA NA NA NA NA NA NA NA NA NA NA NA NA
"NC_035784.1" "Gnomon" "mRNA" 65365294 65367624 NA "-" NA "rna36500" c("GeneID:111138217", "Genbank:XM_022490084.1") "XM_022490084.1" NA NA NA "mRNA" NA NA NA NA NA "LOC111138217" NA gene21087 "Supporting evidence includes similarity to: 100% coverage of the annotated genomic feature by RNAseq alignments, including 3 samples with support for all annotated introns" "nuclear apoptosis-inducing factor 1-like, transcript variant X3" "XM_022490084.1" NA NA character(0) character(0) NA character(0) NA character(0) NA NA NA NA NA NA NA NA NA NA NA NA NA NA NA NA
"NC_035784.1" "Gnomon" "mRNA" 65365305 65367622 NA "-" NA "rna36501" c("GeneID:111138217", "Genbank:XM_022490082.1") "XM_022490082.1" NA NA NA "mRNA" NA NA NA NA NA "LOC111138217" NA gene21087 "Supporting evidence includes similarity to: 1 Protein, and 100% coverage of the annotated genomic feature by RNAseq alignments, including 9 samples with support for all annotated introns" "nuclear apoptosis-inducing factor 1-like, transcript variant X1" "XM_022490082.1" NA NA character(0) character(0) NA character(0) NA character(0) NA NA NA NA NA NA NA NA NA NA NA NA NA NA NA NA
"NC_035784.1" "Gnomon" "mRNA" 65864824 65867477 NA "-" NA "rna36612" c("GeneID:111136670", "Genbank:XM_022487697.1") "XM_022487697.1" NA NA NA "mRNA" NA NA NA NA NA "LOC111136670" NA gene21133 "Supporting evidence includes similarity to: 1 Protein, and 100% coverage of the annotated genomic feature by RNAseq alignments" "nuclear apoptosis-inducing factor 1-like" "XM_022487697.1" NA NA character(0) character(0) NA character(0) NA character(0) NA NA NA NA NA NA NA NA NA NA NA NA NA NA NA NA
"NC_035784.1" "Gnomon" "mRNA" 68031195 68033882 NA "-" NA "rna36925" c("GeneID:111133004", "Genbank:XM_022481027.1") "XM_022481027.1" NA NA NA "mRNA" NA NA NA NA NA "LOC111133004" NA gene21282 "Supporting evidence includes similarity to: 4 ESTs, and 100% coverage of the annotated genomic feature by RNAseq alignments, including 13 samples with support for all annotated introns" "tumor necrosis factor ligand superfamily member 10-like, transcript variant X2" "XM_022481027.1" NA NA character(0) character(0) NA character(0) NA character(0) NA NA NA NA NA NA NA NA NA NA NA NA NA NA NA NA
"NC_035784.1" "Gnomon" "mRNA" 68031195 68033882 NA "-" NA "rna36926" c("GeneID:111133004", "Genbank:XM_022481026.1") "XM_022481026.1" NA NA NA "mRNA" NA NA NA NA NA "LOC111133004" NA gene21282 "Supporting evidence includes similarity to: 5 ESTs, and 100% coverage of the annotated genomic feature by RNAseq alignments, including 27 samples with support for all annotated introns" "tumor necrosis factor ligand superfamily member 10-like, transcript variant X1" "XM_022481026.1" NA NA character(0) character(0) NA character(0) NA character(0) NA NA NA NA NA NA NA NA NA NA NA NA NA NA NA NA
"NC_035784.1" "Gnomon" "mRNA" 69432328 69437760 NA "-" NA "rna37093" c("GeneID:111135600", "Genbank:XM_022485822.1") "XM_022485822.1" NA NA NA "mRNA" NA NA NA NA NA "LOC111135600" NA gene21360 "Supporting evidence includes similarity to: 2 ESTs, 7 Proteins, and 100% coverage of the annotated genomic feature by RNAseq alignments, including 27 samples with support for all annotated introns" "programmed cell death protein 4-like" "XM_022485822.1" NA NA character(0) character(0) NA character(0) NA character(0) NA NA NA NA NA NA NA NA NA NA NA NA NA NA NA NA
"NC_035784.1" "Gnomon" "mRNA" 69613153 69620265 NA "+" NA "rna37122" c("GeneID:111135606", "Genbank:XM_022485830.1") "XM_022485830.1" NA NA NA "mRNA" NA NA NA NA NA "LOC111135606" NA gene21374 "Supporting evidence includes similarity to: 3 ESTs, 1 Protein, and 100% coverage of the annotated genomic feature by RNAseq alignments, including 23 samples with support for all annotated introns" "programmed cell death protein 10-like, transcript variant X1" "XM_022485830.1" NA NA character(0) character(0) NA character(0) NA character(0) NA NA NA NA NA NA NA NA NA NA NA NA NA NA NA NA
"NC_035784.1" "Gnomon" "mRNA" 69613153 69620265 NA "+" NA "rna37123" c("GeneID:111135606", "Genbank:XM_022485831.1") "XM_022485831.1" NA NA NA "mRNA" NA NA NA NA NA "LOC111135606" NA gene21374 "Supporting evidence includes similarity to: 4 ESTs, 2 Proteins, and 100% coverage of the annotated genomic feature by RNAseq alignments, including 25 samples with support for all annotated introns" "programmed cell death protein 10-like, transcript variant X2" "XM_022485831.1" NA NA character(0) character(0) NA character(0) NA character(0) NA NA NA NA NA NA NA NA NA NA NA NA NA NA NA NA
"NC_035784.1" "Gnomon" "mRNA" 74751740 74752327 NA "-" NA "rna37671" c("GeneID:111132589", "Genbank:XM_022480419.1") "XM_022480419.1" NA NA NA "mRNA" NA NA NA NA NA "LOC111132589" NA gene21691 "Supporting evidence includes similarity to: 11 Proteins" "putative inhibitor of apoptosis" "XM_022480419.1" NA NA character(0) character(0) NA character(0) NA character(0) NA NA NA NA NA NA NA NA NA NA NA NA NA NA NA NA
"NC_035784.1" "Gnomon" "mRNA" 74888024 74899478 NA "+" NA "rna37683" c("GeneID:111133509", "Genbank:XM_022481971.1") "XM_022481971.1" NA NA NA "mRNA" NA NA NA NA NA "LOC111133509" NA gene21701 "Supporting evidence includes similarity to: 1 EST, 4 Proteins, and 100% coverage of the annotated genomic feature by RNAseq alignments, including 24 samples with support for all annotated introns" "calpain-5-like" "XM_022481971.1" NA NA character(0) character(0) NA character(0) NA character(0) NA NA NA NA NA NA NA NA NA NA NA NA NA NA NA NA
"NC_035784.1" "Gnomon" "mRNA" 77090611 77128810 NA "+" NA "rna37863" c("GeneID:111135327", "Genbank:XM_022485285.1") "XM_022485285.1" NA NA NA "mRNA" NA NA NA NA NA "LOC111135327" NA gene21825 "Supporting evidence includes similarity to: 2 ESTs, 17 Proteins, and 100% coverage of the annotated genomic feature by RNAseq alignments, including 10 samples with support for all annotated introns" "cAMP-dependent protein kinase catalytic subunit PRKX-like" "XM_022485285.1" NA NA character(0) character(0) NA character(0) NA character(0) NA NA NA NA NA NA NA NA NA NA NA NA NA NA NA NA
"NC_035784.1" "Gnomon" "mRNA" 79539492 79569107 NA "-" NA "rna38050" c("GeneID:111132962", "Genbank:XM_022480929.1") "XM_022480929.1" NA NA NA "mRNA" NA NA NA NA NA "LOC111132962" NA gene21936 "Supporting evidence includes similarity to: 12 ESTs, and 100% coverage of the annotated genomic feature by RNAseq alignments, including 10 samples with support for all annotated introns" "stimulator of interferon genes protein-like, transcript variant X4" "XM_022480929.1" NA NA character(0) character(0) NA character(0) NA character(0) NA NA NA NA NA NA NA NA NA NA NA NA NA NA NA NA
"NC_035784.1" "Gnomon" "mRNA" 79539964 79569105 NA "-" NA "rna38052" c("GeneID:111132962", "Genbank:XM_022480927.1") "XM_022480927.1" NA NA NA "mRNA" NA NA NA NA NA "LOC111132962" NA gene21936 "Supporting evidence includes similarity to: 11 ESTs, and 100% coverage of the annotated genomic feature by RNAseq alignments, including 10 samples with support for all annotated introns" "stimulator of interferon genes protein-like, transcript variant X2" "XM_022480927.1" NA NA character(0) character(0) NA character(0) NA character(0) NA NA NA NA NA NA NA NA NA NA NA NA NA NA NA NA
"NC_035784.1" "Gnomon" "mRNA" 79539964 79569064 NA "-" NA "rna38053" c("GeneID:111132962", "Genbank:XM_022480926.1") "XM_022480926.1" NA NA NA "mRNA" NA NA NA NA NA "LOC111132962" NA gene21936 "Supporting evidence includes similarity to: 8 ESTs, and 100% coverage of the annotated genomic feature by RNAseq alignments, including 10 samples with support for all annotated introns" "stimulator of interferon genes protein-like, transcript variant X1" "XM_022480926.1" NA NA character(0) character(0) NA character(0) NA character(0) NA NA NA NA NA NA NA NA NA NA NA NA NA NA NA NA
"NC_035784.1" "Gnomon" "mRNA" 79563530 79569107 NA "-" NA "rna38054" c("GeneID:111132962", "Genbank:XM_022480930.1") "XM_022480930.1" NA NA NA "mRNA" NA NA NA NA NA "LOC111132962" NA gene21936 "Supporting evidence includes similarity to: 100% coverage of the annotated genomic feature by RNAseq alignments, including 15 samples with support for all annotated introns" "stimulator of interferon genes protein-like, transcript variant X5" "XM_022480930.1" NA NA character(0) character(0) NA character(0) NA character(0) NA NA NA NA NA NA NA NA NA NA NA NA NA NA NA NA
"NC_035784.1" "Gnomon" "mRNA" 79618719 79666955 NA "-" NA "rna38060" c("GeneID:111132623", "Genbank:XM_022480451.1") "XM_022480451.1" NA NA NA "mRNA" NA NA NA NA NA "LOC111132623" NA gene21941 "Supporting evidence includes similarity to: 2 Proteins, and 93% coverage of the annotated genomic feature by RNAseq alignments" "inositol 1,4,5-trisphosphate receptor type 3-like" "XM_022480451.1" NA NA character(0) The sequence of the model RefSeq transcript was modified relative to this genomic sequence to represent the inferred CDS: inserted 9 bases in 8 codons "unclassified transcription discrepancy" character(0) NA character(0) NA NA NA NA NA NA NA NA NA NA NA NA NA NA NA NA
"NC_035784.1" "Gnomon" "mRNA" 80910031 80939976 NA "-" NA "rna38207" c("GeneID:111135307", "Genbank:XM_022485250.1") "XM_022485250.1" NA NA NA "mRNA" NA NA NA NA NA "LOC111135307" NA gene22030 "Supporting evidence includes similarity to: 4 Proteins, and 100% coverage of the annotated genomic feature by RNAseq alignments, including 8 samples with support for all annotated introns" "cAMP-dependent protein kinase type II regulatory subunit-like, transcript variant X3" "XM_022485250.1" NA NA character(0) character(0) NA character(0) NA character(0) NA NA NA NA NA NA NA NA NA NA NA NA NA NA NA NA
"NC_035784.1" "Gnomon" "mRNA" 80913848 80936319 NA "-" NA "rna38208" c("GeneID:111135307", "Genbank:XM_022485252.1") "XM_022485252.1" NA NA NA "mRNA" NA NA NA NA NA "LOC111135307" NA gene22030 "Supporting evidence includes similarity to: 4 Proteins, and 100% coverage of the annotated genomic feature by RNAseq alignments, including 9 samples with support for all annotated introns" "cAMP-dependent protein kinase type II regulatory subunit-like, transcript variant X5" "XM_022485252.1" NA NA character(0) character(0) NA character(0) NA character(0) NA NA NA NA NA NA NA NA NA NA NA NA NA NA NA NA
"NC_035784.1" "Gnomon" "mRNA" 80913861 80939972 NA "-" NA "rna38209" c("GeneID:111135307", "Genbank:XM_022485248.1") "XM_022485248.1" NA NA NA "mRNA" NA NA NA NA NA "LOC111135307" NA gene22030 "Supporting evidence includes similarity to: 3 Proteins, and 100% coverage of the annotated genomic feature by RNAseq alignments, including 13 samples with support for all annotated introns" "cAMP-dependent protein kinase type II regulatory subunit-like, transcript variant X1" "XM_022485248.1" NA NA character(0) character(0) NA character(0) NA character(0) NA NA NA NA NA NA NA NA NA NA NA NA NA NA NA NA
"NC_035784.1" "Gnomon" "mRNA" 80913862 80939970 NA "-" NA "rna38210" c("GeneID:111135307", "Genbank:XM_022485249.1") "XM_022485249.1" NA NA NA "mRNA" NA NA NA NA NA "LOC111135307" NA gene22030 "Supporting evidence includes similarity to: 3 Proteins, and 100% coverage of the annotated genomic feature by RNAseq alignments, including 25 samples with support for all annotated introns" "cAMP-dependent protein kinase type II regulatory subunit-like, transcript variant X2" "XM_022485249.1" NA NA character(0) character(0) NA character(0) NA character(0) NA NA NA NA NA NA NA NA NA NA NA NA NA NA NA NA
"NC_035784.1" "Gnomon" "mRNA" 80913868 80939964 NA "-" NA "rna38211" c("GeneID:111135307", "Genbank:XM_022485251.1") "XM_022485251.1" NA NA NA "mRNA" NA NA NA NA NA "LOC111135307" NA gene22030 "Supporting evidence includes similarity to: 5 Proteins, and 100% coverage of the annotated genomic feature by RNAseq alignments, including 26 samples with support for all annotated introns" "cAMP-dependent protein kinase type II regulatory subunit-like, transcript variant X4" "XM_022485251.1" NA NA character(0) character(0) NA character(0) NA character(0) NA NA NA NA NA NA NA NA NA NA NA NA NA NA NA NA
"NC_035784.1" "Gnomon" "mRNA" 81053385 81062099 NA "+" NA "rna38226" c("GeneID:111134629", "Genbank:XM_022483826.1") "XM_022483826.1" NA NA NA "mRNA" NA NA NA NA NA "LOC111134629" NA gene22036 "Supporting evidence includes similarity to: 2 ESTs, 47 Proteins, and 98% coverage of the annotated genomic feature by RNAseq alignments" "ras-like GTP-binding protein RHO" "XM_022483826.1" NA NA character(0) character(0) NA character(0) NA character(0) NA NA NA NA NA NA NA NA NA NA NA NA NA NA NA NA
"NC_035784.1" "Gnomon" "mRNA" 82510965 82513468 NA "-" NA "rna38386" c("GeneID:111138256", "Genbank:XM_022490130.1") "XM_022490130.1" NA NA NA "mRNA" NA NA NA NA NA "LOC111138256" NA gene22125 "Supporting evidence includes similarity to: 54 Proteins, and 100% coverage of the annotated genomic feature by RNAseq alignments, including 20 samples with support for all annotated introns" "pyrin-like" "XM_022490130.1" NA NA character(0) character(0) NA character(0) NA character(0) NA NA NA NA NA NA NA NA NA NA NA NA NA NA NA NA
"NC_035784.1" "Gnomon" "mRNA" 83099393 83108462 NA "+" NA "rna38463" c("GeneID:111136479", "Genbank:XM_022487356.1") "XM_022487356.1" NA NA NA "mRNA" NA NA NA NA NA "LOC111136479" NA gene22164 "Supporting evidence includes similarity to: 7 Proteins, and 100% coverage of the annotated genomic feature by RNAseq alignments, including 9 samples with support for all annotated introns" "calpain-5-like, transcript variant X1" "XM_022487356.1" NA NA character(0) character(0) NA character(0) NA character(0) NA NA NA NA NA NA NA NA NA NA NA NA NA NA NA NA
"NC_035784.1" "Gnomon" "mRNA" 83099393 83108462 NA "+" NA "rna38464" c("GeneID:111136479", "Genbank:XM_022487357.1") "XM_022487357.1" NA NA NA "mRNA" NA NA NA NA NA "LOC111136479" NA gene22164 "Supporting evidence includes similarity to: 7 Proteins, and 100% coverage of the annotated genomic feature by RNAseq alignments, including 7 samples with support for all annotated introns" "calpain-5-like, transcript variant X2" "XM_022487357.1" NA NA character(0) character(0) NA character(0) NA character(0) NA NA NA NA NA NA NA NA NA NA NA NA NA NA NA NA
"NC_035784.1" "Gnomon" "mRNA" 83109632 83116766 NA "+" NA "rna38465" c("GeneID:111136301", "Genbank:XM_022487057.1") "XM_022487057.1" NA NA NA "mRNA" NA NA NA NA NA "LOC111136301" NA gene22165 "Supporting evidence includes similarity to: 6 Proteins, and 100% coverage of the annotated genomic feature by RNAseq alignments, including 9 samples with support for all annotated introns" "calpain-5-like" "XM_022487057.1" NA NA character(0) character(0) NA character(0) NA character(0) NA NA NA NA NA NA NA NA NA NA NA NA NA NA NA NA
"NC_035784.1" "Gnomon" "mRNA" 83134304 83149065 NA "+" NA "rna38469" c("GeneID:111135889", "Genbank:XM_022486331.1") "XM_022486331.1" NA NA NA "mRNA" NA NA NA NA NA "LOC111135889" NA gene22168 "Supporting evidence includes similarity to: 1 EST, 19 Proteins, and 100% coverage of the annotated genomic feature by RNAseq alignments, including 27 samples with support for all annotated introns" "lymphotoxin-alpha-like" "XM_022486331.1" NA NA character(0) character(0) NA character(0) NA character(0) NA NA NA NA NA NA NA NA NA NA NA NA NA NA NA NA
"NC_035784.1" "Gnomon" "mRNA" 83274567 83285704 NA "+" NA "rna38489" c("GeneID:111135701", "Genbank:XM_022485989.1") "XM_022485989.1" NA NA NA "mRNA" NA NA NA NA NA "LOC111135701" NA gene22179 "Supporting evidence includes similarity to: 6 Proteins, and 100% coverage of the annotated genomic feature by RNAseq alignments, including 20 samples with support for all annotated introns" "eukaryotic translation initiation factor 2-alpha kinase 3-like, transcript variant X1" "XM_022485989.1" NA NA character(0) character(0) NA character(0) NA character(0) NA NA NA NA NA NA NA NA NA NA NA NA NA NA NA NA
"NC_035784.1" "Gnomon" "mRNA" 83275132 83285704 NA "+" NA "rna38490" c("GeneID:111135701", "Genbank:XM_022485990.1") "XM_022485990.1" NA NA NA "mRNA" NA NA NA NA NA "LOC111135701" NA gene22179 "Supporting evidence includes similarity to: 6 Proteins, and 100% coverage of the annotated genomic feature by RNAseq alignments, including 6 samples with support for all annotated introns" "eukaryotic translation initiation factor 2-alpha kinase 3-like, transcript variant X2" "XM_022485990.1" NA NA character(0) character(0) NA character(0) NA character(0) NA NA NA NA NA NA NA NA NA NA NA NA NA NA NA NA
"NC_035784.1" "Gnomon" "mRNA" 84938973 84979594 NA "-" NA "rna38641" c("GeneID:111134417", "Genbank:XM_022483396.1") "XM_022483396.1" NA NA NA "mRNA" NA NA NA NA NA "LOC111134417" NA gene22245 "Supporting evidence includes similarity to: 3 Proteins, and 100% coverage of the annotated genomic feature by RNAseq alignments, including 17 samples with support for all annotated introns" "tumor necrosis factor alpha-induced protein 3-like, transcript variant X3" "XM_022483396.1" NA NA character(0) character(0) NA character(0) NA character(0) NA NA NA NA NA NA NA NA NA NA NA NA NA NA NA NA
"NC_035784.1" "Gnomon" "mRNA" 84938973 84975205 NA "-" NA "rna38642" c("GeneID:111134417", "Genbank:XM_022483399.1") "XM_022483399.1" NA NA NA "mRNA" NA NA NA NA NA "LOC111134417" NA gene22245 "Supporting evidence includes similarity to: 1 Protein, and 100% coverage of the annotated genomic feature by RNAseq alignments, including 2 samples with support for all annotated introns" "tumor necrosis factor alpha-induced protein 3-like, transcript variant X5" "XM_022483399.1" NA NA character(0) character(0) NA character(0) NA character(0) NA NA NA NA NA NA NA NA NA NA NA NA NA NA NA NA
"NC_035784.1" "Gnomon" "mRNA" 84938973 84975205 NA "-" NA "rna38643" c("GeneID:111134417", "Genbank:XM_022483394.1") "XM_022483394.1" NA NA NA "mRNA" NA NA NA NA NA "LOC111134417" NA gene22245 "Supporting evidence includes similarity to: 3 Proteins, and 100% coverage of the annotated genomic feature by RNAseq alignments, including 2 samples with support for all annotated introns" "tumor necrosis factor alpha-induced protein 3-like, transcript variant X1" "XM_022483394.1" NA NA character(0) character(0) NA character(0) NA character(0) NA NA NA NA NA NA NA NA NA NA NA NA NA NA NA NA
"NC_035784.1" "Gnomon" "mRNA" 84938973 84969917 NA "-" NA "rna38644" c("GeneID:111134417", "Genbank:XM_022483397.1") "XM_022483397.1" NA NA NA "mRNA" NA NA NA NA NA "LOC111134417" NA gene22245 "Supporting evidence includes similarity to: 3 Proteins, and 100% coverage of the annotated genomic feature by RNAseq alignments, including 1 sample with support for all annotated introns" "tumor necrosis factor alpha-induced protein 3-like, transcript variant X4" "XM_022483397.1" NA NA character(0) character(0) NA character(0) NA character(0) NA NA NA NA NA NA NA NA NA NA NA NA NA NA NA NA
"NC_035784.1" "Gnomon" "mRNA" 84938973 84956231 NA "-" NA "rna38645" c("GeneID:111134417", "Genbank:XM_022483395.1") "XM_022483395.1" NA NA NA "mRNA" NA NA NA NA NA "LOC111134417" NA gene22245 "Supporting evidence includes similarity to: 3 Proteins, and 100% coverage of the annotated genomic feature by RNAseq alignments, including 11 samples with support for all annotated introns" "tumor necrosis factor alpha-induced protein 3-like, transcript variant X2" "XM_022483395.1" NA NA character(0) character(0) NA character(0) NA character(0) NA NA NA NA NA NA NA NA NA NA NA NA NA NA NA NA
"NC_035784.1" "Gnomon" "mRNA" 84938973 84954529 NA "-" NA "rna38646" c("GeneID:111134417", "Genbank:XM_022483403.1") "XM_022483403.1" NA NA NA "mRNA" NA NA NA NA NA "LOC111134417" NA gene22245 "Supporting evidence includes similarity to: 3 Proteins, and 100% coverage of the annotated genomic feature by RNAseq alignments, including 5 samples with support for all annotated introns" "tumor necrosis factor alpha-induced protein 3-like, transcript variant X9" "XM_022483403.1" NA NA character(0) character(0) NA character(0) NA character(0) NA NA NA NA NA NA NA NA NA NA NA NA NA NA NA NA
"NC_035784.1" "Gnomon" "mRNA" 84938973 84950035 NA "-" NA "rna38647" c("GeneID:111134417", "Genbank:XM_022483402.1") "XM_022483402.1" NA NA NA "mRNA" NA NA NA NA NA "LOC111134417" NA gene22245 "Supporting evidence includes similarity to: 3 Proteins, and 100% coverage of the annotated genomic feature by RNAseq alignments, including 9 samples with support for all annotated introns" "tumor necrosis factor alpha-induced protein 3-like, transcript variant X8" "XM_022483402.1" NA NA character(0) character(0) NA character(0) NA character(0) NA NA NA NA NA NA NA NA NA NA NA NA NA NA NA NA
"NC_035784.1" "Gnomon" "mRNA" 84938973 84945584 NA "-" NA "rna38648" c("GeneID:111134417", "Genbank:XM_022483400.1") "XM_022483400.1" NA NA NA "mRNA" NA NA NA NA NA "LOC111134417" NA gene22245 "Supporting evidence includes similarity to: 3 Proteins, and 100% coverage of the annotated genomic feature by RNAseq alignments, including 21 samples with support for all annotated introns" "tumor necrosis factor alpha-induced protein 3-like, transcript variant X6" "XM_022483400.1" NA NA character(0) character(0) NA character(0) NA character(0) NA NA NA NA NA NA NA NA NA NA NA NA NA NA NA NA
"NC_035784.1" "Gnomon" "mRNA" 84938973 84945465 NA "-" NA "rna38649" c("GeneID:111134417", "Genbank:XM_022483401.1") "XM_022483401.1" NA NA NA "mRNA" NA NA NA NA NA "LOC111134417" NA gene22245 "Supporting evidence includes similarity to: 3 Proteins, and 100% coverage of the annotated genomic feature by RNAseq alignments, including 18 samples with support for all annotated introns" "tumor necrosis factor alpha-induced protein 3-like, transcript variant X7" "XM_022483401.1" NA NA character(0) character(0) NA character(0) NA character(0) NA NA NA NA NA NA NA NA NA NA NA NA NA NA NA NA
"NC_035784.1" "Gnomon" "mRNA" 84938973 84945195 NA "-" NA "rna38650" c("GeneID:111134417", "Genbank:XM_022483404.1") "XM_022483404.1" NA NA NA "mRNA" NA NA NA NA NA "LOC111134417" NA gene22245 "Supporting evidence includes similarity to: 3 Proteins, and 100% coverage of the annotated genomic feature by RNAseq alignments, including 8 samples with support for all annotated introns" "tumor necrosis factor alpha-induced protein 3-like, transcript variant X10" "XM_022483404.1" NA NA character(0) character(0) NA character(0) NA character(0) NA NA NA NA NA NA NA NA NA NA NA NA NA NA NA NA
"NC_035784.1" "Gnomon" "mRNA" 85149958 85161276 NA "+" NA "rna38675" c("GeneID:111133189", "Genbank:XM_022481322.1") "XM_022481322.1" NA NA NA "mRNA" NA NA NA NA NA "LOC111133189" NA gene22264 "Supporting evidence includes similarity to: 100% coverage of the annotated genomic feature by RNAseq alignments, including 11 samples with support for all annotated introns" "caspase-7-like, transcript variant X2" "XM_022481322.1" NA NA character(0) character(0) NA character(0) NA character(0) NA NA NA NA NA NA NA NA NA NA NA NA NA NA NA NA
"NC_035784.1" "Gnomon" "mRNA" 85150100 85161276 NA "+" NA "rna38677" c("GeneID:111133189", "Genbank:XM_022481324.1") "XM_022481324.1" NA NA NA "mRNA" NA NA NA NA NA "LOC111133189" NA gene22264 "Supporting evidence includes similarity to: 100% coverage of the annotated genomic feature by RNAseq alignments, including 4 samples with support for all annotated introns" "caspase-7-like, transcript variant X3" "XM_022481324.1" NA NA character(0) character(0) NA character(0) NA character(0) NA NA NA NA NA NA NA NA NA NA NA NA NA NA NA NA
"NC_035784.1" "Gnomon" "mRNA" 85150102 85161276 NA "+" NA "rna38678" c("GeneID:111133189", "Genbank:XM_022481321.1") "XM_022481321.1" NA NA NA "mRNA" NA NA NA NA NA "LOC111133189" NA gene22264 "Supporting evidence includes similarity to: 100% coverage of the annotated genomic feature by RNAseq alignments, including 12 samples with support for all annotated introns" "caspase-7-like, transcript variant X1" "XM_022481321.1" NA NA character(0) character(0) NA character(0) NA character(0) NA NA NA NA NA NA NA NA NA NA NA NA NA NA NA NA
"NC_035784.1" "Gnomon" "mRNA" 85246543 85257908 NA "+" NA "rna38686" c("GeneID:111133186", "Genbank:XM_022481318.1") "XM_022481318.1" NA NA NA "mRNA" NA NA NA NA NA "LOC111133186" NA gene22268 "Supporting evidence includes similarity to: 100% coverage of the annotated genomic feature by RNAseq alignments, including 10 samples with support for all annotated introns" "caspase-9-like, transcript variant X1" "XM_022481318.1" NA NA character(0) character(0) NA character(0) NA character(0) NA NA NA NA NA NA NA NA NA NA NA NA NA NA NA NA
"NC_035784.1" "Gnomon" "mRNA" 85246543 85257908 NA "+" NA "rna38687" c("GeneID:111133186", "Genbank:XM_022481319.1") "XM_022481319.1" NA NA NA "mRNA" NA NA NA NA NA "LOC111133186" NA gene22268 "Supporting evidence includes similarity to: 100% coverage of the annotated genomic feature by RNAseq alignments, including 3 samples with support for all annotated introns" "caspase-9-like, transcript variant X2" "XM_022481319.1" NA NA character(0) character(0) NA character(0) NA character(0) NA NA NA NA NA NA NA NA NA NA NA NA NA NA NA NA
"NC_035784.1" "Gnomon" "mRNA" 85467806 85469631 NA "+" NA "rna38709" c("GeneID:111135679", "Genbank:XM_022485952.1") "XM_022485952.1" NA NA NA "mRNA" NA NA NA NA NA "LOC111135679" NA gene22280 "Supporting evidence includes similarity to: 5 Proteins, and 100% coverage of the annotated genomic feature by RNAseq alignments, including 26 samples with support for all annotated introns" "lipopolysaccharide-induced tumor necrosis factor-alpha factor homolog" "XM_022485952.1" NA NA character(0) character(0) NA character(0) NA character(0) NA NA NA NA NA NA NA NA NA NA NA NA NA NA NA NA
"NC_035784.1" "Gnomon" "mRNA" 85470741 85472859 NA "+" NA "rna38710" c("GeneID:111135681", "Genbank:XM_022485954.1") "XM_022485954.1" NA NA NA "mRNA" NA NA NA NA NA "LOC111135681" NA gene22281 "Supporting evidence includes similarity to: 100% coverage of the annotated genomic feature by RNAseq alignments, including 27 samples with support for all annotated introns" "lipopolysaccharide-induced tumor necrosis factor-alpha factor homolog" "XM_022485954.1" NA NA character(0) character(0) NA character(0) NA character(0) NA NA NA NA NA NA NA NA NA NA NA NA NA NA NA NA
"NC_035784.1" "Gnomon" "mRNA" 85473738 85476411 NA "+" NA "rna38711" c("GeneID:111135680", "Genbank:XM_022485953.1") "XM_022485953.1" NA NA NA "mRNA" NA NA NA NA NA "LOC111135680" NA gene22282 "Supporting evidence includes similarity to: 1 EST, 1 Protein, and 100% coverage of the annotated genomic feature by RNAseq alignments, including 23 samples with support for all annotated introns" "cell death-inducing p53-target protein 1 homolog" "XM_022485953.1" NA NA character(0) character(0) NA character(0) NA character(0) NA NA NA NA NA NA NA NA NA NA NA NA NA NA NA NA
"NC_035784.1" "Gnomon" "mRNA" 85481286 85485497 NA "-" NA "rna38713" c("GeneID:111133850", "Genbank:XM_022482547.1") "XM_022482547.1" NA NA NA "mRNA" NA NA NA NA NA "LOC111133850" NA gene22284 "Supporting evidence includes similarity to: 4 Proteins, and 100% coverage of the annotated genomic feature by RNAseq alignments, including 24 samples with support for all annotated introns" "lipopolysaccharide-induced tumor necrosis factor-alpha factor homolog" "XM_022482547.1" NA NA character(0) character(0) NA character(0) NA character(0) NA NA NA NA NA NA NA NA NA NA NA NA NA NA NA NA
"NC_035784.1" "Gnomon" "mRNA" 89230311 89237142 NA "-" NA "rna39008" c("GeneID:111133695", "Genbank:XM_022482308.1") "XM_022482308.1" NA NA NA "mRNA" NA NA NA NA NA "LOC111133695" NA gene22471 "Supporting evidence includes similarity to: 3 Proteins, and 100% coverage of the annotated genomic feature by RNAseq alignments, including 23 samples with support for all annotated introns" "serine protease HTRA2, mitochondrial-like" "XM_022482308.1" NA NA character(0) character(0) NA character(0) NA character(0) NA NA NA NA NA NA NA NA NA NA NA NA NA NA NA NA
"NC_035784.1" "Gnomon" "mRNA" 89744459 89751167 NA "+" NA "rna39047" c("GeneID:111132212", "Genbank:XM_022479991.1") "XM_022479991.1" NA NA NA "mRNA" NA NA NA NA NA "LOC111132212" NA gene22492 "Supporting evidence includes similarity to: 1 Protein, and 100% coverage of the annotated genomic feature by RNAseq alignments, including 1 sample with support for all annotated introns" "GTPase IMAP family member 4-like" "XM_022479991.1" NA NA character(0) character(0) NA character(0) NA character(0) NA NA NA NA NA NA NA NA NA NA NA NA NA NA NA NA
"NC_035784.1" "Gnomon" "mRNA" 90104519 90106914 NA "-" NA "rna39091" c("GeneID:111136270", "Genbank:XM_022487011.1") "XM_022487011.1" NA NA NA "mRNA" NA NA NA NA NA "LOC111136270" NA gene22519 "Supporting evidence includes similarity to: 13 Proteins, and 100% coverage of the annotated genomic feature by RNAseq alignments, including 16 samples with support for all annotated introns" "pyrin-like" "XM_022487011.1" NA NA character(0) character(0) NA character(0) NA character(0) NA NA NA NA NA NA NA NA NA NA NA NA NA NA NA NA
"NC_035784.1" "Gnomon" "mRNA" 93352400 93443037 NA "-" NA "rna39369" c("GeneID:111138112", "Genbank:XM_022489925.1") "XM_022489925.1" NA NA NA "mRNA" NA NA NA NA NA "LOC111138112" NA gene22707 "Supporting evidence includes similarity to: 1 Protein, and 100% coverage of the annotated genomic feature by RNAseq alignments, including 1 sample with support for all annotated introns" "inositol 1,4,5-trisphosphate receptor type 3-like, transcript variant X4" "XM_022489925.1" NA NA character(0) character(0) NA character(0) NA character(0) NA NA NA NA NA NA NA NA NA NA NA NA NA NA NA NA
"NC_035784.1" "Gnomon" "mRNA" 93352400 93443037 NA "-" NA "rna39370" c("GeneID:111138112", "Genbank:XM_022489930.1") "XM_022489930.1" NA NA NA "mRNA" NA NA NA NA NA "LOC111138112" NA gene22707 "Supporting evidence includes similarity to: 100% coverage of the annotated genomic feature by RNAseq alignments, including 2 samples with support for all annotated introns" "inositol 1,4,5-trisphosphate receptor type 3-like, transcript variant X9" "XM_022489930.1" NA NA character(0) character(0) NA character(0) NA character(0) NA NA NA NA NA NA NA NA NA NA NA NA NA NA NA NA
"NC_035784.1" "Gnomon" "mRNA" 93352400 93443037 NA "-" NA "rna39371" c("GeneID:111138112", "Genbank:XM_022489929.1") "XM_022489929.1" NA NA NA "mRNA" NA NA NA NA NA "LOC111138112" NA gene22707 "Supporting evidence includes similarity to: 100% coverage of the annotated genomic feature by RNAseq alignments, including 1 sample with support for all annotated introns" "inositol 1,4,5-trisphosphate receptor type 3-like, transcript variant X8" "XM_022489929.1" NA NA character(0) character(0) NA character(0) NA character(0) NA NA NA NA NA NA NA NA NA NA NA NA NA NA NA NA
"NC_035784.1" "Gnomon" "mRNA" 93352400 93443037 NA "-" NA "rna39372" c("GeneID:111138112", "Genbank:XM_022489926.1") "XM_022489926.1" NA NA NA "mRNA" NA NA NA NA NA "LOC111138112" NA gene22707 "Supporting evidence includes similarity to: 100% coverage of the annotated genomic feature by RNAseq alignments, including 2 samples with support for all annotated introns" "inositol 1,4,5-trisphosphate receptor type 3-like, transcript variant X5" "XM_022489926.1" NA NA character(0) character(0) NA character(0) NA character(0) NA NA NA NA NA NA NA NA NA NA NA NA NA NA NA NA
"NC_035784.1" "Gnomon" "mRNA" 93352400 93443037 NA "-" NA "rna39373" c("GeneID:111138112", "Genbank:XM_022489928.1") "XM_022489928.1" NA NA NA "mRNA" NA NA NA NA NA "LOC111138112" NA gene22707 "Supporting evidence includes similarity to: 100% coverage of the annotated genomic feature by RNAseq alignments, including 2 samples with support for all annotated introns" "inositol 1,4,5-trisphosphate receptor type 3-like, transcript variant X7" "XM_022489928.1" NA NA character(0) character(0) NA character(0) NA character(0) NA NA NA NA NA NA NA NA NA NA NA NA NA NA NA NA
"NC_035784.1" "Gnomon" "mRNA" 93352400 93443037 NA "-" NA "rna39374" c("GeneID:111138112", "Genbank:XM_022489924.1") "XM_022489924.1" NA NA NA "mRNA" NA NA NA NA NA "LOC111138112" NA gene22707 "Supporting evidence includes similarity to: 100% coverage of the annotated genomic feature by RNAseq alignments, including 1 sample with support for all annotated introns" "inositol 1,4,5-trisphosphate receptor type 3-like, transcript variant X3" "XM_022489924.1" NA NA character(0) character(0) NA character(0) NA character(0) NA NA NA NA NA NA NA NA NA NA NA NA NA NA NA NA
"NC_035784.1" "Gnomon" "mRNA" 93352400 93443037 NA "-" NA "rna39375" c("GeneID:111138112", "Genbank:XM_022489922.1") "XM_022489922.1" NA NA NA "mRNA" NA NA NA NA NA "LOC111138112" NA gene22707 "Supporting evidence includes similarity to: 100% coverage of the annotated genomic feature by RNAseq alignments" "inositol 1,4,5-trisphosphate receptor type 3-like, transcript variant X1" "XM_022489922.1" NA NA character(0) character(0) NA character(0) NA character(0) NA NA NA NA NA NA NA NA NA NA NA NA NA NA NA NA
"NC_035784.1" "Gnomon" "mRNA" 93352400 93443037 NA "-" NA "rna39376" c("GeneID:111138112", "Genbank:XM_022489923.1") "XM_022489923.1" NA NA NA "mRNA" NA NA NA NA NA "LOC111138112" NA gene22707 "Supporting evidence includes similarity to: 100% coverage of the annotated genomic feature by RNAseq alignments, including 1 sample with support for all annotated introns" "inositol 1,4,5-trisphosphate receptor type 3-like, transcript variant X2" "XM_022489923.1" NA NA character(0) character(0) NA character(0) NA character(0) NA NA NA NA NA NA NA NA NA NA NA NA NA NA NA NA
"NC_035784.1" "Gnomon" "mRNA" 93352400 93443037 NA "-" NA "rna39377" c("GeneID:111138112", "Genbank:XM_022489927.1") "XM_022489927.1" NA NA NA "mRNA" NA NA NA NA NA "LOC111138112" NA gene22707 "Supporting evidence includes similarity to: 100% coverage of the annotated genomic feature by RNAseq alignments, including 2 samples with support for all annotated introns" "inositol 1,4,5-trisphosphate receptor type 3-like, transcript variant X6" "XM_022489927.1" NA NA character(0) character(0) NA character(0) NA character(0) NA NA NA NA NA NA NA NA NA NA NA NA NA NA NA NA
"NC_035785.1" "Gnomon" "mRNA" 6421875 6423849 NA "-" NA "rna40347" c("GeneID:111099434", "Genbank:XM_022430717.1") "XM_022430717.1" NA NA NA "mRNA" NA NA NA NA NA "LOC111099434" NA gene23271 "Supporting evidence includes similarity to: 100% coverage of the annotated genomic feature by RNAseq alignments, including 4 samples with support for all annotated introns" "nuclear apoptosis-inducing factor 1-like" "XM_022430717.1" NA NA character(0) character(0) NA character(0) NA character(0) NA NA NA NA NA NA NA NA NA NA NA NA NA NA NA NA
"NC_035785.1" "Gnomon" "mRNA" 7994144 8019662 NA "-" NA "rna40433" c("GeneID:111102281", "Genbank:XM_022434954.1") "XM_022434954.1" NA NA NA "mRNA" NA NA NA NA NA "LOC111102281" NA gene23333 "Supporting evidence includes similarity to: 2 Proteins, and 100% coverage of the annotated genomic feature by RNAseq alignments, including 4 samples with support for all annotated introns" "receptor-interacting serine/threonine-protein kinase 4-like, transcript variant X3" "XM_022434954.1" NA NA character(0) character(0) NA character(0) NA character(0) NA NA NA NA NA NA NA NA NA NA NA NA NA NA NA NA
"NC_035785.1" "Gnomon" "mRNA" 7994144 8019634 NA "-" NA "rna40434" c("GeneID:111102281", "Genbank:XM_022434953.1") "XM_022434953.1" NA NA NA "mRNA" NA NA NA NA NA "LOC111102281" NA gene23333 "Supporting evidence includes similarity to: 2 Proteins, and 100% coverage of the annotated genomic feature by RNAseq alignments, including 2 samples with support for all annotated introns" "receptor-interacting serine/threonine-protein kinase 4-like, transcript variant X2" "XM_022434953.1" NA NA character(0) character(0) NA character(0) NA character(0) NA NA NA NA NA NA NA NA NA NA NA NA NA NA NA NA
"NC_035785.1" "Gnomon" "mRNA" 7994144 8016660 NA "-" NA "rna40435" c("GeneID:111102281", "Genbank:XM_022434952.1") "XM_022434952.1" NA NA NA "mRNA" NA NA NA NA NA "LOC111102281" NA gene23333 "Supporting evidence includes similarity to: 2 Proteins, and 100% coverage of the annotated genomic feature by RNAseq alignments, including 4 samples with support for all annotated introns" "receptor-interacting serine/threonine-protein kinase 4-like, transcript variant X1" "XM_022434952.1" NA NA character(0) character(0) NA character(0) NA character(0) NA NA NA NA NA NA NA NA NA NA NA NA NA NA NA NA
"NC_035785.1" "Gnomon" "mRNA" 7994144 8015663 NA "-" NA "rna40436" c("GeneID:111102281", "Genbank:XM_022434955.1") "XM_022434955.1" NA NA NA "mRNA" NA NA NA NA NA "LOC111102281" NA gene23333 "Supporting evidence includes similarity to: 2 Proteins, and 100% coverage of the annotated genomic feature by RNAseq alignments, including 1 sample with support for all annotated introns" "receptor-interacting serine/threonine-protein kinase 4-like, transcript variant X4" "XM_022434955.1" NA NA character(0) character(0) NA character(0) NA character(0) NA NA NA NA NA NA NA NA NA NA NA NA NA NA NA NA
"NC_035785.1" "Gnomon" "mRNA" 7994144 7996979 NA "-" NA "rna40437" c("GeneID:111102281", "Genbank:XM_022434956.1") "XM_022434956.1" NA NA NA "mRNA" NA NA NA NA NA "LOC111102281" NA gene23333 "Supporting evidence includes similarity to: 2 Proteins, and 100% coverage of the annotated genomic feature by RNAseq alignments, including 3 samples with support for all annotated introns" "receptor-interacting serine/threonine-protein kinase 4-like, transcript variant X5" "XM_022434956.1" NA NA character(0) character(0) NA character(0) NA character(0) NA NA NA NA NA NA NA NA NA NA NA NA NA NA NA NA
"NC_035785.1" "Gnomon" "mRNA" 7998700 8016685 NA "-" NA "rna40438" c("GeneID:111102281", "Genbank:XM_022434957.1") "XM_022434957.1" NA NA NA "mRNA" NA NA NA NA NA "LOC111102281" NA gene23333 "Supporting evidence includes similarity to: 100% coverage of the annotated genomic feature by RNAseq alignments, including 1 sample with support for all annotated introns" "receptor-interacting serine/threonine-protein kinase 4-like, transcript variant X6" "XM_022434957.1" NA NA character(0) character(0) NA character(0) NA character(0) NA NA NA NA NA NA NA NA NA NA NA NA NA NA NA NA
"NC_035785.1" "Gnomon" "mRNA" 10959713 10963052 NA "+" NA "rna40767" c("GeneID:111101682", "Genbank:XM_022434267.1") "XM_022434267.1" NA NA NA "mRNA" NA NA NA NA NA "LOC111101682" NA gene23508 "Supporting evidence includes similarity to: 100% coverage of the annotated genomic feature by RNAseq alignments" "putative inhibitor of apoptosis, transcript variant X1" "XM_022434267.1" NA NA character(0) character(0) NA character(0) NA character(0) NA NA NA NA NA NA NA NA NA NA NA NA NA NA NA NA
"NC_035785.1" "Gnomon" "mRNA" 12854692 12928162 NA "-" NA "rna40966" c("GeneID:111100020", "Genbank:XM_022431588.1") "XM_022431588.1" NA NA NA "mRNA" NA NA NA NA NA "LOC111100020" NA gene23623 "Supporting evidence includes similarity to: 2 Proteins, and 100% coverage of the annotated genomic feature by RNAseq alignments, including 8 samples with support for all annotated introns" "GTPase IMAP family member 4-like, transcript variant X3" "XM_022431588.1" NA NA character(0) character(0) NA character(0) NA character(0) NA NA NA NA NA NA NA NA NA NA NA NA NA NA NA NA
"NC_035785.1" "Gnomon" "mRNA" 12879076 12928159 NA "-" NA "rna40967" c("GeneID:111100020", "Genbank:XM_022431586.1") "XM_022431586.1" NA NA NA "mRNA" NA NA NA NA NA "LOC111100020" NA gene23623 "Supporting evidence includes similarity to: 100% coverage of the annotated genomic feature by RNAseq alignments, including 12 samples with support for all annotated introns" "GTPase IMAP family member 4-like, transcript variant X1" "XM_022431586.1" NA NA character(0) character(0) NA character(0) NA character(0) NA NA NA NA NA NA NA NA NA NA NA NA NA NA NA NA
"NC_035785.1" "Gnomon" "mRNA" 12879076 12918675 NA "-" NA "rna40968" c("GeneID:111100020", "Genbank:XM_022431587.1") "XM_022431587.1" NA NA NA "mRNA" NA NA NA NA NA "LOC111100020" NA gene23623 "Supporting evidence includes similarity to: 100% coverage of the annotated genomic feature by RNAseq alignments, including 2 samples with support for all annotated introns" "GTPase IMAP family member 4-like, transcript variant X2" "XM_022431587.1" NA NA character(0) character(0) NA character(0) NA character(0) NA NA NA NA NA NA NA NA NA NA NA NA NA NA NA NA
"NC_035785.1" "Gnomon" "mRNA" 21553301 21575283 NA "-" NA "rna41772" c("GeneID:111102022", "Genbank:XM_022434676.1") "XM_022434676.1" NA NA NA "mRNA" NA NA NA NA NA "LOC111102022" NA gene24061 "Supporting evidence includes similarity to: 14 Proteins, and 91% coverage of the annotated genomic feature by RNAseq alignments" "mitogen-activated protein kinase kinase kinase 4-like" "XM_022434676.1" NA NA character(0) The sequence of the model RefSeq transcript was modified relative to this genomic sequence to represent the inferred CDS: inserted 4 bases in 4 codons; deleted 4 bases in 2 codons "unclassified transcription discrepancy" character(0) NA character(0) NA NA NA NA NA NA NA NA NA NA NA NA NA NA NA NA
"NC_035785.1" "Gnomon" "mRNA" 25657111 25666445 NA "+" NA "rna42035" c("GeneID:111100893", "Genbank:XM_022433038.1") "XM_022433038.1" NA NA NA "mRNA" NA NA NA NA NA "LOC111100893" NA gene24243 "Supporting evidence includes similarity to: 4 Proteins, and 100% coverage of the annotated genomic feature by RNAseq alignments, including 10 samples with support for all annotated introns" "putative inhibitor of apoptosis, transcript variant X1" "XM_022433038.1" NA NA character(0) character(0) NA character(0) NA character(0) NA NA NA NA NA NA NA NA NA NA NA NA NA NA NA NA
"NC_035785.1" "Gnomon" "mRNA" 25657111 25666445 NA "+" NA "rna42036" c("GeneID:111100893", "Genbank:XM_022433039.1") "XM_022433039.1" NA NA NA "mRNA" NA NA NA NA NA "LOC111100893" NA gene24243 "Supporting evidence includes similarity to: 3 Proteins, and 100% coverage of the annotated genomic feature by RNAseq alignments, including 7 samples with support for all annotated introns" "putative inhibitor of apoptosis, transcript variant X2" "XM_022433039.1" NA NA character(0) character(0) NA character(0) NA character(0) NA NA NA NA NA NA NA NA NA NA NA NA NA NA NA NA
"NC_035785.1" "Gnomon" "mRNA" 25657111 25666445 NA "+" NA "rna42037" c("GeneID:111100893", "Genbank:XM_022433040.1") "XM_022433040.1" NA NA NA "mRNA" NA NA NA NA NA "LOC111100893" NA gene24243 "Supporting evidence includes similarity to: 3 Proteins, and 100% coverage of the annotated genomic feature by RNAseq alignments, including 3 samples with support for all annotated introns" "putative inhibitor of apoptosis, transcript variant X3" "XM_022433040.1" NA NA character(0) character(0) NA character(0) NA character(0) NA NA NA NA NA NA NA NA NA NA NA NA NA NA NA NA
"NC_035785.1" "Gnomon" "mRNA" 25670070 25688081 NA "+" NA "rna42038" c("GeneID:111100894", "Genbank:XM_022433043.1") "XM_022433043.1" NA NA NA "mRNA" NA NA NA NA NA "LOC111100894" NA gene24244 "Supporting evidence includes similarity to: 6 Proteins, and 100% coverage of the annotated genomic feature by RNAseq alignments, including 2 samples with support for all annotated introns" "putative inhibitor of apoptosis, transcript variant X3" "XM_022433043.1" NA NA character(0) character(0) NA character(0) NA character(0) NA NA NA NA NA NA NA NA NA NA NA NA NA NA NA NA
"NC_035785.1" "Gnomon" "mRNA" 25670149 25688081 NA "+" NA "rna42039" c("GeneID:111100894", "Genbank:XM_022433044.1") "XM_022433044.1" NA NA NA "mRNA" NA NA NA NA NA "LOC111100894" NA gene24244 "Supporting evidence includes similarity to: 6 Proteins, and 100% coverage of the annotated genomic feature by RNAseq alignments, including 2 samples with support for all annotated introns" "putative inhibitor of apoptosis, transcript variant X4" "XM_022433044.1" NA NA character(0) character(0) NA character(0) NA character(0) NA NA NA NA NA NA NA NA NA NA NA NA NA NA NA NA
"NC_035785.1" "Gnomon" "mRNA" 25673394 25688081 NA "+" NA "rna42040" c("GeneID:111100894", "Genbank:XM_022433045.1") "XM_022433045.1" NA NA NA "mRNA" NA NA NA NA NA "LOC111100894" NA gene24244 "Supporting evidence includes similarity to: 6 Proteins, and 100% coverage of the annotated genomic feature by RNAseq alignments, including 1 sample with support for all annotated introns" "putative inhibitor of apoptosis, transcript variant X5" "XM_022433045.1" NA NA character(0) character(0) NA character(0) NA character(0) NA NA NA NA NA NA NA NA NA NA NA NA NA NA NA NA
"NC_035785.1" "Gnomon" "mRNA" 25677687 25688081 NA "+" NA "rna42041" c("GeneID:111100894", "Genbank:XM_022433046.1") "XM_022433046.1" NA NA NA "mRNA" NA NA NA NA NA "LOC111100894" NA gene24244 "Supporting evidence includes similarity to: 6 Proteins, and 100% coverage of the annotated genomic feature by RNAseq alignments, including 1 sample with support for all annotated introns" "putative inhibitor of apoptosis, transcript variant X6" "XM_022433046.1" NA NA character(0) character(0) NA character(0) NA character(0) NA NA NA NA NA NA NA NA NA NA NA NA NA NA NA NA
"NC_035785.1" "Gnomon" "mRNA" 25682709 25688081 NA "+" NA "rna42042" c("GeneID:111100894", "Genbank:XM_022433041.1") "XM_022433041.1" NA NA NA "mRNA" NA NA NA NA NA "LOC111100894" NA gene24244 "Supporting evidence includes similarity to: 6 Proteins, and 100% coverage of the annotated genomic feature by RNAseq alignments, including 3 samples with support for all annotated introns" "putative inhibitor of apoptosis, transcript variant X1" "XM_022433041.1" NA NA character(0) character(0) NA character(0) NA character(0) NA NA NA NA NA NA NA NA NA NA NA NA NA NA NA NA
"NC_035785.1" "Gnomon" "mRNA" 25683300 25688081 NA "+" NA "rna42043" c("GeneID:111100894", "Genbank:XM_022433042.1") "XM_022433042.1" NA NA NA "mRNA" NA NA NA NA NA "LOC111100894" NA gene24244 "Supporting evidence includes similarity to: 6 Proteins, and 100% coverage of the annotated genomic feature by RNAseq alignments, including 4 samples with support for all annotated introns" "putative inhibitor of apoptosis, transcript variant X2" "XM_022433042.1" NA NA character(0) character(0) NA character(0) NA character(0) NA NA NA NA NA NA NA NA NA NA NA NA NA NA NA NA
"NC_035785.1" "Gnomon" "mRNA" 26127115 26129990 NA "+" NA "rna42101" c("GeneID:111102062", "Genbank:XM_022434715.1") "XM_022434715.1" NA NA NA "mRNA" NA NA NA NA NA "LOC111102062" NA gene24266 "Supporting evidence includes similarity to: 1 Protein" "small heat shock protein hspM-like" "XM_022434715.1" NA NA character(0) character(0) NA character(0) NA character(0) NA NA NA NA NA NA NA NA NA NA NA NA NA NA NA NA
"NC_035785.1" "Gnomon" "mRNA" 30422803 30423390 NA "-" NA "rna42347" c("GeneID:111102106", "Genbank:XM_022434758.1") "XM_022434758.1" NA NA NA "mRNA" NA NA NA NA NA "LOC111102106" NA gene24426 "Supporting evidence includes similarity to: 11 Proteins" "putative inhibitor of apoptosis" "XM_022434758.1" NA NA character(0) character(0) NA character(0) NA character(0) NA NA NA NA NA NA NA NA NA NA NA NA NA NA NA NA
"NC_035785.1" "Gnomon" "mRNA" 32983917 32985442 NA "+" NA "rna42619" c("GeneID:111101116", "Genbank:XM_022433428.1") "XM_022433428.1" NA NA NA "mRNA" NA NA NA NA NA "LOC111101116" NA gene24583 "Supporting evidence includes similarity to: 2 Proteins, and 100% coverage of the annotated genomic feature by RNAseq alignments, including 13 samples with support for all annotated introns" "NF-kappa-B inhibitor epsilon-like, transcript variant X2" "XM_022433428.1" NA NA character(0) character(0) NA character(0) NA character(0) NA NA NA NA NA NA NA NA NA NA NA NA NA NA NA NA
"NC_035785.1" "Gnomon" "mRNA" 32984067 32985443 NA "+" NA "rna42620" c("GeneID:111101116", "Genbank:XM_022433427.1") "XM_022433427.1" NA NA NA "mRNA" NA NA NA NA NA "LOC111101116" NA gene24583 "Supporting evidence includes similarity to: 2 Proteins, and 100% coverage of the annotated genomic feature by RNAseq alignments, including 2 samples with support for all annotated introns" "NF-kappa-B inhibitor epsilon-like, transcript variant X1" "XM_022433427.1" NA NA character(0) character(0) NA character(0) NA character(0) NA NA NA NA NA NA NA NA NA NA NA NA NA NA NA NA
"NC_035785.1" "Gnomon" "mRNA" 32984100 32985442 NA "+" NA "rna42621" c("GeneID:111101116", "Genbank:XM_022433429.1") "XM_022433429.1" NA NA NA "mRNA" NA NA NA NA NA "LOC111101116" NA gene24583 "Supporting evidence includes similarity to: 2 Proteins, and 100% coverage of the annotated genomic feature by RNAseq alignments, including 5 samples with support for all annotated introns" "NF-kappa-B inhibitor epsilon-like, transcript variant X3" "XM_022433429.1" NA NA character(0) character(0) NA character(0) NA character(0) NA NA NA NA NA NA NA NA NA NA NA NA NA NA NA NA
"NC_035785.1" "Gnomon" "mRNA" 35611771 35614506 NA "+" NA "rna42894" c("GeneID:111099523", "Genbank:XM_022430836.1") "XM_022430836.1" NA NA NA "mRNA" NA NA NA NA NA "LOC111099523" NA gene24755 "Supporting evidence includes similarity to: 3 ESTs, 2 Proteins, and 100% coverage of the annotated genomic feature by RNAseq alignments, including 27 samples with support for all annotated introns" "CD40 ligand-like" "XM_022430836.1" NA NA character(0) character(0) NA character(0) NA character(0) NA NA NA NA NA NA NA NA NA NA NA NA NA NA NA NA
"NC_035785.1" "Gnomon" "mRNA" 35946712 35955713 NA "-" NA "rna42928" c("GeneID:111099882", "Genbank:XM_022431368.1") "XM_022431368.1" NA NA NA "mRNA" NA NA NA NA NA "LOC111099882" NA gene24771 "Supporting evidence includes similarity to: 1 Protein, and 100% coverage of the annotated genomic feature by RNAseq alignments, including 24 samples with support for all annotated introns" "hexokinase-1-like" "XM_022431368.1" NA NA character(0) character(0) NA character(0) NA character(0) NA NA NA NA NA NA NA NA NA NA NA NA NA NA NA NA
"NC_035785.1" "Gnomon" "mRNA" 50392776 50402872 NA "-" NA "rna44386" c("GeneID:111101016", "Genbank:XM_022433224.1") "XM_022433224.1" NA NA NA "mRNA" NA NA NA NA NA "LOC111101016" NA gene25508 "Supporting evidence includes similarity to: 5 Proteins, and 100% coverage of the annotated genomic feature by RNAseq alignments, including 2 samples with support for all annotated introns" "putative inhibitor of apoptosis, transcript variant X2" "XM_022433224.1" NA NA character(0) character(0) NA character(0) NA character(0) NA NA NA NA NA NA NA NA NA NA NA NA NA NA NA NA
"NC_035785.1" "Gnomon" "mRNA" 50392776 50402871 NA "-" NA "rna44387" c("GeneID:111101016", "Genbank:XM_022433223.1") "XM_022433223.1" NA NA NA "mRNA" NA NA NA NA NA "LOC111101016" NA gene25508 "Supporting evidence includes similarity to: 5 Proteins, and 100% coverage of the annotated genomic feature by RNAseq alignments, including 1 sample with support for all annotated introns" "putative inhibitor of apoptosis, transcript variant X1" "XM_022433223.1" NA NA character(0) character(0) NA character(0) NA character(0) NA NA NA NA NA NA NA NA NA NA NA NA NA NA NA NA
"NC_035786.1" "Gnomon" "mRNA" 9176 11944 NA "+" NA "rna44451" c("GeneID:111103601", "Genbank:XM_022436985.1") "XM_022436985.1" NA NA NA "mRNA" NA NA NA NA NA "LOC111103601" NA gene25547 "Supporting evidence includes similarity to: 4 Proteins, and 88% coverage of the annotated genomic feature by RNAseq alignments" "toll-like receptor Tollo" "XM_022436985.1" NA NA character(0) The sequence of the model RefSeq transcript was modified relative to this genomic sequence to represent the inferred CDS: inserted 2 bases in 2 codons; deleted 2 bases in 1 codon "unclassified transcription discrepancy" character(0) NA character(0) NA NA NA NA NA NA NA NA NA NA NA NA NA NA NA NA
"NC_035786.1" "Gnomon" "mRNA" 26259 28653 NA "+" NA "rna44452" c("GeneID:111104635", "Genbank:XM_022438698.1") "XM_022438698.1" NA NA NA "mRNA" NA NA NA NA NA "LOC111104635" NA gene25548 "Supporting evidence includes similarity to: 2 Proteins, and 100% coverage of the annotated genomic feature by RNAseq alignments" "toll-like receptor 13" "XM_022438698.1" NA NA character(0) character(0) NA character(0) NA character(0) NA NA NA NA NA NA NA NA NA NA NA NA NA NA NA NA
"NC_035786.1" "Gnomon" "mRNA" 33473 38249 NA "+" NA "rna44453" c("GeneID:111103127", "Genbank:XM_022436166.1") "XM_022436166.1" NA NA NA "mRNA" NA NA NA NA NA "LOC111103127" NA gene25549 "Supporting evidence includes similarity to: 1 Protein, and 100% coverage of the annotated genomic feature by RNAseq alignments, including 3 samples with support for all annotated introns" "toll-like receptor 13, transcript variant X2" "XM_022436166.1" NA NA character(0) character(0) NA character(0) NA character(0) NA NA NA NA NA NA NA NA NA NA NA NA NA NA NA NA
"NC_035786.1" "Gnomon" "mRNA" 33591 38249 NA "+" NA "rna44454" c("GeneID:111103127", "Genbank:XM_022436165.1") "XM_022436165.1" NA NA NA "mRNA" NA NA NA NA NA "LOC111103127" NA gene25549 "Supporting evidence includes similarity to: 1 Protein, and 100% coverage of the annotated genomic feature by RNAseq alignments, including 3 samples with support for all annotated introns" "toll-like receptor 13, transcript variant X1" "XM_022436165.1" NA NA character(0) character(0) NA character(0) NA character(0) NA NA NA NA NA NA NA NA NA NA NA NA NA NA NA NA
"NC_035786.1" "Gnomon" "mRNA" 2506971 2509282 NA "-" NA "rna44621" c("GeneID:111103195", "Genbank:XM_022436269.1") "XM_022436269.1" NA NA NA "mRNA" NA NA NA NA NA "LOC111103195" NA gene25639 "Supporting evidence includes similarity to: 1 Protein, and 100% coverage of the annotated genomic feature by RNAseq alignments" "toll-like receptor 13" "XM_022436269.1" NA NA character(0) character(0) NA character(0) NA character(0) NA NA NA NA NA NA NA NA NA NA NA NA NA NA NA NA
"NC_035786.1" "Gnomon" "mRNA" 2538571 2544396 NA "-" NA "rna44622" c("GeneID:111103188", "Genbank:XM_022436259.1") "XM_022436259.1" NA NA NA "mRNA" NA NA NA NA NA "LOC111103188" NA gene25640 "Supporting evidence includes similarity to: 5 Proteins, and 100% coverage of the annotated genomic feature by RNAseq alignments, including 11 samples with support for all annotated introns" "toll-like receptor 13" "XM_022436259.1" NA NA character(0) character(0) NA character(0) NA character(0) NA NA NA NA NA NA NA NA NA NA NA NA NA NA NA NA
"NC_035786.1" "Gnomon" "mRNA" 2550689 2555037 NA "-" NA "rna44623" c("GeneID:111103193", "Genbank:XM_022436266.1") "XM_022436266.1" NA NA NA "mRNA" NA NA NA NA NA "LOC111103193" NA gene25641 "Supporting evidence includes similarity to: 3 Proteins, and 100% coverage of the annotated genomic feature by RNAseq alignments, including 6 samples with support for all annotated introns" "toll-like receptor 3, transcript variant X1" "XM_022436266.1" NA NA character(0) character(0) NA character(0) NA character(0) NA NA NA NA NA NA NA NA NA NA NA NA NA NA NA NA
"NC_035786.1" "Gnomon" "mRNA" 2550689 2555003 NA "-" NA "rna44624" c("GeneID:111103193", "Genbank:XM_022436268.1") "XM_022436268.1" NA NA NA "mRNA" NA NA NA NA NA "LOC111103193" NA gene25641 "Supporting evidence includes similarity to: 3 Proteins, and 100% coverage of the annotated genomic feature by RNAseq alignments, including 2 samples with support for all annotated introns" "toll-like receptor 3, transcript variant X2" "XM_022436268.1" NA NA character(0) character(0) NA character(0) NA character(0) NA NA NA NA NA NA NA NA NA NA NA NA NA NA NA NA
"NC_035786.1" "Gnomon" "mRNA" 2687971 2692330 NA "-" NA "rna44631" c("GeneID:111103189", "Genbank:XM_022436260.1") "XM_022436260.1" NA NA NA "mRNA" NA NA NA NA NA "LOC111103189" NA gene25647 "Supporting evidence includes similarity to: 5 Proteins, and 100% coverage of the annotated genomic feature by RNAseq alignments, including 13 samples with support for all annotated introns" "toll-like receptor 3" "XM_022436260.1" NA NA character(0) character(0) NA character(0) NA character(0) NA NA NA NA NA NA NA NA NA NA NA NA NA NA NA NA
"NC_035786.1" "Gnomon" "mRNA" 6330955 6334983 NA "+" NA "rna44952" c("GeneID:111102510", "Genbank:XM_022435297.1") "XM_022435297.1" NA NA NA "mRNA" NA NA NA NA NA "LOC111102510" NA gene25830 "Supporting evidence includes similarity to: 1 EST, 2 Proteins, and 100% coverage of the annotated genomic feature by RNAseq alignments, including 6 samples with support for all annotated introns" "toll-like receptor 3, transcript variant X1" "XM_022435297.1" NA NA character(0) character(0) NA character(0) NA character(0) NA NA NA NA NA NA NA NA NA NA NA NA NA NA NA NA
"NC_035786.1" "Gnomon" "mRNA" 6330989 6334983 NA "+" NA "rna44953" c("GeneID:111102510", "Genbank:XM_022435298.1") "XM_022435298.1" NA NA NA "mRNA" NA NA NA NA NA "LOC111102510" NA gene25830 "Supporting evidence includes similarity to: 1 EST, 2 Proteins, and 100% coverage of the annotated genomic feature by RNAseq alignments, including 2 samples with support for all annotated introns" "toll-like receptor 3, transcript variant X2" "XM_022435298.1" NA NA character(0) character(0) NA character(0) NA character(0) NA NA NA NA NA NA NA NA NA NA NA NA NA NA NA NA
"NC_035786.1" "Gnomon" "mRNA" 6348141 6353425 NA "+" NA "rna44954" c("GeneID:111102351", "Genbank:XM_022435024.1") "XM_022435024.1" NA NA NA "mRNA" NA NA NA NA NA "LOC111102351" NA gene25831 "Supporting evidence includes similarity to: 2 Proteins, and 100% coverage of the annotated genomic feature by RNAseq alignments, including 12 samples with support for all annotated introns" "toll-like receptor 13" "XM_022435024.1" NA NA character(0) character(0) NA character(0) NA character(0) NA NA NA NA NA NA NA NA NA NA NA NA NA NA NA NA
"NC_035786.1" "Gnomon" "mRNA" 12260235 12264231 NA "-" NA "rna45435" c("GeneID:111103742", "Genbank:XM_022437183.1") "XM_022437183.1" NA NA NA "mRNA" NA NA NA NA NA "LOC111103742" NA gene26096 "Supporting evidence includes similarity to: 4 Proteins, and 45% coverage of the annotated genomic feature by RNAseq alignments" "caspase-3-like" "XM_022437183.1" NA NA character(0) character(0) NA character(0) NA character(0) NA NA NA NA NA NA NA NA NA NA NA NA NA NA NA NA
"NC_035786.1" "Gnomon" "mRNA" 12302315 12308364 NA "-" NA "rna45437" c("GeneID:111104781", "Genbank:XM_022438905.1") "XM_022438905.1" NA NA NA "mRNA" NA NA NA NA NA "LOC111104781" NA gene26098 "Supporting evidence includes similarity to: 2 Proteins, and 100% coverage of the annotated genomic feature by RNAseq alignments, including 3 samples with support for all annotated introns" "caspase-6-like" "XM_022438905.1" NA NA character(0) character(0) NA character(0) NA character(0) NA NA NA NA NA NA NA NA NA NA NA NA NA NA NA NA
"NC_035786.1" "Gnomon" "mRNA" 12311415 12316509 NA "-" NA "rna45438" c("GeneID:111102451", "Genbank:XM_022435198.1") "XM_022435198.1" NA NA NA "mRNA" NA NA NA NA NA "LOC111102451" NA gene26099 "Supporting evidence includes similarity to: 100% coverage of the annotated genomic feature by RNAseq alignments, including 6 samples with support for all annotated introns" "putative inhibitor of apoptosis" "XM_022435198.1" NA NA character(0) character(0) NA character(0) NA character(0) NA NA NA NA NA NA NA NA NA NA NA NA NA NA NA NA
"NC_035786.1" "Gnomon" "mRNA" 12407549 12414131 NA "+" NA "rna45449" c("GeneID:111104637", "Genbank:XM_022438701.1") "XM_022438701.1" NA NA NA "mRNA" NA NA NA NA NA "LOC111104637" NA gene26108 "Supporting evidence includes similarity to: 1 Protein, and 100% coverage of the annotated genomic feature by RNAseq alignments, including 9 samples with support for all annotated introns" "putative inhibitor of apoptosis, transcript variant X1" "XM_022438701.1" NA NA character(0) character(0) NA character(0) NA character(0) NA NA NA NA NA NA NA NA NA NA NA NA NA NA NA NA
"NC_035786.1" "Gnomon" "mRNA" 12407549 12414131 NA "+" NA "rna45450" c("GeneID:111104637", "Genbank:XM_022438702.1") "XM_022438702.1" NA NA NA "mRNA" NA NA NA NA NA "LOC111104637" NA gene26108 "Supporting evidence includes similarity to: 1 Protein, and 100% coverage of the annotated genomic feature by RNAseq alignments, including 11 samples with support for all annotated introns" "putative inhibitor of apoptosis, transcript variant X2" "XM_022438702.1" NA NA character(0) character(0) NA character(0) NA character(0) NA NA NA NA NA NA NA NA NA NA NA NA NA NA NA NA
"NC_035786.1" "Gnomon" "mRNA" 13946434 14026414 NA "-" NA "rna45592" c("GeneID:111103088", "Genbank:XM_022436099.1") "XM_022436099.1" NA NA NA "mRNA" NA NA NA NA NA "LOC111103088" NA gene26193 "Supporting evidence includes similarity to: 3 Proteins, and 100% coverage of the annotated genomic feature by RNAseq alignments, including 5 samples with support for all annotated introns" "immune-associated nucleotide-binding protein 12-like" "XM_022436099.1" NA NA character(0) character(0) NA character(0) NA character(0) NA NA NA NA NA NA NA NA NA NA NA NA NA NA NA NA
"NC_035786.1" "Gnomon" "mRNA" 14027963 14046663 NA "+" NA "rna45593" c("GeneID:111102552", "Genbank:XM_022435345.1") "XM_022435345.1" NA NA NA "mRNA" NA NA NA NA NA "LOC111102552" NA gene26194 "Supporting evidence includes similarity to: 100% coverage of the annotated genomic feature by RNAseq alignments, including 2 samples with support for all annotated introns" "GTPase IMAP family member 4-like" "XM_022435345.1" NA NA character(0) character(0) NA character(0) NA character(0) NA NA NA NA NA NA NA NA NA NA NA NA NA NA NA NA
"NC_035786.1" "Gnomon" "mRNA" 14209656 14219301 NA "-" NA "rna45598" c("GeneID:111103040", "Genbank:XM_022436038.1") "XM_022436038.1" NA NA NA "mRNA" NA NA NA NA NA "LOC111103040" NA gene26199 "Supporting evidence includes similarity to: 100% coverage of the annotated genomic feature by RNAseq alignments, including 2 samples with support for all annotated introns" "GTPase IMAP family member 4-like" "XM_022436038.1" NA NA character(0) character(0) NA character(0) NA character(0) NA NA NA NA NA NA NA NA NA NA NA NA NA NA NA NA
"NC_035786.1" "Gnomon" "mRNA" 15695691 15703994 NA "+" NA "rna45707" c("GeneID:111103484", "Genbank:XM_022436793.1") "XM_022436793.1" NA NA NA "mRNA" NA NA NA NA NA "LOC111103484" NA gene26267 "Supporting evidence includes similarity to: 1 Protein, and 100% coverage of the annotated genomic feature by RNAseq alignments, including 24 samples with support for all annotated introns" "mitogen-activated protein kinase kinase kinase 7-interacting protein 3 homolog, transcript variant X3" "XM_022436793.1" NA NA character(0) character(0) NA character(0) NA character(0) NA NA NA NA NA NA NA NA NA NA NA NA NA NA NA NA
"NC_035786.1" "Gnomon" "mRNA" 15696135 15703994 NA "+" NA "rna45708" c("GeneID:111103484", "Genbank:XM_022436790.1") "XM_022436790.1" NA NA NA "mRNA" NA NA NA NA NA "LOC111103484" NA gene26267 "Supporting evidence includes similarity to: 1 Protein, and 100% coverage of the annotated genomic feature by RNAseq alignments, including 10 samples with support for all annotated introns" "mitogen-activated protein kinase kinase kinase 7-interacting protein 3 homolog, transcript variant X1" "XM_022436790.1" NA NA character(0) character(0) NA character(0) NA character(0) NA NA NA NA NA NA NA NA NA NA NA NA NA NA NA NA
"NC_035786.1" "Gnomon" "mRNA" 15696136 15707385 NA "+" NA "rna45709" c("GeneID:111103484", "Genbank:XM_022436792.1") "XM_022436792.1" NA NA NA "mRNA" NA NA NA NA NA "LOC111103484" NA gene26267 "Supporting evidence includes similarity to: 1 Protein, and 100% coverage of the annotated genomic feature by RNAseq alignments, including 10 samples with support for all annotated introns" "mitogen-activated protein kinase kinase kinase 7-interacting protein 3 homolog, transcript variant X2" "XM_022436792.1" NA NA character(0) character(0) NA character(0) NA character(0) NA NA NA NA NA NA NA NA NA NA NA NA NA NA NA NA
"NC_035786.1" "Gnomon" "mRNA" 19547185 19551996 NA "-" NA "rna46032" c("GeneID:111103790", "Genbank:XM_022437262.1") "XM_022437262.1" NA NA NA "mRNA" NA NA NA NA NA "LOC111103790" NA gene26448 "Supporting evidence includes similarity to: 100% coverage of the annotated genomic feature by RNAseq alignments, including 1 sample with support for all annotated introns" "putative inhibitor of apoptosis, transcript variant X2" "XM_022437262.1" NA NA character(0) character(0) NA character(0) NA character(0) NA NA NA NA NA NA NA NA NA NA NA NA NA NA NA NA
"NC_035786.1" "Gnomon" "mRNA" 19547185 19551829 NA "-" NA "rna46033" c("GeneID:111103790", "Genbank:XM_022437261.1") "XM_022437261.1" NA NA NA "mRNA" NA NA NA NA NA "LOC111103790" NA gene26448 "Supporting evidence includes similarity to: 100% coverage of the annotated genomic feature by RNAseq alignments, including 10 samples with support for all annotated introns" "putative inhibitor of apoptosis, transcript variant X1" "XM_022437261.1" NA NA character(0) character(0) NA character(0) NA character(0) NA NA NA NA NA NA NA NA NA NA NA NA NA NA NA NA
"NC_035786.1" "Gnomon" "mRNA" 19617528 19622551 NA "+" NA "rna46044" c("GeneID:111104782", "Genbank:XM_022438906.1") "XM_022438906.1" NA NA NA "mRNA" NA NA NA NA NA "LOC111104782" NA gene26455 "Supporting evidence includes similarity to: 100% coverage of the annotated genomic feature by RNAseq alignments, including 6 samples with support for all annotated introns" "caspase-8-like" "XM_022438906.1" NA NA character(0) character(0) NA character(0) NA character(0) NA NA NA NA NA NA NA NA NA NA NA NA NA NA NA NA
"NC_035786.1" "Gnomon" "mRNA" 19750353 19755180 NA "+" NA "rna46050" c("GeneID:111104911", "Genbank:XM_022439082.1") "XM_022439082.1" NA NA NA "mRNA" NA NA NA NA NA "LOC111104911" NA gene26461 "Supporting evidence includes similarity to: 40% coverage of the annotated genomic feature by RNAseq alignments" "caspase-8-like" "XM_022439082.1" NA NA character(0) character(0) NA character(0) NA character(0) NA NA NA NA NA NA NA NA NA NA NA NA NA NA NA NA
"NC_035786.1" "Gnomon" "mRNA" 19807030 19811933 NA "+" NA "rna46054" c("GeneID:111104912", "Genbank:XM_022439083.1") "XM_022439083.1" NA NA NA "mRNA" NA NA NA NA NA "LOC111104912" NA gene26465 "Supporting evidence includes similarity to: 2 Proteins, and 57% coverage of the annotated genomic feature by RNAseq alignments" "caspase-8-like" "XM_022439083.1" NA NA character(0) character(0) NA character(0) NA character(0) NA NA NA NA NA NA NA NA NA NA NA NA NA NA NA NA
"NC_035786.1" "Gnomon" "mRNA" 26822104 26829035 NA "-" NA "rna46598" c("GeneID:111104187", "Genbank:XM_022437999.1") "XM_022437999.1" NA NA NA "mRNA" NA NA NA NA NA "LOC111104187" NA gene26832 "Supporting evidence includes similarity to: 5 Proteins, and 68% coverage of the annotated genomic feature by RNAseq alignments, including 1 sample with support for all annotated introns" "toll-like receptor 4" "XM_022437999.1" NA NA character(0) character(0) NA character(0) NA character(0) NA NA NA NA NA NA NA NA NA NA NA NA NA NA NA NA
"NC_035786.1" "Gnomon" "mRNA" 26831724 26838353 NA "-" NA "rna46599" c("GeneID:111104185", "Genbank:XM_022437998.1") "XM_022437998.1" NA NA NA "mRNA" NA NA NA NA NA "LOC111104185" NA gene26833 "Supporting evidence includes similarity to: 2 Proteins, and 100% coverage of the annotated genomic feature by RNAseq alignments, including 2 samples with support for all annotated introns" "toll-like receptor 4" "XM_022437998.1" NA NA character(0) character(0) NA character(0) NA character(0) NA NA NA NA NA NA NA NA NA NA NA NA NA NA NA NA
"NC_035786.1" "Gnomon" "mRNA" 26839694 26844136 NA "-" NA "rna46600" c("GeneID:111104188", "Genbank:XM_022438000.1") "XM_022438000.1" NA NA NA "mRNA" NA NA NA NA NA "LOC111104188" NA gene26834 "Supporting evidence includes similarity to: 1 Protein, and 100% coverage of the annotated genomic feature by RNAseq alignments, including 2 samples with support for all annotated introns" "toll-like receptor 13" "XM_022438000.1" NA NA character(0) character(0) NA character(0) NA character(0) NA NA NA NA NA NA NA NA NA NA NA NA NA NA NA NA
"NC_035786.1" "Gnomon" "mRNA" 27524323 27526986 NA "-" NA "rna46680" c("GeneID:111104977", "Genbank:XM_022439154.1") "XM_022439154.1" NA NA NA "mRNA" NA NA NA NA NA "LOC111104977" NA gene26880 "Supporting evidence includes similarity to: 6 Proteins, and 49% coverage of the annotated genomic feature by RNAseq alignments" "toll-like receptor 6" "XM_022439154.1" NA NA character(0) character(0) NA character(0) NA character(0) NA NA NA NA NA NA NA NA NA NA NA NA NA NA NA NA
"NC_035786.1" "Gnomon" "mRNA" 27543953 27555819 NA "-" NA "rna46681" c("GeneID:111102496", "Genbank:XM_022435280.1") "XM_022435280.1" NA NA NA "mRNA" NA NA NA NA NA "LOC111102496" NA gene26881 "Supporting evidence includes similarity to: 100% coverage of the annotated genomic feature by RNAseq alignments, including 3 samples with support for all annotated introns" "toll-like receptor 13, transcript variant X2" "XM_022435280.1" NA NA character(0) character(0) NA character(0) NA character(0) NA NA NA NA NA NA NA NA NA NA NA NA NA NA NA NA
"NC_035786.1" "Gnomon" "mRNA" 27551371 27555819 NA "-" NA "rna46682" c("GeneID:111102496", "Genbank:XM_022435279.1") "XM_022435279.1" NA NA NA "mRNA" NA NA NA NA NA "LOC111102496" NA gene26881 "Supporting evidence includes similarity to: 1 Protein, and 100% coverage of the annotated genomic feature by RNAseq alignments, including 3 samples with support for all annotated introns" "toll-like receptor 13, transcript variant X1" "XM_022435279.1" NA NA character(0) character(0) NA character(0) NA character(0) NA NA NA NA NA NA NA NA NA NA NA NA NA NA NA NA
"NC_035786.1" "Gnomon" "mRNA" 28508305 28510673 NA "-" NA "rna46775" c("GeneID:111102898", "Genbank:XM_022435832.1") "XM_022435832.1" NA NA NA "mRNA" NA NA NA NA NA "LOC111102898" NA gene26939 "Supporting evidence includes similarity to: 4 Proteins, and 100% coverage of the annotated genomic feature by RNAseq alignments" "toll-like receptor 2" "XM_022435832.1" NA NA character(0) character(0) NA character(0) NA character(0) NA NA NA NA NA NA NA NA NA NA NA NA NA NA NA NA
"NC_035786.1" "Gnomon" "mRNA" 30603897 30606248 NA "-" NA "rna46975" c("GeneID:111103073", "Genbank:XM_022436075.1") "XM_022436075.1" NA NA NA "mRNA" NA NA NA NA NA "LOC111103073" NA gene27068 "Supporting evidence includes similarity to: 1 Protein, and 100% coverage of the annotated genomic feature by RNAseq alignments" "toll-like receptor 4" "XM_022436075.1" NA NA character(0) character(0) NA character(0) NA character(0) NA NA NA NA NA NA NA NA NA NA NA NA NA NA NA NA
"NC_035786.1" "Gnomon" "mRNA" 33035353 33044834 NA "+" NA "rna47200" c("GeneID:111104168", "Genbank:XM_022437972.1") "XM_022437972.1" NA NA NA "mRNA" NA NA NA NA NA "LOC111104168" NA gene27220 "Supporting evidence includes similarity to: 1 Protein, and 100% coverage of the annotated genomic feature by RNAseq alignments, including 24 samples with support for all annotated introns" "PRKC apoptosis WT1 regulator protein-like" "XM_022437972.1" NA NA character(0) The sequence of the model RefSeq transcript was modified relative to this genomic sequence to represent the inferred CDS: inserted 1 base in 1 codon "unclassified transcription discrepancy" character(0) NA character(0) NA NA NA NA NA NA NA NA NA NA NA NA NA NA NA NA
"NC_035786.1" "Gnomon" "mRNA" 34192167 34201501 NA "+" NA "rna47293" c("GeneID:111104514", "Genbank:XM_022438506.1") "XM_022438506.1" NA NA NA "mRNA" NA NA NA NA NA "LOC111104514" NA gene27286 "Supporting evidence includes similarity to: 24 Proteins, and 100% coverage of the annotated genomic feature by RNAseq alignments, including 26 samples with support for all annotated introns" "toll-like receptor Tollo" "XM_022438506.1" NA NA character(0) character(0) NA character(0) NA character(0) NA NA NA NA NA NA NA NA NA NA NA NA NA NA NA NA
"NC_035786.1" "Gnomon" "mRNA" 34229415 34232704 NA "+" NA "rna47296" c("GeneID:111104517", "Genbank:XM_022438514.1") "XM_022438514.1" NA NA NA "mRNA" NA NA NA NA NA "LOC111104517" NA gene27289 "Supporting evidence includes similarity to: 21 Proteins, and 100% coverage of the annotated genomic feature by RNAseq alignments" "toll-like receptor Tollo" "XM_022438514.1" NA NA character(0) character(0) NA character(0) NA character(0) NA NA NA NA NA NA NA NA NA NA NA NA NA NA NA NA
"NC_035786.1" "Gnomon" "mRNA" 34264360 34270520 NA "+" NA "rna47297" c("GeneID:111104515", "Genbank:XM_022438508.1") "XM_022438508.1" NA NA NA "mRNA" NA NA NA NA NA "LOC111104515" NA gene27290 "Supporting evidence includes similarity to: 19 Proteins, and 100% coverage of the annotated genomic feature by RNAseq alignments, including 7 samples with support for all annotated introns" "toll-like receptor Tollo, transcript variant X2" "XM_022438508.1" NA NA character(0) character(0) NA character(0) NA character(0) NA NA NA NA NA NA NA NA NA NA NA NA NA NA NA NA
"NC_035786.1" "Gnomon" "mRNA" 34264362 34270520 NA "+" NA "rna47298" c("GeneID:111104515", "Genbank:XM_022438507.1") "XM_022438507.1" NA NA NA "mRNA" NA NA NA NA NA "LOC111104515" NA gene27290 "Supporting evidence includes similarity to: 19 Proteins, and 100% coverage of the annotated genomic feature by RNAseq alignments, including 10 samples with support for all annotated introns" "toll-like receptor Tollo, transcript variant X1" "XM_022438507.1" NA NA character(0) character(0) NA character(0) NA character(0) NA NA NA NA NA NA NA NA NA NA NA NA NA NA NA NA
"NC_035786.1" "Gnomon" "mRNA" 34264365 34270520 NA "+" NA "rna47299" c("GeneID:111104515", "Genbank:XM_022438512.1") "XM_022438512.1" NA NA NA "mRNA" NA NA NA NA NA "LOC111104515" NA gene27290 "Supporting evidence includes similarity to: 19 Proteins, and 100% coverage of the annotated genomic feature by RNAseq alignments, including 10 samples with support for all annotated introns" "toll-like receptor Tollo, transcript variant X5" "XM_022438512.1" NA NA character(0) character(0) NA character(0) NA character(0) NA NA NA NA NA NA NA NA NA NA NA NA NA NA NA NA
"NC_035786.1" "Gnomon" "mRNA" 34264366 34270520 NA "+" NA "rna47300" c("GeneID:111104515", "Genbank:XM_022438511.1") "XM_022438511.1" NA NA NA "mRNA" NA NA NA NA NA "LOC111104515" NA gene27290 "Supporting evidence includes similarity to: 19 Proteins, and 100% coverage of the annotated genomic feature by RNAseq alignments, including 23 samples with support for all annotated introns" "toll-like receptor Tollo, transcript variant X4" "XM_022438511.1" NA NA character(0) character(0) NA character(0) NA character(0) NA NA NA NA NA NA NA NA NA NA NA NA NA NA NA NA
"NC_035786.1" "Gnomon" "mRNA" 34264549 34270520 NA "+" NA "rna47301" c("GeneID:111104515", "Genbank:XM_022438510.1") "XM_022438510.1" NA NA NA "mRNA" NA NA NA NA NA "LOC111104515" NA gene27290 "Supporting evidence includes similarity to: 19 Proteins, and 100% coverage of the annotated genomic feature by RNAseq alignments, including 3 samples with support for all annotated introns" "toll-like receptor Tollo, transcript variant X3" "XM_022438510.1" NA NA character(0) character(0) NA character(0) NA character(0) NA NA NA NA NA NA NA NA NA NA NA NA NA NA NA NA
"NC_035786.1" "Gnomon" "mRNA" 34310193 34325282 NA "-" NA "rna47313" c("GeneID:111103513", "Genbank:XM_022436838.1") "XM_022436838.1" NA NA NA "mRNA" NA NA NA NA NA "LOC111103513" NA gene27292 "Supporting evidence includes similarity to: 2 ESTs, 2 Proteins, and 100% coverage of the annotated genomic feature by RNAseq alignments, including 27 samples with support for all annotated introns" "cyclic AMP-responsive element-binding protein 3-like protein 1, transcript variant X1" "XM_022436838.1" NA NA character(0) character(0) NA character(0) NA character(0) NA NA NA NA NA NA NA NA NA NA NA NA NA NA NA NA
"NC_035786.1" "Gnomon" "mRNA" 34310193 34319452 NA "-" NA "rna47314" c("GeneID:111103513", "Genbank:XM_022436839.1") "XM_022436839.1" NA NA NA "mRNA" NA NA NA NA NA "LOC111103513" NA gene27292 "Supporting evidence includes similarity to: 1 EST, 2 Proteins, and 100% coverage of the annotated genomic feature by RNAseq alignments, including 26 samples with support for all annotated introns" "cyclic AMP-responsive element-binding protein 3-like protein 1, transcript variant X2" "XM_022436839.1" NA NA character(0) character(0) NA character(0) NA character(0) NA NA NA NA NA NA NA NA NA NA NA NA NA NA NA NA
"NC_035786.1" "Gnomon" "mRNA" 37591778 37593082 NA "-" NA "rna47609" c("GeneID:111105049", "Genbank:XM_022439223.1") "XM_022439223.1" NA NA NA "mRNA" NA NA NA NA NA "LOC111105049" NA gene27478 "Supporting evidence includes similarity to: 1 Protein, and 77% coverage of the annotated genomic feature by RNAseq alignments" "toll-like receptor 13" "XM_022439223.1" NA NA character(0) character(0) NA character(0) NA character(0) NA NA NA NA NA NA NA NA NA NA NA NA NA NA NA NA
"NC_035786.1" "Gnomon" "mRNA" 37637785 37642108 NA "-" NA "rna47612" c("GeneID:111103217", "Genbank:XM_022436293.1") "XM_022436293.1" NA NA NA "mRNA" NA NA NA NA NA "LOC111103217" NA gene27481 "Supporting evidence includes similarity to: 2 Proteins, and 100% coverage of the annotated genomic feature by RNAseq alignments, including 5 samples with support for all annotated introns" "toll-like receptor 13" "XM_022436293.1" NA NA character(0) character(0) NA character(0) NA character(0) NA NA NA NA NA NA NA NA NA NA NA NA NA NA NA NA
"NC_035786.1" "Gnomon" "mRNA" 38056270 38063543 NA "-" NA "rna47651" c("GeneID:111105336", "Genbank:XM_022439574.1") "XM_022439574.1" NA NA NA "mRNA" NA NA NA NA NA "LOC111105336" NA gene27501 "Supporting evidence includes similarity to: 2 Proteins, and 100% coverage of the annotated genomic feature by RNAseq alignments, including 3 samples with support for all annotated introns" "GTPase IMAP family member 4-like" "XM_022439574.1" NA NA character(0) character(0) NA character(0) NA character(0) NA NA NA NA NA NA NA NA NA NA NA NA NA NA NA NA
"NC_035786.1" "Gnomon" "mRNA" 38086481 38093250 NA "-" NA "rna47654" c("GeneID:111105335", "Genbank:XM_022439573.1") "XM_022439573.1" NA NA NA "mRNA" NA NA NA NA NA "LOC111105335" NA gene27504 "Supporting evidence includes similarity to: 3 Proteins, and 100% coverage of the annotated genomic feature by RNAseq alignments, including 5 samples with support for all annotated introns" "GTPase IMAP family member 4-like" "XM_022439573.1" NA NA character(0) character(0) NA character(0) NA character(0) NA NA NA NA NA NA NA NA NA NA NA NA NA NA NA NA
"NC_035786.1" "Gnomon" "mRNA" 38095081 38576347 NA "-" NA "rna47655" c("GeneID:111105339", "Genbank:XM_022439579.1") "XM_022439579.1" NA NA NA "mRNA" NA NA NA NA NA "LOC111105339" NA gene27505 "Supporting evidence includes similarity to: 2 Proteins, and 100% coverage of the annotated genomic feature by RNAseq alignments, including 1 sample with support for all annotated introns" "GTPase IMAP family member 4-like, transcript variant X2" "XM_022439579.1" NA NA character(0) character(0) NA character(0) NA character(0) NA NA NA NA NA NA NA NA NA NA NA NA NA NA NA NA
"NC_035786.1" "Gnomon" "mRNA" 38095081 38111180 NA "-" NA "rna47656" c("GeneID:111105339", "Genbank:XM_022439578.1") "XM_022439578.1" NA NA NA "mRNA" NA NA NA NA NA "LOC111105339" NA gene27505 "Supporting evidence includes similarity to: 2 Proteins, and 100% coverage of the annotated genomic feature by RNAseq alignments, including 8 samples with support for all annotated introns" "GTPase IMAP family member 4-like, transcript variant X1" "XM_022439578.1" NA NA character(0) character(0) NA character(0) NA character(0) NA NA NA NA NA NA NA NA NA NA NA NA NA NA NA NA
"NC_035786.1" "Gnomon" "mRNA" 38122171 38125506 NA "-" NA "rna47657" c("GeneID:111105319", "Genbank:XM_022439539.1") "XM_022439539.1" NA NA NA "mRNA" NA NA NA NA NA "LOC111105319" NA gene27506 "Supporting evidence includes similarity to: 100% coverage of the annotated genomic feature by RNAseq alignments, including 1 sample with support for all annotated introns" "toll-like receptor 13, transcript variant X1" "XM_022439539.1" NA NA character(0) character(0) NA character(0) NA character(0) NA NA NA NA NA NA NA NA NA NA NA NA NA NA NA NA
"NC_035786.1" "Gnomon" "mRNA" 38122171 38125506 NA "-" NA "rna47658" c("GeneID:111105319", "Genbank:XM_022439540.1") "XM_022439540.1" NA NA NA "mRNA" NA NA NA NA NA "LOC111105319" NA gene27506 "Supporting evidence includes similarity to: 100% coverage of the annotated genomic feature by RNAseq alignments, including 1 sample with support for all annotated introns" "toll-like receptor 13, transcript variant X2" "XM_022439540.1" NA NA character(0) character(0) NA character(0) NA character(0) NA NA NA NA NA NA NA NA NA NA NA NA NA NA NA NA
"NC_035786.1" "Gnomon" "mRNA" 38137293 38140842 NA "-" NA "rna47659" c("GeneID:111105320", "Genbank:XM_022439541.1") "XM_022439541.1" NA NA NA "mRNA" NA NA NA NA NA "LOC111105320" NA gene27507 "Supporting evidence includes similarity to: 100% coverage of the annotated genomic feature by RNAseq alignments, including 3 samples with support for all annotated introns" "toll-like receptor 13" "XM_022439541.1" NA NA character(0) character(0) NA character(0) NA character(0) NA NA NA NA NA NA NA NA NA NA NA NA NA NA NA NA
"NC_035786.1" "Gnomon" "mRNA" 38526548 38570178 NA "-" NA "rna47685" c("GeneID:111105333", "Genbank:XM_022439572.1") "XM_022439572.1" NA NA NA "mRNA" NA NA NA NA NA "LOC111105333" NA gene27527 "Supporting evidence includes similarity to: 3 Proteins, and 100% coverage of the annotated genomic feature by RNAseq alignments, including 4 samples with support for all annotated introns" "GTPase IMAP family member 4-like, transcript variant X8" "XM_022439572.1" NA NA character(0) character(0) NA character(0) NA character(0) NA NA NA NA NA NA NA NA NA NA NA NA NA NA NA NA
"NC_035786.1" "Gnomon" "mRNA" 38526559 38544911 NA "-" NA "rna47686" c("GeneID:111105333", "Genbank:XM_022439571.1") "XM_022439571.1" NA NA NA "mRNA" NA NA NA NA NA "LOC111105333" NA gene27527 "Supporting evidence includes similarity to: 3 Proteins, and 100% coverage of the annotated genomic feature by RNAseq alignments, including 1 sample with support for all annotated introns" "GTPase IMAP family member 4-like, transcript variant X7" "XM_022439571.1" NA NA character(0) character(0) NA character(0) NA character(0) NA NA NA NA NA NA NA NA NA NA NA NA NA NA NA NA
"NC_035786.1" "Gnomon" "mRNA" 38526559 38544908 NA "-" NA "rna47687" c("GeneID:111105333", "Genbank:XM_022439568.1") "XM_022439568.1" NA NA NA "mRNA" NA NA NA NA NA "LOC111105333" NA gene27527 "Supporting evidence includes similarity to: 3 Proteins, and 100% coverage of the annotated genomic feature by RNAseq alignments, including 3 samples with support for all annotated introns" "GTPase IMAP family member 4-like, transcript variant X4" "XM_022439568.1" NA NA character(0) character(0) NA character(0) NA character(0) NA NA NA NA NA NA NA NA NA NA NA NA NA NA NA NA
"NC_035786.1" "Gnomon" "mRNA" 38526559 38541518 NA "-" NA "rna47688" c("GeneID:111105333", "Genbank:XM_022439570.1") "XM_022439570.1" NA NA NA "mRNA" NA NA NA NA NA "LOC111105333" NA gene27527 "Supporting evidence includes similarity to: 3 Proteins, and 100% coverage of the annotated genomic feature by RNAseq alignments, including 3 samples with support for all annotated introns" "GTPase IMAP family member 4-like, transcript variant X6" "XM_022439570.1" NA NA character(0) character(0) NA character(0) NA character(0) NA NA NA NA NA NA NA NA NA NA NA NA NA NA NA NA
"NC_035786.1" "Gnomon" "mRNA" 38526559 38538688 NA "-" NA "rna47689" c("GeneID:111105333", "Genbank:XM_022439567.1") "XM_022439567.1" NA NA NA "mRNA" NA NA NA NA NA "LOC111105333" NA gene27527 "Supporting evidence includes similarity to: 3 Proteins, and 100% coverage of the annotated genomic feature by RNAseq alignments, including 4 samples with support for all annotated introns" "GTPase IMAP family member 4-like, transcript variant X3" "XM_022439567.1" NA NA character(0) character(0) NA character(0) NA character(0) NA NA NA NA NA NA NA NA NA NA NA NA NA NA NA NA
"NC_035786.1" "Gnomon" "mRNA" 38526559 38538652 NA "-" NA "rna47690" c("GeneID:111105333", "Genbank:XM_022439569.1") "XM_022439569.1" NA NA NA "mRNA" NA NA NA NA NA "LOC111105333" NA gene27527 "Supporting evidence includes similarity to: 3 Proteins, and 100% coverage of the annotated genomic feature by RNAseq alignments, including 5 samples with support for all annotated introns" "GTPase IMAP family member 4-like, transcript variant X5" "XM_022439569.1" NA NA character(0) character(0) NA character(0) NA character(0) NA NA NA NA NA NA NA NA NA NA NA NA NA NA NA NA
"NC_035786.1" "Gnomon" "mRNA" 38561364 38573326 NA "-" NA "rna47691" c("GeneID:111105333", "Genbank:XM_022439566.1") "XM_022439566.1" NA NA NA "mRNA" NA NA NA NA NA "LOC111105333" NA gene27527 "Supporting evidence includes similarity to: 4 Proteins, and 100% coverage of the annotated genomic feature by RNAseq alignments, including 2 samples with support for all annotated introns" "GTPase IMAP family member 4-like, transcript variant X2" "XM_022439566.1" NA NA character(0) character(0) NA character(0) NA character(0) NA NA NA NA NA NA NA NA NA NA NA NA NA NA NA NA
"NC_035786.1" "Gnomon" "mRNA" 38561364 38570178 NA "-" NA "rna47692" c("GeneID:111105333", "Genbank:XM_022439565.1") "XM_022439565.1" NA NA NA "mRNA" NA NA NA NA NA "LOC111105333" NA gene27527 "Supporting evidence includes similarity to: 4 Proteins, and 100% coverage of the annotated genomic feature by RNAseq alignments, including 5 samples with support for all annotated introns" "GTPase IMAP family member 4-like, transcript variant X1" "XM_022439565.1" NA NA character(0) character(0) NA character(0) NA character(0) NA NA NA NA NA NA NA NA NA NA NA NA NA NA NA NA
"NC_035786.1" "Gnomon" "mRNA" 38706575 38710740 NA "+" NA "rna47703" c("GeneID:111105056", "Genbank:XM_022439228.1") "XM_022439228.1" NA NA NA "mRNA" NA NA NA NA NA "LOC111105056" NA gene27538 "Supporting evidence includes similarity to: 6 Proteins, and 99% coverage of the annotated genomic feature by RNAseq alignments" "toll-like receptor 13" "XM_022439228.1" NA NA character(0) character(0) NA character(0) NA character(0) NA NA NA NA NA NA NA NA NA NA NA NA NA NA NA NA
"NC_035786.1" "Gnomon" "mRNA" 38713560 38719064 NA "+" NA "rna47704" c("GeneID:111103363", "Genbank:XM_022436581.1") "XM_022436581.1" NA NA NA "mRNA" NA NA NA NA NA "LOC111103363" NA gene27539 "Supporting evidence includes similarity to: 1 Protein, and 100% coverage of the annotated genomic feature by RNAseq alignments" "toll-like receptor 13" "XM_022436581.1" NA NA character(0) character(0) NA character(0) NA character(0) NA NA NA NA NA NA NA NA NA NA NA NA NA NA NA NA
"NC_035786.1" "Gnomon" "mRNA" 38722165 38725400 NA "+" NA "rna47705" c("GeneID:111103359", "Genbank:XM_022436577.1") "XM_022436577.1" NA NA NA "mRNA" NA NA NA NA NA "LOC111103359" NA gene27540 "Supporting evidence includes similarity to: 4 Proteins, and 99% coverage of the annotated genomic feature by RNAseq alignments" "toll-like receptor 2" "XM_022436577.1" NA NA character(0) The sequence of the model RefSeq transcript was modified relative to this genomic sequence to represent the inferred CDS: inserted 2 bases in 1 codon "unclassified transcription discrepancy" character(0) NA character(0) NA NA NA NA NA NA NA NA NA NA NA NA NA NA NA NA
"NC_035786.1" "Gnomon" "mRNA" 38731579 38734907 NA "+" NA "rna47706" c("GeneID:111103360", "Genbank:XM_022436578.1") "XM_022436578.1" NA NA NA "mRNA" NA NA NA NA NA "LOC111103360" NA gene27541 "Supporting evidence includes similarity to: 4 Proteins, and 100% coverage of the annotated genomic feature by RNAseq alignments, including 12 samples with support for all annotated introns" "toll-like receptor 4" "XM_022436578.1" NA NA character(0) character(0) NA character(0) NA character(0) NA NA NA NA NA NA NA NA NA NA NA NA NA NA NA NA
"NC_035786.1" "Gnomon" "mRNA" 38738336 38739901 NA "+" NA "rna47707" c("GeneID:111103362", "Genbank:XM_022436580.1") "XM_022436580.1" NA NA NA "mRNA" NA NA NA NA NA "LOC111103362" NA gene27542 "Supporting evidence includes similarity to: 3 Proteins, and 99% coverage of the annotated genomic feature by RNAseq alignments" "toll-like receptor 8" "XM_022436580.1" NA NA character(0) character(0) NA character(0) NA character(0) NA NA NA NA NA NA NA NA NA NA NA NA NA NA NA NA
"NC_035786.1" "Gnomon" "mRNA" 38753218 38755541 NA "+" NA "rna47708" c("GeneID:111103361", "Genbank:XM_022436579.1") "XM_022436579.1" NA NA NA "mRNA" NA NA NA NA NA "LOC111103361" NA gene27543 "Supporting evidence includes similarity to: 4 Proteins, and 100% coverage of the annotated genomic feature by RNAseq alignments" "toll-like receptor 13" "XM_022436579.1" NA NA character(0) character(0) NA character(0) NA character(0) NA NA NA NA NA NA NA NA NA NA NA NA NA NA NA NA
"NC_035786.1" "Gnomon" "mRNA" 38774267 38780543 NA "+" NA "rna47709" c("GeneID:111102920", "Genbank:XM_022435864.1") "XM_022435864.1" NA NA NA "mRNA" NA NA NA NA NA "LOC111102920" NA gene27544 "Supporting evidence includes similarity to: 4 Proteins, and 100% coverage of the annotated genomic feature by RNAseq alignments, including 3 samples with support for all annotated introns" "toll-like receptor 6, transcript variant X1" "XM_022435864.1" NA NA character(0) character(0) NA character(0) NA character(0) NA NA NA NA NA NA NA NA NA NA NA NA NA NA NA NA
"NC_035786.1" "Gnomon" "mRNA" 38774267 38780543 NA "+" NA "rna47710" c("GeneID:111102920", "Genbank:XM_022435865.1") "XM_022435865.1" NA NA NA "mRNA" NA NA NA NA NA "LOC111102920" NA gene27544 "Supporting evidence includes similarity to: 4 Proteins, and 100% coverage of the annotated genomic feature by RNAseq alignments, including 3 samples with support for all annotated introns" "toll-like receptor 6, transcript variant X2" "XM_022435865.1" NA NA character(0) character(0) NA character(0) NA character(0) NA NA NA NA NA NA NA NA NA NA NA NA NA NA NA NA
"NC_035786.1" "Gnomon" "mRNA" 38790475 38791314 NA "+" NA "rna47711" c("GeneID:111105057", "Genbank:XM_022439229.1") "XM_022439229.1" NA NA NA "mRNA" NA NA NA NA NA "LOC111105057" NA gene27545 "Supporting evidence includes similarity to: 5 Proteins, and 96% coverage of the annotated genomic feature by RNAseq alignments" "toll-like receptor 4" "XM_022439229.1" NA NA character(0) character(0) NA character(0) NA character(0) NA NA NA NA NA NA NA NA NA NA NA NA NA NA NA NA
[truncated: 325,519 more chars]
