# Supplementary material for: The expanded inhibitor of apoptosis gene family in oysters possesses novel domain architectures and may play diverse roles in apoptosis following immune challenge
Source: BMC Genomics. 2022 Mar 12;23:201. doi: 10.1186/s12864-021-08233-6 (PMC8917759; doi:10.1186/s12864-021-08233-6)
Supplement: Supplementary file 17 — Additional file 17: Additional File 2: C. gigas apoptosis genes, transcripts, and proteins. Text file containing GFF3 information about all identified apoptosis transcripts, genes, and proteins in the C. gigas reference genome annotation. [file 12864_2021_8233_MOESM17_ESM.txt]

"seqid" "source" "type" "start" "end" "score" "strand" "phase" "ID" "Dbxref" "Name" "chromosome" "gbkey" "genome" "mol_type" "strain" "gene" "gene_biotype" "Parent" "model_evidence" "product" "transcript_id" "protein_id" "end_range" "partial" "Note" "exception" "inference" "Target" "for_remapping" "gap_count" "num_ident" "num_mismatch" "pct_coverage" "pct_coverage_hiqual" "pct_identity_gap" "pct_identity_ungap" "rank" "start_range" "anticodon" "description" "consensus_splices" "exon_identity" "identity" "idty" "matches" "product_coverage" "splices" "weighted_identity" "transl_except" "Gap" "pseudo" "gene_synonym" "Is_circular" "transl_table" "codons"
"NW_011934557.1" "Gnomon" "mRNA" 11680 22932 NA "-" NA "rna-XM_011427569.2" c("GeneID:105327202", "Genbank:XM_011427569.2") "XM_011427569.2" NA "mRNA" NA NA NA "LOC105327202" NA gene-LOC105327202 "Supporting evidence includes similarity to: 10 ESTs, 6 Proteins, and 100% coverage of the annotated genomic feature by RNAseq alignments, including 39 samples with support for all annotated introns" "TNF receptor-associated factor 3, transcript variant X1" "XM_011427569.2" NA character(0) NA character(0) NA NA NA NA NA NA NA NA NA NA NA NA character(0) NA NA NA NA NA NA NA NA NA NA character(0) NA NA character(0) NA NA NA
"NW_011934618.1" "Gnomon" "mRNA" 11305 15695 NA "-" NA "rna-XM_011458237.2" c("GeneID:105348675", "Genbank:XM_011458237.2") "XM_011458237.2" NA "mRNA" NA NA NA "LOC105348675" NA gene-LOC105348675 "Supporting evidence includes similarity to: 98% coverage of the annotated genomic feature by RNAseq alignments" "GTPase IMAP family member 2" "XM_011458237.2" NA character(0) NA character(0) NA NA NA NA NA NA NA NA NA NA NA NA character(0) NA NA NA NA NA NA NA NA NA NA character(0) NA NA character(0) NA NA NA
"NW_011934663.1" "Gnomon" "mRNA" 12128 14370 NA "+" NA "rna-XM_011429368.2" c("GeneID:105328473", "Genbank:XM_011429368.2") "XM_011429368.2" NA "mRNA" NA NA NA "LOC105328473" NA gene-LOC105328473 "Supporting evidence includes similarity to: 100% coverage of the annotated genomic feature by RNAseq alignments, including 43 samples with support for all annotated introns" "GTPase IMAP family member 4-like" "XM_011429368.2" NA character(0) NA character(0) NA NA NA NA NA NA NA NA NA NA NA NA character(0) NA NA NA NA NA NA NA NA NA NA character(0) NA NA character(0) NA NA NA
"NW_011934663.1" "Gnomon" "mRNA" 15465 26459 NA "+" NA "rna-XM_011429379.2" c("GeneID:105328481", "Genbank:XM_011429379.2") "XM_011429379.2" NA "mRNA" NA NA NA "LOC105328481" NA gene-LOC105328481 "Supporting evidence includes similarity to: 1 EST, and 100% coverage of the annotated genomic feature by RNAseq alignments, including 28 samples with support for all annotated introns" "GTPase IMAP family member 4-like" "XM_011429379.2" NA character(0) NA character(0) NA NA NA NA NA NA NA NA NA NA NA NA character(0) NA NA NA NA NA NA NA NA NA NA character(0) NA NA character(0) NA NA NA
"NW_011934673.1" "Gnomon" "mRNA" 988 3896 NA "+" NA "rna-XM_011430514.2" c("GeneID:105329310", "Genbank:XM_011430514.2") "XM_011430514.2" NA "mRNA" NA NA NA "LOC105329310" NA gene-LOC105329310 "Supporting evidence includes similarity to: 6 ESTs, and 100% coverage of the annotated genomic feature by RNAseq alignments, including 47 samples with support for all annotated introns" "GTPase IMAP family member 4" "XM_011430514.2" NA character(0) NA character(0) NA NA NA NA NA NA NA NA NA NA NA NA character(0) NA NA NA NA NA NA NA NA NA NA character(0) NA NA character(0) NA NA NA
"NW_011934712.1" "Gnomon" "mRNA" 12691 16542 NA "+" NA "rna-XM_020068585.1" c("GeneID:109619138", "Genbank:XM_020068585.1") "XM_020068585.1" NA "mRNA" NA NA NA "LOC109619138" NA gene-LOC109619138 "Supporting evidence includes similarity to: 100% coverage of the annotated genomic feature by RNAseq alignments, including 63 samples with support for all annotated introns" "receptor-interacting serine/threonine-protein kinase 4-like" "XM_020068585.1" NA character(0) NA character(0) NA NA NA NA NA NA NA NA NA NA NA NA character(0) NA NA NA NA NA NA NA NA NA NA character(0) NA NA character(0) NA NA NA
"NW_011934713.1" "Gnomon" "mRNA" 112720 129956 NA "-" NA "rna-XM_011434128.2" c("GeneID:105331792", "Genbank:XM_011434128.2") "XM_011434128.2" NA "mRNA" NA NA NA "LOC105331792" NA gene-LOC105331792 "Supporting evidence includes similarity to: 6 ESTs, 6 Proteins, and 100% coverage of the annotated genomic feature by RNAseq alignments, including 36 samples with support for all annotated introns" "3-phosphoinositide-dependent protein kinase 1, transcript variant X3" "XM_011434128.2" NA character(0) NA character(0) NA NA NA NA NA NA NA NA NA NA NA NA character(0) NA NA NA NA NA NA NA NA NA NA character(0) NA NA character(0) NA NA NA
"NW_011934713.1" "Gnomon" "mRNA" 114203 129956 NA "-" NA "rna-XM_020068657.1" c("GeneID:105331792", "Genbank:XM_020068657.1") "XM_020068657.1" NA "mRNA" NA NA NA "LOC105331792" NA gene-LOC105331792 "Supporting evidence includes similarity to: 5 ESTs, 6 Proteins, and 100% coverage of the annotated genomic feature by RNAseq alignments, including 36 samples with support for all annotated introns" "3-phosphoinositide-dependent protein kinase 1, transcript variant X1" "XM_020068657.1" NA character(0) NA character(0) NA NA NA NA NA NA NA NA NA NA NA NA character(0) NA NA NA NA NA NA NA NA NA NA character(0) NA NA character(0) NA NA NA
"NW_011934713.1" "Gnomon" "mRNA" 114203 129789 NA "-" NA "rna-XM_020068661.1" c("GeneID:105331792", "Genbank:XM_020068661.1") "XM_020068661.1" NA "mRNA" NA NA NA "LOC105331792" NA gene-LOC105331792 "Supporting evidence includes similarity to: 5 ESTs, 6 Proteins, and 100% coverage of the annotated genomic feature by RNAseq alignments, including 72 samples with support for all annotated introns" "3-phosphoinositide-dependent protein kinase 1, transcript variant X2" "XM_020068661.1" NA character(0) NA character(0) NA NA NA NA NA NA NA NA NA NA NA NA character(0) NA NA NA NA NA NA NA NA NA NA character(0) NA NA character(0) NA NA NA
"NW_011934713.1" "Gnomon" "mRNA" 114203 127049 NA "-" NA "rna-XM_011434151.2" c("GeneID:105331792", "Genbank:XM_011434151.2") "XM_011434151.2" NA "mRNA" NA NA NA "LOC105331792" NA gene-LOC105331792 "Supporting evidence includes similarity to: 3 ESTs, 6 Proteins, and 100% coverage of the annotated genomic feature by RNAseq alignments, including 24 samples with support for all annotated introns" "3-phosphoinositide-dependent protein kinase 1, transcript variant X5" "XM_011434151.2" NA character(0) NA character(0) NA NA NA NA NA NA NA NA NA NA NA NA character(0) NA NA NA NA NA NA NA NA NA NA character(0) NA NA character(0) NA NA NA
"NW_011934713.1" "Gnomon" "mRNA" 114203 127049 NA "-" NA "rna-XM_011434135.2" c("GeneID:105331792", "Genbank:XM_011434135.2") "XM_011434135.2" NA "mRNA" NA NA NA "LOC105331792" NA gene-LOC105331792 "Supporting evidence includes similarity to: 3 ESTs, 6 Proteins, and 100% coverage of the annotated genomic feature by RNAseq alignments, including 38 samples with support for all annotated introns" "3-phosphoinositide-dependent protein kinase 1, transcript variant X4" "XM_011434135.2" NA character(0) NA character(0) NA NA NA NA NA NA NA NA NA NA NA NA character(0) NA NA NA NA NA NA NA NA NA NA character(0) NA NA character(0) NA NA NA
"NW_011934741.1" "Gnomon" "mRNA" 193166 194639 NA "+" NA "rna-XM_020069442.1" c("GeneID:105333798", "Genbank:XM_020069442.1") "XM_020069442.1" NA "mRNA" NA NA NA "LOC105333798" NA gene-LOC105333798 "Supporting evidence includes similarity to: 100% coverage of the annotated genomic feature by RNAseq alignments, including 5 samples with support for all annotated introns" "calpain small subunit 2-like" "XM_020069442.1" NA character(0) NA character(0) NA NA NA NA NA NA NA NA NA NA NA NA character(0) NA NA NA NA NA NA NA NA NA NA character(0) NA NA character(0) NA NA NA
"NW_011934742.1" "Gnomon" "mRNA" 69636 75783 NA "-" NA "rna-XM_011437336.2" c("GeneID:105334041", "Genbank:XM_011437336.2") "XM_011437336.2" NA "mRNA" NA NA NA "LOC105334041" NA gene-LOC105334041 "Supporting evidence includes similarity to: 100% coverage of the annotated genomic feature by RNAseq alignments, including 28 samples with support for all annotated introns" "mitogen-activated protein kinase kinase kinase 4" "XM_011437336.2" NA character(0) NA character(0) NA NA NA NA NA NA NA NA NA NA NA NA character(0) NA NA NA NA NA NA NA NA NA NA character(0) NA NA character(0) NA NA NA
"NW_011934742.1" "Gnomon" "mRNA" 94113 126099 NA "-" NA "rna-XM_020069549.1" c("GeneID:109619467", "Genbank:XM_020069549.1") "XM_020069549.1" NA "mRNA" NA NA NA "LOC109619467" NA gene-LOC109619467 "Supporting evidence includes similarity to: 100% coverage of the annotated genomic feature by RNAseq alignments, including 3 samples with support for all annotated introns" "interferon-induced protein 44-like" "XM_020069549.1" NA character(0) NA character(0) NA NA NA NA NA NA NA NA NA NA NA NA character(0) NA NA NA NA NA NA NA NA NA NA character(0) NA NA character(0) NA NA NA
"NW_011934743.1" "Gnomon" "mRNA" 25883 31229 NA "-" NA "rna-XM_020069593.1" c("GeneID:105334068", "Genbank:XM_020069593.1") "XM_020069593.1" NA "mRNA" NA NA NA "LOC105334068" NA gene-LOC105334068 "Supporting evidence includes similarity to: 2 ESTs, 1 Protein, and 100% coverage of the annotated genomic feature by RNAseq alignments, including 21 samples with support for all annotated introns" "interferon-induced protein 44, transcript variant X2" "XM_020069593.1" NA character(0) NA character(0) NA NA NA NA NA NA NA NA NA NA NA NA character(0) NA NA NA NA NA NA NA NA NA NA character(0) NA NA character(0) NA NA NA
"NW_011934743.1" "Gnomon" "mRNA" 25883 31229 NA "-" NA "rna-XM_011437391.2" c("GeneID:105334068", "Genbank:XM_011437391.2") "XM_011437391.2" NA "mRNA" NA NA NA "LOC105334068" NA gene-LOC105334068 "Supporting evidence includes similarity to: 2 ESTs, 1 Protein, and 100% coverage of the annotated genomic feature by RNAseq alignments, including 36 samples with support for all annotated introns" "interferon-induced protein 44, transcript variant X1" "XM_011437391.2" NA character(0) NA character(0) NA NA NA NA NA NA NA NA NA NA NA NA character(0) NA NA NA NA NA NA NA NA NA NA character(0) NA NA character(0) NA NA NA
"NW_011934750.1" "Gnomon" "mRNA" 539 2506 NA "-" NA "rna-XM_011437900.1" c("GeneID:105334452", "Genbank:XM_011437900.1") "XM_011437900.1" NA "mRNA" NA NA NA "LOC105334452" NA gene-LOC105334452 "Supporting evidence includes similarity to: 1 EST, 3 Proteins, and 99% coverage of the annotated genomic feature by RNAseq alignments, including 148 samples with support for all annotated introns" "interleukin-1 receptor-associated kinase 4-like" "XM_011437900.1" NA character(0) NA The sequence of the model RefSeq transcript was modified relative to this genomic sequence to represent the inferred CDS: inserted 2 bases in 1 codon "unclassified transcription discrepancy" NA NA NA NA NA NA NA NA NA NA NA character(0) NA NA NA NA NA NA NA NA NA NA character(0) NA NA character(0) NA NA NA
"NW_011934752.1" "Gnomon" "mRNA" 28139 31188 NA "+" NA "rna-XM_011437936.2" c("GeneID:105334474", "Genbank:XM_011437936.2") "XM_011437936.2" NA "mRNA" NA NA NA "LOC105334474" NA gene-LOC105334474 "Supporting evidence includes similarity to: 1 EST, 4 Proteins, and 100% coverage of the annotated genomic feature by RNAseq alignments, including 12 samples with support for all annotated introns" "toll-like receptor 13" "XM_011437936.2" NA character(0) NA character(0) NA NA NA NA NA NA NA NA NA NA NA NA character(0) NA NA NA NA NA NA NA NA NA NA character(0) NA NA character(0) NA NA NA
"NW_011934756.1" "Gnomon" "mRNA" 12743 20069 NA "-" NA "rna-XM_020069799.1" c("GeneID:105334567", "Genbank:XM_020069799.1") "XM_020069799.1" NA "mRNA" NA NA NA "LOC105334567" NA gene-LOC105334567 "Supporting evidence includes similarity to: 1 EST, and 100% coverage of the annotated genomic feature by RNAseq alignments, including 55 samples with support for all annotated introns" "BAG family molecular chaperone regulator 1, transcript variant X5" "XM_020069799.1" NA character(0) NA character(0) NA NA NA NA NA NA NA NA NA NA NA NA character(0) NA NA NA NA NA NA NA NA NA NA character(0) NA NA character(0) NA NA NA
"NW_011934756.1" "Gnomon" "mRNA" 12743 20069 NA "-" NA "rna-XM_020069794.1" c("GeneID:105334567", "Genbank:XM_020069794.1") "XM_020069794.1" NA "mRNA" NA NA NA "LOC105334567" NA gene-LOC105334567 "Supporting evidence includes similarity to: 100% coverage of the annotated genomic feature by RNAseq alignments, including 57 samples with support for all annotated introns" "BAG family molecular chaperone regulator 1, transcript variant X2" "XM_020069794.1" NA character(0) NA character(0) NA NA NA NA NA NA NA NA NA NA NA NA character(0) NA NA NA NA NA NA NA NA NA NA character(0) NA NA character(0) NA NA NA
"NW_011934756.1" "Gnomon" "mRNA" 12743 20069 NA "-" NA "rna-XM_011438100.2" c("GeneID:105334567", "Genbank:XM_011438100.2") "XM_011438100.2" NA "mRNA" NA NA NA "LOC105334567" NA gene-LOC105334567 "Supporting evidence includes similarity to: 100% coverage of the annotated genomic feature by RNAseq alignments, including 59 samples with support for all annotated introns" "BAG family molecular chaperone regulator 1, transcript variant X3" "XM_011438100.2" NA character(0) NA character(0) NA NA NA NA NA NA NA NA NA NA NA NA character(0) NA NA NA NA NA NA NA NA NA NA character(0) NA NA character(0) NA NA NA
"NW_011934756.1" "Gnomon" "mRNA" 12743 17922 NA "-" NA "rna-XM_011438106.2" c("GeneID:105334567", "Genbank:XM_011438106.2") "XM_011438106.2" NA "mRNA" NA NA NA "LOC105334567" NA gene-LOC105334567 "Supporting evidence includes similarity to: 100% coverage of the annotated genomic feature by RNAseq alignments, including 113 samples with support for all annotated introns" "BAG family molecular chaperone regulator 1, transcript variant X4" "XM_011438106.2" NA character(0) NA character(0) NA NA NA NA NA NA NA NA NA NA NA NA character(0) NA NA NA NA NA NA NA NA NA NA character(0) NA NA character(0) NA NA NA
"NW_011934756.1" "Gnomon" "mRNA" 12743 17922 NA "-" NA "rna-XM_011438085.2" c("GeneID:105334567", "Genbank:XM_011438085.2") "XM_011438085.2" NA "mRNA" NA NA NA "LOC105334567" NA gene-LOC105334567 "Supporting evidence includes similarity to: 100% coverage of the annotated genomic feature by RNAseq alignments, including 133 samples with support for all annotated introns" "BAG family molecular chaperone regulator 1, transcript variant X1" "XM_011438085.2" NA character(0) NA character(0) NA NA NA NA NA NA NA NA NA NA NA NA character(0) NA NA NA NA NA NA NA NA NA NA character(0) NA NA character(0) NA NA NA
"NW_011934796.1" "Gnomon" "mRNA" 3234 7404 NA "+" NA "rna-XM_011444913.2" c("GeneID:105339386", "Genbank:XM_011444913.2") "XM_011444913.2" NA "mRNA" NA NA NA "LOC105339386" NA gene-LOC105339386 "Supporting evidence includes similarity to: 20 ESTs, and 100% coverage of the annotated genomic feature by RNAseq alignments, including 148 samples with support for all annotated introns" "mitogen-activated protein kinase kinase kinase 4" "XM_011444913.2" NA character(0) NA character(0) NA NA NA NA NA NA NA NA NA NA NA NA character(0) NA NA NA NA NA NA NA NA NA NA character(0) NA NA character(0) NA NA NA
"NW_011934796.1" "Gnomon" "mRNA" 181326 193019 NA "-" NA "rna-XM_011445063.2" c("GeneID:105339480", "Genbank:XM_011445063.2") "XM_011445063.2" NA "mRNA" NA NA NA "LOC105339480" NA gene-LOC105339480 "Supporting evidence includes similarity to: 16 ESTs, 11 Proteins, and 100% coverage of the annotated genomic feature by RNAseq alignments, including 59 samples with support for all annotated introns" "dual specificity mitogen-activated protein kinase kinase 1-like, transcript variant X2" "XM_011445063.2" NA character(0) NA character(0) NA NA NA NA NA NA NA NA NA NA NA NA character(0) NA NA NA NA NA NA NA NA NA NA character(0) NA NA character(0) NA NA NA
"NW_011934796.1" "Gnomon" "mRNA" 181326 193018 NA "-" NA "rna-XM_011445058.2" c("GeneID:105339480", "Genbank:XM_011445058.2") "XM_011445058.2" NA "mRNA" NA NA NA "LOC105339480" NA gene-LOC105339480 "Supporting evidence includes similarity to: 14 ESTs, 36 Proteins, and 100% coverage of the annotated genomic feature by RNAseq alignments, including 113 samples with support for all annotated introns" "dual specificity mitogen-activated protein kinase kinase 1-like, transcript variant X1" "XM_011445058.2" NA character(0) NA character(0) NA NA NA NA NA NA NA NA NA NA NA NA character(0) NA NA NA NA NA NA NA NA NA NA character(0) NA NA character(0) NA NA NA
"NW_011934808.1" "Gnomon" "mRNA" 106409 115605 NA "+" NA "rna-XM_011446275.2" c("GeneID:105340308", "Genbank:XM_011446275.2") "XM_011446275.2" NA "mRNA" NA NA NA "LOC105340308" NA gene-LOC105340308 "Supporting evidence includes similarity to: 4 ESTs, and 100% coverage of the annotated genomic feature by RNAseq alignments, including 76 samples with support for all annotated introns" "caspase-2" "XM_011446275.2" NA character(0) NA character(0) NA NA NA NA NA NA NA NA NA NA NA NA character(0) NA NA NA NA NA NA NA NA NA NA character(0) NA NA character(0) NA NA NA
"NW_011934809.1" "Gnomon" "mRNA" 316945 353620 NA "-" NA "rna-XM_011446475.2" c("GeneID:105340434", "Genbank:XM_011446475.2") "XM_011446475.2" NA "mRNA" NA NA NA "LOC105340434" NA gene-LOC105340434 "Supporting evidence includes similarity to: 9 ESTs, 41 Proteins, and 100% coverage of the annotated genomic feature by RNAseq alignments, including 62 samples with support for all annotated introns" "cellular tumor antigen p53, transcript variant X1" "XM_011446475.2" NA character(0) NA character(0) NA NA NA NA NA NA NA NA NA NA NA NA character(0) NA NA NA NA NA NA NA NA NA NA character(0) NA NA character(0) NA NA NA
"NW_011934809.1" "Gnomon" "mRNA" 316945 336074 NA "-" NA "rna-XM_011446482.2" c("GeneID:105340434", "Genbank:XM_011446482.2") "XM_011446482.2" NA "mRNA" NA NA NA "LOC105340434" NA gene-LOC105340434 "Supporting evidence includes similarity to: 9 ESTs, 41 Proteins, and 100% coverage of the annotated genomic feature by RNAseq alignments, including 37 samples with support for all annotated introns" "cellular tumor antigen p53, transcript variant X2" "XM_011446482.2" NA character(0) NA character(0) NA NA NA NA NA NA NA NA NA NA NA NA character(0) NA NA NA NA NA NA NA NA NA NA character(0) NA NA character(0) NA NA NA
"NW_011934809.1" "Gnomon" "mRNA" 316945 335911 NA "-" NA "rna-XM_011446489.2" c("GeneID:105340434", "Genbank:XM_011446489.2") "XM_011446489.2" NA "mRNA" NA NA NA "LOC105340434" NA gene-LOC105340434 "Supporting evidence includes similarity to: 1 mRNA, 10 ESTs, 40 Proteins, and 100% coverage of the annotated genomic feature by RNAseq alignments, including 130 samples with support for all annotated introns" "cellular tumor antigen p53, transcript variant X3" "XM_011446489.2" NA character(0) NA character(0) NA NA NA NA NA NA NA NA NA NA NA NA character(0) NA NA NA NA NA NA NA NA NA NA character(0) NA NA character(0) NA NA NA
"NW_011934809.1" "Gnomon" "mRNA" 316945 333707 NA "-" NA "rna-XM_011446506.2" c("GeneID:105340434", "Genbank:XM_011446506.2") "XM_011446506.2" NA "mRNA" NA NA NA "LOC105340434" NA gene-LOC105340434 "Supporting evidence includes similarity to: 1 mRNA, 9 ESTs, 38 Proteins, and 100% coverage of the annotated genomic feature by RNAseq alignments, including 146 samples with support for all annotated introns" "cellular tumor antigen p53, transcript variant X5" "XM_011446506.2" NA character(0) NA character(0) NA NA NA NA NA NA NA NA NA NA NA NA character(0) NA NA NA NA NA NA NA NA NA NA character(0) NA NA character(0) NA NA NA
"NW_011934809.1" "Gnomon" "mRNA" 325893 353618 NA "-" NA "rna-XM_011446498.2" c("GeneID:105340434", "Genbank:XM_011446498.2") "XM_011446498.2" NA "mRNA" NA NA NA "LOC105340434" NA gene-LOC105340434 "Supporting evidence includes similarity to: 2 ESTs, 39 Proteins, and 99% coverage of the annotated genomic feature by RNAseq alignments, including 44 samples with support for all annotated introns" "cellular tumor antigen p53, transcript variant X4" "XM_011446498.2" NA character(0) NA character(0) NA NA NA NA NA NA NA NA NA NA NA NA character(0) NA NA NA NA NA NA NA NA NA NA character(0) NA NA character(0) NA NA NA
"NW_011934815.1" "Gnomon" "mRNA" 318074 319553 NA "+" NA "rna-XM_020072406.1" c("GeneID:109620298", "Genbank:XM_020072406.1") "XM_020072406.1" NA "mRNA" NA NA NA "LOC109620298" NA gene-LOC109620298 "Supporting evidence includes similarity to: 67% coverage of the annotated genomic feature by RNAseq alignments" "netrin receptor UNC5D-like" "XM_020072406.1" NA c("319553", ".") "true" character(0) NA NA NA NA NA NA NA NA NA NA NA NA character(0) NA NA NA NA NA NA NA NA NA NA character(0) NA NA character(0) NA NA NA
"NW_011934824.1" "Gnomon" "mRNA" 29462 31490 NA "-" NA "rna-XM_020072623.1" c("GeneID:105341654", "Genbank:XM_020072623.1") "XM_020072623.1" NA "mRNA" NA NA NA "LOC105341654" NA gene-LOC105341654 "Supporting evidence includes similarity to: 8 ESTs, 10 Proteins, and 100% coverage of the annotated genomic feature by RNAseq alignments, including 62 samples with support for all annotated introns" "transcription factor AP-1, transcript variant X2" "XM_020072623.1" NA character(0) NA character(0) NA NA NA NA NA NA NA NA NA NA NA NA character(0) NA NA NA NA NA NA NA NA NA NA character(0) NA NA character(0) NA NA NA
"NW_011934824.1" "Gnomon" "mRNA" 29462 31487 NA "-" NA "rna-XM_020072622.1" c("GeneID:105341654", "Genbank:XM_020072622.1") "XM_020072622.1" NA "mRNA" NA NA NA "LOC105341654" NA gene-LOC105341654 "Supporting evidence includes similarity to: 15 ESTs, 12 Proteins, and 100% coverage of the annotated genomic feature by RNAseq alignments" "transcription factor AP-1, transcript variant X1" "XM_020072622.1" NA character(0) NA character(0) NA NA NA NA NA NA NA NA NA NA NA NA character(0) NA NA NA NA NA NA NA NA NA NA character(0) NA NA character(0) NA NA NA
"NW_011934831.1" "Gnomon" "mRNA" 256562 257442 NA "-" NA "rna-XM_011449917.2" c("GeneID:105342857", "Genbank:XM_011449917.2") "XM_011449917.2" NA "mRNA" NA NA NA "LOC105342857" NA gene-LOC105342857 "Supporting evidence includes similarity to: 1 EST, 14 Proteins, and 100% coverage of the annotated genomic feature by RNAseq alignments, including 175 samples with support for all annotated introns" "cAMP-responsive element modulator" "XM_011449917.2" NA character(0) NA character(0) NA NA NA NA NA NA NA NA NA NA NA NA character(0) NA NA NA NA NA NA NA NA NA NA character(0) NA NA character(0) NA NA NA
"NW_011934831.1" "Gnomon" "mRNA" 263839 272160 NA "-" NA "rna-XM_011449904.2" c("GeneID:105342835", "Genbank:XM_011449904.2") "XM_011449904.2" NA "mRNA" NA NA NA "LOC105342835" NA gene-LOC105342835 "Supporting evidence includes similarity to: 16 ESTs, 21 Proteins, and 100% coverage of the annotated genomic feature by RNAseq alignments, including 90 samples with support for all annotated introns" "cAMP-responsive element modulator, transcript variant X3" "XM_011449904.2" NA character(0) NA character(0) NA NA NA NA NA NA NA NA NA NA NA NA character(0) NA NA NA NA NA NA NA NA NA NA character(0) NA NA character(0) NA NA NA
"NW_011934831.1" "Gnomon" "mRNA" 263839 272159 NA "-" NA "rna-XM_011449890.2" c("GeneID:105342835", "Genbank:XM_011449890.2") "XM_011449890.2" NA "mRNA" NA NA NA "LOC105342835" NA gene-LOC105342835 "Supporting evidence includes similarity to: 19 ESTs, 21 Proteins, and 100% coverage of the annotated genomic feature by RNAseq alignments, including 145 samples with support for all annotated introns" "cAMP-responsive element modulator, transcript variant X1" "XM_011449890.2" NA character(0) NA character(0) NA NA NA NA NA NA NA NA NA NA NA NA character(0) NA NA NA NA NA NA NA NA NA NA character(0) NA NA character(0) NA NA NA
"NW_011934831.1" "Gnomon" "mRNA" 263839 272039 NA "-" NA "rna-XM_011449898.2" c("GeneID:105342835", "Genbank:XM_011449898.2") "XM_011449898.2" NA "mRNA" NA NA NA "LOC105342835" NA gene-LOC105342835 "Supporting evidence includes similarity to: 19 ESTs, 21 Proteins, and 100% coverage of the annotated genomic feature by RNAseq alignments, including 117 samples with support for all annotated introns" "cAMP-responsive element modulator, transcript variant X2" "XM_011449898.2" NA character(0) NA character(0) NA NA NA NA NA NA NA NA NA NA NA NA character(0) NA NA NA NA NA NA NA NA NA NA character(0) NA NA character(0) NA NA NA
"NW_011934854.1" "Gnomon" "mRNA" 12120 37799 NA "+" NA "rna-XM_020073607.1" c("GeneID:105344170", "Genbank:XM_020073607.1") "XM_020073607.1" NA "mRNA" NA NA NA "LOC105344170" NA gene-LOC105344170 "Supporting evidence includes similarity to: 5 Proteins, and 100% coverage of the annotated genomic feature by RNAseq alignments, including 8 samples with support for all annotated introns" "toll-like receptor 6" "XM_020073607.1" NA character(0) NA character(0) NA NA NA NA NA NA NA NA NA NA NA NA character(0) NA NA NA NA NA NA NA NA NA NA character(0) NA NA character(0) NA NA NA
"NW_011934854.1" "Gnomon" "mRNA" 43046 52419 NA "+" NA "rna-XM_011451846.2" c("GeneID:105344175", "Genbank:XM_011451846.2") "XM_011451846.2" NA "mRNA" NA NA NA "LOC105344175" NA gene-LOC105344175 "Supporting evidence includes similarity to: 8 Proteins, and 100% coverage of the annotated genomic feature by RNAseq alignments, including 28 samples with support for all annotated introns" "toll-like receptor 6" "XM_011451846.2" NA character(0) NA character(0) NA NA NA NA NA NA NA NA NA NA NA NA character(0) NA NA NA NA NA NA NA NA NA NA character(0) NA NA character(0) NA NA NA
"NW_011934866.1" "Gnomon" "mRNA" 11202 14312 NA "-" NA "rna-XM_011452817.2" c("GeneID:105344901", "Genbank:XM_011452817.2") "XM_011452817.2" NA "mRNA" NA NA NA "LOC105344901" NA gene-LOC105344901 "Supporting evidence includes similarity to: 1 EST, 2 Proteins, and 100% coverage of the annotated genomic feature by RNAseq alignments" "toll-like receptor 13" "XM_011452817.2" NA character(0) NA character(0) NA NA NA NA NA NA NA NA NA NA NA NA character(0) NA NA NA NA NA NA NA NA NA NA character(0) NA NA character(0) NA NA NA
"NW_011934871.1" "BestRefSeq" "mRNA" 361879 364715 NA "+" NA "rna-NM_001305355.1" c("GeneID:105345989", "Genbank:NM_001305355.1") "NM_001305355.1" NA "mRNA" NA NA NA "LOC105345989" NA gene-LOC105345989 NA "heat shock protein 83-like" "NM_001305355.1" NA c("364715", ".") "true" The RefSeq transcript has 10 substitutions, 3 frameshifts and aligns at 99% coverage compared to this genomic sequence "annotated by transcript or proteomic data" "similar to RNA sequence, mRNA (same species):RefSeq:NM_001305355.1" NA NA NA NA NA NA NA NA NA NA character(0) NA NA NA NA NA NA NA NA NA NA character(0) NA NA character(0) NA NA NA
"NW_011934885.1" "Gnomon" "mRNA" 149487 155991 NA "-" NA "rna-XM_020074820.1" c("GeneID:105346966", "Genbank:XM_020074820.1") "XM_020074820.1" NA "mRNA" NA NA NA "LOC105346966" NA gene-LOC105346966 "Supporting evidence includes similarity to: 1 Protein, and 100% coverage of the annotated genomic feature by RNAseq alignments, including 39 samples with support for all annotated introns" "caspase-1-like, transcript variant X2" "XM_020074820.1" NA character(0) NA character(0) NA NA NA NA NA NA NA NA NA NA NA NA character(0) NA NA NA NA NA NA NA NA NA NA character(0) NA NA character(0) NA NA NA
"NW_011934885.1" "Gnomon" "mRNA" 149487 155991 NA "-" NA "rna-XM_011455791.2" c("GeneID:105346966", "Genbank:XM_011455791.2") "XM_011455791.2" NA "mRNA" NA NA NA "LOC105346966" NA gene-LOC105346966 "Supporting evidence includes similarity to: 1 Protein, and 100% coverage of the annotated genomic feature by RNAseq alignments, including 54 samples with support for all annotated introns" "caspase-1-like, transcript variant X1" "XM_011455791.2" NA character(0) NA character(0) NA NA NA NA NA NA NA NA NA NA NA NA character(0) NA NA NA NA NA NA NA NA NA NA character(0) NA NA character(0) NA NA NA
"NW_011934885.1" "Gnomon" "mRNA" 157625 161261 NA "-" NA "rna-XM_011455811.2" c("GeneID:105346972", "Genbank:XM_011455811.2") "XM_011455811.2" NA "mRNA" NA NA NA "LOC105346972" NA gene-LOC105346972 "Supporting evidence includes similarity to: 100% coverage of the annotated genomic feature by RNAseq alignments, including 50 samples with support for all annotated introns" "caspase-3-like, transcript variant X2" "XM_011455811.2" NA character(0) NA character(0) NA NA NA NA NA NA NA NA NA NA NA NA character(0) NA NA NA NA NA NA NA NA NA NA character(0) NA NA character(0) NA NA NA
"NW_011934885.1" "Gnomon" "mRNA" 157625 161259 NA "-" NA "rna-XM_011455805.2" c("GeneID:105346972", "Genbank:XM_011455805.2") "XM_011455805.2" NA "mRNA" NA NA NA "LOC105346972" NA gene-LOC105346972 "Supporting evidence includes similarity to: 100% coverage of the annotated genomic feature by RNAseq alignments, including 87 samples with support for all annotated introns" "caspase-3-like, transcript variant X1" "XM_011455805.2" NA character(0) NA character(0) NA NA NA NA NA NA NA NA NA NA NA NA character(0) NA NA NA NA NA NA NA NA NA NA character(0) NA NA character(0) NA NA NA
"NW_011934885.1" "Gnomon" "mRNA" 389611 404039 NA "-" NA "rna-XM_020074872.1" c("GeneID:105347139", "Genbank:XM_020074872.1") "XM_020074872.1" NA "mRNA" NA NA NA "LOC105347139" NA gene-LOC105347139 "Supporting evidence includes similarity to: 8 ESTs, 4 Proteins, and 100% coverage of the annotated genomic feature by RNAseq alignments, including 99 samples with support for all annotated introns" "TNF receptor-associated factor 4, transcript variant X1" "XM_020074872.1" NA character(0) NA character(0) NA NA NA NA NA NA NA NA NA NA NA NA character(0) NA NA NA NA NA NA NA NA NA NA character(0) NA NA character(0) NA NA NA
"NW_011934885.1" "Gnomon" "mRNA" 389611 403657 NA "-" NA "rna-XM_011456071.2" c("GeneID:105347139", "Genbank:XM_011456071.2") "XM_011456071.2" NA "mRNA" NA NA NA "LOC105347139" NA gene-LOC105347139 "Supporting evidence includes similarity to: 8 ESTs, 2 Proteins, and 100% coverage of the annotated genomic feature by RNAseq alignments, including 12 samples with support for all annotated introns" "TNF receptor-associated factor 4, transcript variant X3" "XM_011456071.2" NA character(0) NA character(0) NA NA NA NA NA NA NA NA NA NA NA NA character(0) NA NA NA NA NA NA NA NA NA NA character(0) NA NA character(0) NA NA NA
"NW_011934885.1" "Gnomon" "mRNA" 389611 403635 NA "-" NA "rna-XM_011456097.2" c("GeneID:105347139", "Genbank:XM_011456097.2") "XM_011456097.2" NA "mRNA" NA NA NA "LOC105347139" NA gene-LOC105347139 "Supporting evidence includes similarity to: 15 ESTs, 2 Proteins, and 100% coverage of the annotated genomic feature by RNAseq alignments, including 90 samples with support for all annotated introns" "TNF receptor-associated factor 4, transcript variant X5" "XM_011456097.2" NA character(0) NA character(0) NA NA NA NA NA NA NA NA NA NA NA NA character(0) NA NA NA NA NA NA NA NA NA NA character(0) NA NA character(0) NA NA NA
"NW_011934885.1" "Gnomon" "mRNA" 389611 399888 NA "-" NA "rna-XM_011456062.2" c("GeneID:105347139", "Genbank:XM_011456062.2") "XM_011456062.2" NA "mRNA" NA NA NA "LOC105347139" NA gene-LOC105347139 "Supporting evidence includes similarity to: 8 ESTs, 2 Proteins, and 100% coverage of the annotated genomic feature by RNAseq alignments, including 59 samples with support for all annotated introns" "TNF receptor-associated factor 4, transcript variant X2" "XM_011456062.2" NA character(0) NA character(0) NA NA NA NA NA NA NA NA NA NA NA NA character(0) NA NA NA NA NA NA NA NA NA NA character(0) NA NA character(0) NA NA NA
"NW_011934885.1" "Gnomon" "mRNA" 389611 399613 NA "-" NA "rna-XM_011456115.2" c("GeneID:105347139", "Genbank:XM_011456115.2") "XM_011456115.2" NA "mRNA" NA NA NA "LOC105347139" NA gene-LOC105347139 "Supporting evidence includes similarity to: 8 ESTs, 2 Proteins, and 100% coverage of the annotated genomic feature by RNAseq alignments, including 67 samples with support for all annotated introns" "TNF receptor-associated factor 4, transcript variant X7" "XM_011456115.2" NA character(0) NA character(0) NA NA NA NA NA NA NA NA NA NA NA NA character(0) NA NA NA NA NA NA NA NA NA NA character(0) NA NA character(0) NA NA NA
"NW_011934885.1" "Gnomon" "mRNA" 389611 395597 NA "-" NA "rna-XM_011456106.2" c("GeneID:105347139", "Genbank:XM_011456106.2") "XM_011456106.2" NA "mRNA" NA NA NA "LOC105347139" NA gene-LOC105347139 "Supporting evidence includes similarity to: 8 ESTs, 2 Proteins, and 100% coverage of the annotated genomic feature by RNAseq alignments, including 38 samples with support for all annotated introns" "TNF receptor-associated factor 4, transcript variant X6" "XM_011456106.2" NA character(0) NA character(0) NA NA NA NA NA NA NA NA NA NA NA NA character(0) NA NA NA NA NA NA NA NA NA NA character(0) NA NA character(0) NA NA NA
"NW_011934885.1" "Gnomon" "mRNA" 389611 395165 NA "-" NA "rna-XM_011456079.2" c("GeneID:105347139", "Genbank:XM_011456079.2") "XM_011456079.2" NA "mRNA" NA NA NA "LOC105347139" NA gene-LOC105347139 "Supporting evidence includes similarity to: 8 ESTs, 2 Proteins, and 100% coverage of the annotated genomic feature by RNAseq alignments, including 44 samples with support for all annotated introns" "TNF receptor-associated factor 4, transcript variant X4" "XM_011456079.2" NA character(0) NA character(0) NA NA NA NA NA NA NA NA NA NA NA NA character(0) NA NA NA NA NA NA NA NA NA NA character(0) NA NA character(0) NA NA NA
"NW_011934886.1" "Gnomon" "mRNA" 169968 172610 NA "-" NA "rna-XM_011456572.2" c("GeneID:105347461", "Genbank:XM_011456572.2") "XM_011456572.2" NA "mRNA" NA NA NA "LOC105347461" NA gene-LOC105347461 "Supporting evidence includes similarity to: 3 Proteins, and 100% coverage of the annotated genomic feature by RNAseq alignments, including 29 samples with support for all annotated introns" "toll-like receptor 13" "XM_011456572.2" NA character(0) NA character(0) NA NA NA NA NA NA NA NA NA NA NA NA character(0) NA NA NA NA NA NA NA NA NA NA character(0) NA NA character(0) NA NA NA
"NW_011934886.1" "Gnomon" "mRNA" 189784 193109 NA "-" NA "rna-XM_011456596.2" c("GeneID:105347481", "Genbank:XM_011456596.2") "XM_011456596.2" NA "mRNA" NA NA NA "LOC105347481" NA gene-LOC105347481 "Supporting evidence includes similarity to: 1 Protein, and 100% coverage of the annotated genomic feature by RNAseq alignments, including 24 samples with support for all annotated introns" "toll-like receptor 13" "XM_011456596.2" NA character(0) NA character(0) NA NA NA NA NA NA NA NA NA NA NA NA character(0) NA NA NA NA NA NA NA NA NA NA character(0) NA NA character(0) NA NA NA
"NW_011934901.1" "Gnomon" "mRNA" 1891 16483 NA "-" NA "rna-XM_020062490.1" c("GeneID:105348770", "Genbank:XM_020062490.1") "XM_020062490.1" NA "mRNA" NA NA NA "LOC105348770" NA gene-LOC105348770 "Supporting evidence includes similarity to: 3 ESTs, 2 Proteins, and 100% coverage of the annotated genomic feature by RNAseq alignments, including 38 samples with support for all annotated introns" "tumor necrosis factor receptor superfamily member 5, transcript variant X3" "XM_020062490.1" NA character(0) NA character(0) NA NA NA NA NA NA NA NA NA NA NA NA character(0) NA NA NA NA NA NA NA NA NA NA character(0) NA NA character(0) NA NA NA
"NW_011934901.1" "Gnomon" "mRNA" 1891 16483 NA "-" NA "rna-XM_011458355.2" c("GeneID:105348770", "Genbank:XM_011458355.2") "XM_011458355.2" NA "mRNA" NA NA NA "LOC105348770" NA gene-LOC105348770 "Supporting evidence includes similarity to: 3 ESTs, 1 Protein, and 100% coverage of the annotated genomic feature by RNAseq alignments, including 38 samples with support for all annotated introns" "tumor necrosis factor receptor superfamily member 5, transcript variant X1" "XM_011458355.2" NA character(0) NA character(0) NA NA NA NA NA NA NA NA NA NA NA NA character(0) NA NA NA NA NA NA NA NA NA NA character(0) NA NA character(0) NA NA NA
"NW_011934901.1" "Gnomon" "mRNA" 1891 10539 NA "-" NA "rna-XM_011458363.2" c("GeneID:105348770", "Genbank:XM_011458363.2") "XM_011458363.2" NA "mRNA" NA NA NA "LOC105348770" NA gene-LOC105348770 "Supporting evidence includes similarity to: 3 ESTs, 1 Protein, and 100% coverage of the annotated genomic feature by RNAseq alignments, including 11 samples with support for all annotated introns" "tumor necrosis factor receptor superfamily member 5, transcript variant X2" "XM_011458363.2" NA character(0) NA character(0) NA NA NA NA NA NA NA NA NA NA NA NA character(0) NA NA NA NA NA NA NA NA NA NA character(0) NA NA character(0) NA NA NA
"NW_011934913.1" "Gnomon" "mRNA" 131288 147909 NA "+" NA "rna-XM_011415633.2" c("GeneID:105318471", "Genbank:XM_011415633.2") "XM_011415633.2" NA "mRNA" NA NA NA "LOC105318471" NA gene-LOC105318471 "Supporting evidence includes similarity to: 1 EST, 4 Proteins, and 100% coverage of the annotated genomic feature by RNAseq alignments, including 88 samples with support for all annotated introns" "calpain-15, transcript variant X1" "XM_011415633.2" NA character(0) NA character(0) NA NA NA NA NA NA NA NA NA NA NA NA character(0) NA NA NA NA NA NA NA NA NA NA character(0) NA NA character(0) NA NA NA
"NW_011934913.1" "Gnomon" "mRNA" 134620 147909 NA "+" NA "rna-XM_011415639.2" c("GeneID:105318471", "Genbank:XM_011415639.2") "XM_011415639.2" NA "mRNA" NA NA NA "LOC105318471" NA gene-LOC105318471 "Supporting evidence includes similarity to: 1 EST, 4 Proteins, and 100% coverage of the annotated genomic feature by RNAseq alignments, including 72 samples with support for all annotated introns" "calpain-15, transcript variant X2" "XM_011415639.2" NA character(0) NA character(0) NA NA NA NA NA NA NA NA NA NA NA NA character(0) NA NA NA NA NA NA NA NA NA NA character(0) NA NA character(0) NA NA NA
"NW_011934913.1" "Gnomon" "mRNA" 134975 147909 NA "+" NA "rna-XM_011415646.2" c("GeneID:105318471", "Genbank:XM_011415646.2") "XM_011415646.2" NA "mRNA" NA NA NA "LOC105318471" NA gene-LOC105318471 "Supporting evidence includes similarity to: 1 EST, 4 Proteins, and 100% coverage of the annotated genomic feature by RNAseq alignments, including 31 samples with support for all annotated introns" "calpain-15, transcript variant X3" "XM_011415646.2" NA character(0) NA character(0) NA NA NA NA NA NA NA NA NA NA NA NA character(0) NA NA NA NA NA NA NA NA NA NA character(0) NA NA character(0) NA NA NA
"NW_011934913.1" "Gnomon" "mRNA" 135499 147909 NA "+" NA "rna-XM_011415652.2" c("GeneID:105318471", "Genbank:XM_011415652.2") "XM_011415652.2" NA "mRNA" NA NA NA "LOC105318471" NA gene-LOC105318471 "Supporting evidence includes similarity to: 1 EST, 4 Proteins, and 100% coverage of the annotated genomic feature by RNAseq alignments, including 19 samples with support for all annotated introns" "calpain-15, transcript variant X4" "XM_011415652.2" NA character(0) NA character(0) NA NA NA NA NA NA NA NA NA NA NA NA character(0) NA NA NA NA NA NA NA NA NA NA character(0) NA NA character(0) NA NA NA
"NW_011934914.1" "Gnomon" "mRNA" 287966 290789 NA "+" NA "rna-XM_020063366.1" c("GeneID:109617398", "Genbank:XM_020063366.1") "XM_020063366.1" NA "mRNA" NA NA NA "LOC109617398" NA gene-LOC109617398 "Supporting evidence includes similarity to: 2 Proteins, and 100% coverage of the annotated genomic feature by RNAseq alignments" "toll-like receptor 13" "XM_020063366.1" NA character(0) NA character(0) NA NA NA NA NA NA NA NA NA NA NA NA character(0) NA NA NA NA NA NA NA NA NA NA character(0) NA NA character(0) NA NA NA
"NW_011934914.1" "Gnomon" "mRNA" 294090 296194 NA "+" NA "rna-XM_011415993.2" c("GeneID:105318740", "Genbank:XM_011415993.2") "XM_011415993.2" NA "mRNA" NA NA NA "LOC105318740" NA gene-LOC105318740 "Supporting evidence includes similarity to: 3 Proteins, and 100% coverage of the annotated genomic feature by RNAseq alignments" "toll-like receptor 4" "XM_011415993.2" NA character(0) NA character(0) NA NA NA NA NA NA NA NA NA NA NA NA character(0) NA NA NA NA NA NA NA NA NA NA character(0) NA NA character(0) NA NA NA
"NW_011934914.1" "Gnomon" "mRNA" 303573 308467 NA "+" NA "rna-XM_020063368.1" c("GeneID:109617401", "Genbank:XM_020063368.1") "XM_020063368.1" NA "mRNA" NA NA NA "LOC109617401" NA gene-LOC109617401 "Supporting evidence includes similarity to: 3 Proteins, and 100% coverage of the annotated genomic feature by RNAseq alignments, including 32 samples with support for all annotated introns" "toll-like receptor 13" "XM_020063368.1" NA character(0) NA character(0) NA NA NA NA NA NA NA NA NA NA NA NA character(0) NA NA NA NA NA NA NA NA NA NA character(0) NA NA character(0) NA NA NA
"NW_011934915.1" "Gnomon" "mRNA" 102667 103947 NA "+" NA "rna-XM_011416071.2" c("GeneID:105318790", "Genbank:XM_011416071.2") "XM_011416071.2" NA "mRNA" NA NA NA "LOC105318790" NA gene-LOC105318790 "Supporting evidence includes similarity to: 1 mRNA, 1 Protein, and 82% coverage of the annotated genomic feature by RNAseq alignments, including 65 samples with support for all annotated introns" "interleukin 17-like protein" "XM_011416071.2" NA character(0) NA character(0) NA NA NA NA NA NA NA NA NA NA NA NA character(0) NA NA NA NA NA NA NA NA NA NA character(0) NA NA character(0) NA NA NA
"NW_011934987.1" "BestRefSeq" "mRNA" 76839 77329 NA "+" NA "rna-NM_001308857.1" c("GeneID:105323317", "Genbank:NM_001308857.1") "NM_001308857.1" NA "mRNA" NA NA NA "LOC105323317" NA gene-LOC105323317 NA "fas-associated death domain protein-like" "NM_001308857.1" NA character(0) "true" The RefSeq transcript has 8 substitutions and aligns at 49% coverage compared to this genomic sequence "annotated by transcript or proteomic data" "similar to RNA sequence, mRNA (same species):RefSeq:NM_001308857.1" NA NA NA NA NA NA NA NA NA NA c(".", "76839") NA NA NA NA NA NA NA NA NA NA character(0) NA NA character(0) NA NA NA
"NW_011934987.1" "Gnomon" "mRNA" 147173 155168 NA "+" NA "rna-XM_020065103.1" c("GeneID:105323377", "Genbank:XM_020065103.1") "XM_020065103.1" NA "mRNA" NA NA NA "LOC105323377" NA gene-LOC105323377 "Supporting evidence includes similarity to: 16 ESTs, and 98% coverage of the annotated genomic feature by RNAseq alignments, including 44 samples with support for all annotated introns" "calpain-A" "XM_020065103.1" NA character(0) NA character(0) NA NA NA NA NA NA NA NA NA NA NA NA character(0) NA NA NA NA NA NA NA NA NA NA character(0) NA NA character(0) NA NA NA
"NW_011934987.1" "Gnomon" "mRNA" 155148 158795 NA "+" NA "rna-XM_020065180.1" c("GeneID:109617095", "Genbank:XM_020065180.1") "XM_020065180.1" NA "mRNA" NA NA NA "LOC109617095" NA gene-LOC109617095 "Supporting evidence includes similarity to: 100% coverage of the annotated genomic feature by RNAseq alignments, including 63 samples with support for all annotated introns" "calpain small subunit 1-like, transcript variant X3" "XM_020065180.1" NA character(0) NA character(0) NA NA NA NA NA NA NA NA NA NA NA NA character(0) NA NA NA NA NA NA NA NA NA NA character(0) NA NA character(0) NA NA NA
"NW_011934987.1" "Gnomon" "mRNA" 155150 175811 NA "+" NA "rna-XM_020065178.1" c("GeneID:109617095", "Genbank:XM_020065178.1") "XM_020065178.1" NA "mRNA" NA NA NA "LOC109617095" NA gene-LOC109617095 "Supporting evidence includes similarity to: 100% coverage of the annotated genomic feature by RNAseq alignments, including 69 samples with support for all annotated introns" "calpain small subunit 1-like, transcript variant X2" "XM_020065178.1" NA character(0) NA character(0) NA NA NA NA NA NA NA NA NA NA NA NA character(0) NA NA NA NA NA NA NA NA NA NA character(0) NA NA character(0) NA NA NA
"NW_011934987.1" "Gnomon" "mRNA" 155152 158811 NA "+" NA "rna-XM_020065176.1" c("GeneID:109617095", "Genbank:XM_020065176.1") "XM_020065176.1" NA "mRNA" NA NA NA "LOC109617095" NA gene-LOC109617095 "Supporting evidence includes similarity to: 17 ESTs, and 99% coverage of the annotated genomic feature by RNAseq alignments, including 90 samples with support for all annotated introns" "calpain small subunit 1-like, transcript variant X1" "XM_020065176.1" NA character(0) NA character(0) NA NA NA NA NA NA NA NA NA NA NA NA character(0) NA NA NA NA NA NA NA NA NA NA character(0) NA NA character(0) NA NA NA
"NW_011934994.1" "Gnomon" "mRNA" 557617 560442 NA "-" NA "rna-XM_020065516.1" c("GeneID:105324721", "Genbank:XM_020065516.1") "XM_020065516.1" NA "mRNA" NA NA NA "LOC105324721" NA gene-LOC105324721 "Supporting evidence includes similarity to: 5 Proteins, and 100% coverage of the annotated genomic feature by RNAseq alignments" "toll-like receptor 4" "XM_020065516.1" NA character(0) NA character(0) NA NA NA NA NA NA NA NA NA NA NA NA character(0) NA NA NA NA NA NA NA NA NA NA character(0) NA NA character(0) NA NA NA
"NW_011934994.1" "Gnomon" "mRNA" 568855 578985 NA "-" NA "rna-XM_020065380.1" c("GeneID:105324641", "Genbank:XM_020065380.1") "XM_020065380.1" NA "mRNA" NA NA NA "LOC105324641" NA gene-LOC105324641 "Supporting evidence includes similarity to: 4 Proteins, and 100% coverage of the annotated genomic feature by RNAseq alignments, including 3 samples with support for all annotated introns" "toll-like receptor 1" "XM_020065380.1" NA c("578985", ".") "true" character(0) NA NA NA NA NA NA NA NA NA NA NA NA character(0) NA NA NA NA NA NA NA NA NA NA character(0) NA NA character(0) NA NA NA
"NW_011934994.1" "Gnomon" "mRNA" 601561 604392 NA "-" NA "rna-XM_011423817.2" c("GeneID:105324673", "Genbank:XM_011423817.2") "XM_011423817.2" NA "mRNA" NA NA NA "LOC105324673" NA gene-LOC105324673 "Supporting evidence includes similarity to: 4 Proteins, and 100% coverage of the annotated genomic feature by RNAseq alignments" "toll-like receptor 4" "XM_011423817.2" NA character(0) NA character(0) NA NA NA NA NA NA NA NA NA NA NA NA character(0) NA NA NA NA NA NA NA NA NA NA character(0) NA NA character(0) NA NA NA
"NW_011935005.1" "Gnomon" "mRNA" 91248 162066 NA "+" NA "rna-XM_020066086.1" c("GeneID:105325881", "Genbank:XM_020066086.1") "XM_020066086.1" NA "mRNA" NA NA NA "LOC105325881" NA gene-LOC105325881 "Supporting evidence includes similarity to: 20 ESTs, 3 Proteins, and 98% coverage of the annotated genomic feature by RNAseq alignments" "inositol 1,4,5-trisphosphate receptor type 1" "XM_020066086.1" NA character(0) NA character(0) NA NA NA NA NA NA NA NA NA NA NA NA character(0) NA NA NA NA NA NA NA NA NA NA character(0) NA NA character(0) NA NA NA
"NW_011935018.1" "Gnomon" "mRNA" 259051 273377 NA "+" NA "rna-XM_011425765.2" c("GeneID:105325952", "Genbank:XM_011425765.2") "XM_011425765.2" NA "mRNA" NA NA NA "LOC105325952" NA gene-LOC105325952 "Supporting evidence includes similarity to: 5 ESTs, 2 Proteins, and 100% coverage of the annotated genomic feature by RNAseq alignments, including 14 samples with support for all annotated introns" "CD151 antigen, transcript variant X5" "XM_011425765.2" NA character(0) NA character(0) NA NA NA NA NA NA NA NA NA NA NA NA character(0) NA NA NA NA NA NA NA NA NA NA character(0) NA NA character(0) NA NA NA
"NW_011935018.1" "Gnomon" "mRNA" 259259 273377 NA "+" NA "rna-XM_011425761.2" c("GeneID:105325952", "Genbank:XM_011425761.2") "XM_011425761.2" NA "mRNA" NA NA NA "LOC105325952" NA gene-LOC105325952 "Supporting evidence includes similarity to: 7 ESTs, 2 Proteins, and 100% coverage of the annotated genomic feature by RNAseq alignments, including 51 samples with support for all annotated introns" "CD151 antigen, transcript variant X1" "XM_011425761.2" NA character(0) NA character(0) NA NA NA NA NA NA NA NA NA NA NA NA character(0) NA NA NA NA NA NA NA NA NA NA character(0) NA NA character(0) NA NA NA
"NW_011935018.1" "Gnomon" "mRNA" 263525 273377 NA "+" NA "rna-XM_011425762.2" c("GeneID:105325952", "Genbank:XM_011425762.2") "XM_011425762.2" NA "mRNA" NA NA NA "LOC105325952" NA gene-LOC105325952 "Supporting evidence includes similarity to: 5 ESTs, 2 Proteins, and 100% coverage of the annotated genomic feature by RNAseq alignments, including 45 samples with support for all annotated introns" "CD151 antigen, transcript variant X3" "XM_011425762.2" NA character(0) NA character(0) NA NA NA NA NA NA NA NA NA NA NA NA character(0) NA NA NA NA NA NA NA NA NA NA character(0) NA NA character(0) NA NA NA
"NW_011935018.1" "Gnomon" "mRNA" 263525 273377 NA "+" NA "rna-XM_011425764.2" c("GeneID:105325952", "Genbank:XM_011425764.2") "XM_011425764.2" NA "mRNA" NA NA NA "LOC105325952" NA gene-LOC105325952 "Supporting evidence includes similarity to: 5 ESTs, 2 Proteins, and 100% coverage of the annotated genomic feature by RNAseq alignments, including 38 samples with support for all annotated introns" "CD151 antigen, transcript variant X4" "XM_011425764.2" NA character(0) NA character(0) NA NA NA NA NA NA NA NA NA NA NA NA character(0) NA NA NA NA NA NA NA NA NA NA character(0) NA NA character(0) NA NA NA
"NW_011935018.1" "Gnomon" "mRNA" 264125 273377 NA "+" NA "rna-XM_011425766.2" c("GeneID:105325952", "Genbank:XM_011425766.2") "XM_011425766.2" NA "mRNA" NA NA NA "LOC105325952" NA gene-LOC105325952 "Supporting evidence includes similarity to: 5 ESTs, 2 Proteins, and 100% coverage of the annotated genomic feature by RNAseq alignments, including 34 samples with support for all annotated introns" "CD151 antigen, transcript variant X2" "XM_011425766.2" NA character(0) NA character(0) NA NA NA NA NA NA NA NA NA NA NA NA character(0) NA NA NA NA NA NA NA NA NA NA character(0) NA NA character(0) NA NA NA
"NW_011935018.1" "Gnomon" "mRNA" 266942 273377 NA "+" NA "rna-XM_020066207.1" c("GeneID:105325952", "Genbank:XM_020066207.1") "XM_020066207.1" NA "mRNA" NA NA NA "LOC105325952" NA gene-LOC105325952 "Supporting evidence includes similarity to: 4 ESTs, 2 Proteins, and 100% coverage of the annotated genomic feature by RNAseq alignments, including 24 samples with support for all annotated introns" "CD151 antigen, transcript variant X6" "XM_020066207.1" NA character(0) NA character(0) NA NA NA NA NA NA NA NA NA NA NA NA character(0) NA NA NA NA NA NA NA NA NA NA character(0) NA NA character(0) NA NA NA
"NW_011935018.1" "Gnomon" "mRNA" 267480 273377 NA "+" NA "rna-XM_020066208.1" c("GeneID:105325952", "Genbank:XM_020066208.1") "XM_020066208.1" NA "mRNA" NA NA NA "LOC105325952" NA gene-LOC105325952 "Supporting evidence includes similarity to: 4 ESTs, 2 Proteins, and 100% coverage of the annotated genomic feature by RNAseq alignments, including 13 samples with support for all annotated introns" "CD151 antigen, transcript variant X7" "XM_020066208.1" NA character(0) NA character(0) NA NA NA NA NA NA NA NA NA NA NA NA character(0) NA NA NA NA NA NA NA NA NA NA character(0) NA NA character(0) NA NA NA
"NW_011935020.1" "Gnomon" "mRNA" 387 3211 NA "-" NA "rna-XM_011425781.1" c("GeneID:105325966", "Genbank:XM_011425781.1") "XM_011425781.1" NA "mRNA" NA NA NA "LOC105325966" NA gene-LOC105325966 "Supporting evidence includes similarity to: 32 ESTs, 44 Proteins, and 100% coverage of the annotated genomic feature by RNAseq alignments, including 177 samples with support for all annotated introns" "cdc42 homolog" "XM_011425781.1" NA character(0) NA character(0) NA NA NA NA NA NA NA NA NA NA NA NA character(0) NA NA NA NA NA NA NA NA NA NA character(0) NA NA character(0) NA NA NA
"NW_011935023.1" "Gnomon" "mRNA" 92815 95915 NA "+" NA "rna-XM_020066217.1" c("GeneID:109618462", "Genbank:XM_020066217.1") "XM_020066217.1" NA "mRNA" NA NA NA "LOC109618462" NA gene-LOC109618462 "Supporting evidence includes similarity to: 100% coverage of the annotated genomic feature by RNAseq alignments, including 79 samples with support for all annotated introns" "toll-like receptor 3" "XM_020066217.1" NA character(0) NA character(0) NA NA NA NA NA NA NA NA NA NA NA NA character(0) NA NA NA NA NA NA NA NA NA NA character(0) NA NA character(0) NA NA NA
"NW_011935023.1" "Gnomon" "mRNA" 97518 99815 NA "+" NA "rna-XM_020066218.1" c("GeneID:109618463", "Genbank:XM_020066218.1") "XM_020066218.1" NA "mRNA" NA NA NA "LOC109618463" NA gene-LOC109618463 "Supporting evidence includes similarity to: 100% coverage of the annotated genomic feature by RNAseq alignments, including 64 samples with support for all annotated introns" "toll-like receptor 3" "XM_020066218.1" NA character(0) NA character(0) NA NA NA NA NA NA NA NA NA NA NA NA character(0) NA NA NA NA NA NA NA NA NA NA character(0) NA NA character(0) NA NA NA
"NW_011935023.1" "Gnomon" "mRNA" 102695 107061 NA "+" NA "rna-XM_020066221.1" c("GeneID:105325978", "Genbank:XM_020066221.1") "XM_020066221.1" NA "mRNA" NA NA NA "LOC105325978" NA gene-LOC105325978 "Supporting evidence includes similarity to: 1 EST, and 100% coverage of the annotated genomic feature by RNAseq alignments, including 41 samples with support for all annotated introns" "toll-like receptor 8, transcript variant X1" "XM_020066221.1" NA character(0) NA character(0) NA NA NA NA NA NA NA NA NA NA NA NA character(0) NA NA NA NA NA NA NA NA NA NA character(0) NA NA character(0) NA NA NA
"NW_011935038.1" "Gnomon" "mRNA" 121688 123890 NA "-" NA "rna-XM_020066279.1" c("GeneID:109618478", "Genbank:XM_020066279.1") "XM_020066279.1" NA "mRNA" NA NA NA "LOC109618478" NA gene-LOC109618478 "Supporting evidence includes similarity to: 3 Proteins, and 100% coverage of the annotated genomic feature by RNAseq alignments" "toll-like receptor 6" "XM_020066279.1" NA character(0) NA character(0) NA NA NA NA NA NA NA NA NA NA NA NA character(0) NA NA NA NA NA NA NA NA NA NA character(0) NA NA character(0) NA NA NA
"NW_011935038.1" "Gnomon" "mRNA" 288431 306228 NA "+" NA "rna-XM_011426021.2" c("GeneID:105326154", "Genbank:XM_011426021.2") "XM_011426021.2" NA "mRNA" NA NA NA "LOC105326154" NA gene-LOC105326154 "Supporting evidence includes similarity to: 1 EST, 7 Proteins, and 100% coverage of the annotated genomic feature by RNAseq alignments, including 34 samples with support for all annotated introns" "protein patched homolog 1" "XM_011426021.2" NA character(0) NA character(0) NA NA NA NA NA NA NA NA NA NA NA NA character(0) NA NA NA NA NA NA NA NA NA NA character(0) NA NA character(0) NA NA NA
"NW_011935039.1" "Gnomon" "mRNA" 113117 114635 NA "+" NA "rna-XM_011426032.2" c("GeneID:105326166", "Genbank:XM_011426032.2") "XM_011426032.2" NA "mRNA" NA NA NA "LOC105326166" NA gene-LOC105326166 "Supporting evidence includes similarity to: 22 ESTs, 2 Proteins, and 100% coverage of the annotated genomic feature by RNAseq alignments, including 157 samples with support for all annotated introns" "tumor necrosis factor ligand superfamily member 10" "XM_011426032.2" NA character(0) NA character(0) NA NA NA NA NA NA NA NA NA NA NA NA character(0) NA NA NA NA NA NA NA NA NA NA character(0) NA NA character(0) NA NA NA
"NW_011935039.1" "Gnomon" "mRNA" 116405 119512 NA "+" NA "rna-XM_011426034.1" c("GeneID:105326167", "Genbank:XM_011426034.1") "XM_011426034.1" NA "mRNA" NA NA NA "LOC105326167" NA gene-LOC105326167 "Supporting evidence includes similarity to: 23 ESTs, 2 Proteins, and 100% coverage of the annotated genomic feature by RNAseq alignments, including 142 samples with support for all annotated introns" "tumor necrosis factor ligand superfamily member 10" "XM_011426034.1" NA character(0) NA character(0) NA NA NA NA NA NA NA NA NA NA NA NA character(0) NA NA NA NA NA NA NA NA NA NA character(0) NA NA character(0) NA NA NA
"NW_011935053.1" "Gnomon" "mRNA" 375105 381826 NA "-" NA "rna-XM_011426180.2" c("GeneID:105326257", "Genbank:XM_011426180.2") "XM_011426180.2" NA "mRNA" NA NA NA "LOC105326257" NA gene-LOC105326257 "Supporting evidence includes similarity to: 6 ESTs, 3 Proteins, and 100% coverage of the annotated genomic feature by RNAseq alignments, including 109 samples with support for all annotated introns" "apoptosis regulator BAX, transcript variant X2" "XM_011426180.2" NA character(0) NA character(0) NA NA NA NA NA NA NA NA NA NA NA NA character(0) NA NA NA NA NA NA NA NA NA NA character(0) NA NA character(0) NA NA NA
"NW_011935053.1" "Gnomon" "mRNA" 375105 381815 NA "-" NA "rna-XM_011426179.2" c("GeneID:105326257", "Genbank:XM_011426179.2") "XM_011426179.2" NA "mRNA" NA NA NA "LOC105326257" NA gene-LOC105326257 "Supporting evidence includes similarity to: 5 ESTs, 4 Proteins, and 100% coverage of the annotated genomic feature by RNAseq alignments, including 124 samples with support for all annotated introns" "apoptosis regulator BAX, transcript variant X1" "XM_011426179.2" NA character(0) NA character(0) NA NA NA NA NA NA NA NA NA NA NA NA character(0) NA NA NA NA NA NA NA NA NA NA character(0) NA NA character(0) NA NA NA
"NW_011935053.1" "Gnomon" "mRNA" 389039 391957 NA "+" NA "rna-XM_011426183.2" c("GeneID:105326260", "Genbank:XM_011426183.2") "XM_011426183.2" NA "mRNA" NA NA NA "LOC105326260" NA gene-LOC105326260 "Supporting evidence includes similarity to: 5 ESTs, and 99% coverage of the annotated genomic feature by RNAseq alignments, including 135 samples with support for all annotated introns" "cell death-inducing p53-target protein 1-like" "XM_011426183.2" NA character(0) NA character(0) NA NA NA NA NA NA NA NA NA NA NA NA character(0) NA NA NA NA NA NA NA NA NA NA character(0) NA NA character(0) NA NA NA
"NW_011935053.1" "Gnomon" "mRNA" 398278 401584 NA "+" NA "rna-XM_011426184.2" c("GeneID:105326262", "Genbank:XM_011426184.2") "XM_011426184.2" NA "mRNA" NA NA NA "LOC105326262" NA gene-LOC105326262 "Supporting evidence includes similarity to: 100% coverage of the annotated genomic feature by RNAseq alignments, including 129 samples with support for all annotated introns" "cell death-inducing p53-target protein 1-like" "XM_011426184.2" NA character(0) NA character(0) NA NA NA NA NA NA NA NA NA NA NA NA character(0) NA NA NA NA NA NA NA NA NA NA character(0) NA NA character(0) NA NA NA
"NW_011935060.1" "Gnomon" "mRNA" 62564 70278 NA "+" NA "rna-XM_011426426.2" c("GeneID:105326415", "Genbank:XM_011426426.2") "XM_011426426.2" NA "mRNA" NA NA NA "LOC105326415" NA gene-LOC105326415 "Supporting evidence includes similarity to: 42 ESTs, and 100% coverage of the annotated genomic feature by RNAseq alignments, including 78 samples with support for all annotated introns" "rho-related protein racA, transcript variant X1" "XM_011426426.2" NA character(0) NA character(0) NA NA NA NA NA NA NA NA NA NA NA NA character(0) NA NA NA NA NA NA NA NA NA NA character(0) NA NA character(0) NA NA NA
"NW_011935060.1" "Gnomon" "mRNA" 63712 70278 NA "+" NA "rna-XM_011426427.2" c("GeneID:105326415", "Genbank:XM_011426427.2") "XM_011426427.2" NA "mRNA" NA NA NA "LOC105326415" NA gene-LOC105326415 "Supporting evidence includes similarity to: 18 ESTs, and 100% coverage of the annotated genomic feature by RNAseq alignments, including 36 samples with support for all annotated introns" "rho-related protein racA, transcript variant X2" "XM_011426427.2" NA character(0) NA character(0) NA NA NA NA NA NA NA NA NA NA NA NA character(0) NA NA NA NA NA NA NA NA NA NA character(0) NA NA character(0) NA NA NA
"NW_011935060.1" "Gnomon" "mRNA" 83845 89061 NA "+" NA "rna-XM_011426430.2" c("GeneID:105326416", "Genbank:XM_011426430.2") "XM_011426430.2" NA "mRNA" NA NA NA "LOC105326416" NA gene-LOC105326416 "Supporting evidence includes similarity to: 2 ESTs, 1 Protein, and 100% coverage of the annotated genomic feature by RNAseq alignments, including 10 samples with support for all annotated introns" "rho-related protein racA, transcript variant X1" "XM_011426430.2" NA character(0) NA character(0) NA NA NA NA NA NA NA NA NA NA NA NA character(0) NA NA NA NA NA NA NA NA NA NA character(0) NA NA character(0) NA NA NA
"NW_011935060.1" "Gnomon" "mRNA" 83845 87889 NA "+" NA "rna-XM_020066437.1" c("GeneID:105326416", "Genbank:XM_020066437.1") "XM_020066437.1" NA "mRNA" NA NA NA "LOC105326416" NA gene-LOC105326416 "Supporting evidence includes similarity to: 1 EST, 1 Protein, and 100% coverage of the annotated genomic feature by RNAseq alignments, including 5 samples with support for all annotated introns" "rho-related protein racA, transcript variant X2" "XM_020066437.1" NA character(0) NA character(0) NA NA NA NA NA NA NA NA NA NA NA NA character(0) NA NA NA NA NA NA NA NA NA NA character(0) NA NA character(0) NA NA NA
"NW_011935060.1" "Gnomon" "mRNA" 99691 104475 NA "+" NA "rna-XM_020066438.1" c("GeneID:109617077", "Genbank:XM_020066438.1") "XM_020066438.1" NA "mRNA" NA NA NA "LOC109617077" NA gene-LOC109617077 "Supporting evidence includes similarity to: 2 ESTs, 1 Protein, and 100% coverage of the annotated genomic feature by RNAseq alignments, including 63 samples with support for all annotated introns" "rho-related protein racA-like" "XM_020066438.1" NA character(0) "true" The sequence of the model RefSeq transcript was modified relative to this genomic sequence to represent the inferred CDS: added 489 bases not found in genome assembly "annotated by transcript or proteomic data" "similar to RNA sequence (same species):INSD:GECI01022491.1" NA NA NA NA NA NA NA NA NA NA c(".", "99691") NA NA NA NA NA NA NA NA NA NA character(0) NA NA character(0) NA NA NA
"NW_011935060.1" "Gnomon" "mRNA" 131820 139922 NA "+" NA "rna-XM_020066444.1" c("GeneID:105326424", "Genbank:XM_020066444.1") "XM_020066444.1" NA "mRNA" NA NA NA "LOC105326424" NA gene-LOC105326424 "Supporting evidence includes similarity to: 1 Protein, and 100% coverage of the annotated genomic feature by RNAseq alignments, including 5 samples with support for all annotated introns" "interferon-induced protein 44-like, transcript variant X1" "XM_020066444.1" NA character(0) NA character(0) NA NA NA NA NA NA NA NA NA NA NA NA character(0) NA NA NA NA NA NA NA NA NA NA character(0) NA NA character(0) NA NA NA
"NW_011935060.1" "Gnomon" "mRNA" 131826 135160 NA "+" NA "rna-XM_020066445.1" c("GeneID:105326424", "Genbank:XM_020066445.1") "XM_020066445.1" NA "mRNA" NA NA NA "LOC105326424" NA gene-LOC105326424 "Supporting evidence includes similarity to: 1 Protein, and 100% coverage of the annotated genomic feature by RNAseq alignments, including 7 samples with support for all annotated introns" "interferon-induced protein 44-like, transcript variant X2" "XM_020066445.1" NA character(0) NA character(0) NA NA NA NA NA NA NA NA NA NA NA NA character(0) NA NA NA NA NA NA NA NA NA NA character(0) NA NA character(0) NA NA NA
"NW_011935060.1" "Gnomon" "mRNA" 140265 143812 NA "+" NA "rna-XM_020066443.1" c("GeneID:109618530", "Genbank:XM_020066443.1") "XM_020066443.1" NA "mRNA" NA NA NA "LOC109618530" NA gene-LOC109618530 "Supporting evidence includes similarity to: 1 Protein, and 100% coverage of the annotated genomic feature by RNAseq alignments, including 34 samples with support for all annotated introns" "interferon-induced protein 44-like" "XM_020066443.1" NA character(0) NA character(0) NA NA NA NA NA NA NA NA NA NA NA NA character(0) NA NA NA NA NA NA NA NA NA NA character(0) NA NA character(0) NA NA NA
"NW_011935060.1" "Gnomon" "mRNA" 152121 156544 NA "+" NA "rna-XM_011426460.2" c("GeneID:105326423", "Genbank:XM_011426460.2") "XM_011426460.2" NA "mRNA" NA NA NA "LOC105326423" NA gene-LOC105326423 "Supporting evidence includes similarity to: 3 ESTs, 1 Protein, and 100% coverage of the annotated genomic feature by RNAseq alignments, including 74 samples with support for all annotated introns" "interferon-induced protein 44-like" "XM_011426460.2" NA character(0) NA character(0) NA NA NA NA NA NA NA NA NA NA NA NA character(0) NA NA NA NA NA NA NA NA NA NA character(0) NA NA character(0) NA NA NA
"NW_011935060.1" "Gnomon" "mRNA" 158088 163175 NA "+" NA "rna-XM_011426459.2" c("GeneID:105326421", "Genbank:XM_011426459.2") "XM_011426459.2" NA "mRNA" NA NA NA "LOC105326421" NA gene-LOC105326421 "Supporting evidence includes similarity to: 11 ESTs, 1 Protein, and 100% coverage of the annotated genomic feature by RNAseq alignments, including 25 samples with support for all annotated introns" "interferon-induced protein 44-like, transcript variant X3" "XM_011426459.2" NA character(0) NA character(0) NA NA NA NA NA NA NA NA NA NA NA NA character(0) NA NA NA NA NA NA NA NA NA NA character(0) NA NA character(0) NA NA NA
"NW_011935060.1" "Gnomon" "mRNA" 158268 163175 NA "+" NA "rna-XM_011426458.2" c("GeneID:105326421", "Genbank:XM_011426458.2") "XM_011426458.2" NA "mRNA" NA NA NA "LOC105326421" NA gene-LOC105326421 "Supporting evidence includes similarity to: 11 ESTs, 1 Protein, and 100% coverage of the annotated genomic feature by RNAseq alignments, including 15 samples with support for all annotated introns" "interferon-induced protein 44-like, transcript variant X4" "XM_011426458.2" NA character(0) NA character(0) NA NA NA NA NA NA NA NA NA NA NA NA character(0) NA NA NA NA NA NA NA NA NA NA character(0) NA NA character(0) NA NA NA
"NW_011935060.1" "Gnomon" "mRNA" 159599 163175 NA "+" NA "rna-XM_011426457.2" c("GeneID:105326421", "Genbank:XM_011426457.2") "XM_011426457.2" NA "mRNA" NA NA NA "LOC105326421" NA gene-LOC105326421 "Supporting evidence includes similarity to: 11 ESTs, 1 Protein, and 100% coverage of the annotated genomic feature by RNAseq alignments, including 34 samples with support for all annotated introns" "interferon-induced protein 44-like, transcript variant X2" "XM_011426457.2" NA character(0) NA character(0) NA NA NA NA NA NA NA NA NA NA NA NA character(0) NA NA NA NA NA NA NA NA NA NA character(0) NA NA character(0) NA NA NA
"NW_011935060.1" "Gnomon" "mRNA" 159691 163175 NA "+" NA "rna-XM_011426456.2" c("GeneID:105326421", "Genbank:XM_011426456.2") "XM_011426456.2" NA "mRNA" NA NA NA "LOC105326421" NA gene-LOC105326421 "Supporting evidence includes similarity to: 14 ESTs, 1 Protein, and 100% coverage of the annotated genomic feature by RNAseq alignments, including 118 samples with support for all annotated introns" "interferon-induced protein 44-like, transcript variant X1" "XM_011426456.2" NA character(0) NA character(0) NA NA NA NA NA NA NA NA NA NA NA NA character(0) NA NA NA NA NA NA NA NA NA NA character(0) NA NA character(0) NA NA NA
"NW_011935061.1" "Gnomon" "mRNA" 338406 341569 NA "+" NA "rna-XM_011426541.2" c("GeneID:105326479", "Genbank:XM_011426541.2") "XM_011426541.2" NA "mRNA" NA NA NA "LOC105326479" NA gene-LOC105326479 "Supporting evidence includes similarity to: 1 EST, 2 Proteins, and 100% coverage of the annotated genomic feature by RNAseq alignments, including 139 samples with support for all annotated introns" "DNA fragmentation factor subunit alpha" "XM_011426541.2" NA character(0) NA character(0) NA NA NA NA NA NA NA NA NA NA NA NA character(0) NA NA NA NA NA NA NA NA NA NA character(0) NA NA character(0) NA NA NA
"NW_011935061.1" "Gnomon" "mRNA" 654520 669275 NA "-" NA "rna-XM_011426589.2" c("GeneID:105326506", "Genbank:XM_011426589.2") "XM_011426589.2" NA "mRNA" NA NA NA "LOC105326506" NA gene-LOC105326506 "Supporting evidence includes similarity to: 84 ESTs, 1 Protein, and 100% coverage of the annotated genomic feature by RNAseq alignments, including 172 samples with support for all annotated introns" "cyclic AMP-responsive element-binding protein 3-like protein 2, transcript variant X1" "XM_011426589.2" NA character(0) NA character(0) NA NA NA NA NA NA NA NA NA NA NA NA character(0) NA NA NA NA NA NA NA NA NA NA character(0) NA NA character(0) NA NA NA
"NW_011935061.1" "Gnomon" "mRNA" 654520 667417 NA "-" NA "rna-XM_011426591.1" c("GeneID:105326506", "Genbank:XM_011426591.1") "XM_011426591.1" NA "mRNA" NA NA NA "LOC105326506" NA gene-LOC105326506 "Supporting evidence includes similarity to: 62 ESTs, 1 Protein, and 100% coverage of the annotated genomic feature by RNAseq alignments, including 77 samples with support for all annotated introns" "cyclic AMP-responsive element-binding protein 3-like protein 2, transcript variant X3" "XM_011426591.1" NA character(0) NA character(0) NA NA NA NA NA NA NA NA NA NA NA NA character(0) NA NA NA NA NA NA NA NA NA NA character(0) NA NA character(0) NA NA NA
"NW_011935061.1" "Gnomon" "mRNA" 654520 663554 NA "-" NA "rna-XM_011426590.2" c("GeneID:105326506", "Genbank:XM_011426590.2") "XM_011426590.2" NA "mRNA" NA NA NA "LOC105326506" NA gene-LOC105326506 "Supporting evidence includes similarity to: 62 ESTs, 1 Protein, and 100% coverage of the annotated genomic feature by RNAseq alignments, including 131 samples with support for all annotated introns" "cyclic AMP-responsive element-binding protein 3-like protein 2, transcript variant X2" "XM_011426590.2" NA character(0) NA character(0) NA NA NA NA NA NA NA NA NA NA NA NA character(0) NA NA NA NA NA NA NA NA NA NA character(0) NA NA character(0) NA NA NA
"NW_011935061.1" "Gnomon" "mRNA" 754647 756104 NA "+" NA "rna-XM_011426626.1" c("GeneID:105326532", "Genbank:XM_011426626.1") "XM_011426626.1" NA "mRNA" NA NA NA "LOC105326532" NA gene-LOC105326532 "Supporting evidence includes similarity to: 2 Proteins, and 99% coverage of the annotated genomic feature by RNAseq alignments" "GTPase IMAP family member 4" "XM_011426626.1" NA character(0) NA character(0) NA NA NA NA NA NA NA NA NA NA NA NA character(0) NA NA NA NA NA NA NA NA NA NA character(0) NA NA character(0) NA NA NA
"NW_011935068.1" "Gnomon" "mRNA" 7546 16316 NA "+" NA "rna-XM_011426738.2" c("GeneID:105326608", "Genbank:XM_011426738.2") "XM_011426738.2" NA "mRNA" NA NA NA "LOC105326608" NA gene-LOC105326608 "Supporting evidence includes similarity to: 7 ESTs, and 100% coverage of the annotated genomic feature by RNAseq alignments, including 129 samples with support for all annotated introns" "caspase-3-like" "XM_011426738.2" NA character(0) NA character(0) NA NA NA NA NA NA NA NA NA NA NA NA character(0) NA NA NA NA NA NA NA NA NA NA character(0) NA NA character(0) NA NA NA
"NW_011935078.1" "Gnomon" "mRNA" 434434 441373 NA "+" NA "rna-XM_011426793.2" c("GeneID:105326649", "Genbank:XM_011426793.2") "XM_011426793.2" NA "mRNA" NA NA NA "LOC105326649" NA gene-LOC105326649 "Supporting evidence includes similarity to: 28 ESTs, and 100% coverage of the annotated genomic feature by RNAseq alignments, including 82 samples with support for all annotated introns" "cyclic AMP-responsive element-binding protein 3-like protein 3-B, transcript variant X4" "XM_011426793.2" NA character(0) NA character(0) NA NA NA NA NA NA NA NA NA NA NA NA character(0) NA NA NA NA NA NA NA NA NA NA character(0) NA NA character(0) NA NA NA
"NW_011935078.1" "Gnomon" "mRNA" 434435 441373 NA "+" NA "rna-XM_011426792.2" c("GeneID:105326649", "Genbank:XM_011426792.2") "XM_011426792.2" NA "mRNA" NA NA NA "LOC105326649" NA gene-LOC105326649 "Supporting evidence includes similarity to: 28 ESTs, and 100% coverage of the annotated genomic feature by RNAseq alignments, including 53 samples with support for all annotated introns" "cyclic AMP-responsive element-binding protein 3-like protein 3-B, transcript variant X3" "XM_011426792.2" NA character(0) NA character(0) NA NA NA NA NA NA NA NA NA NA NA NA character(0) NA NA NA NA NA NA NA NA NA NA character(0) NA NA character(0) NA NA NA
"NW_011935078.1" "Gnomon" "mRNA" 434456 441373 NA "+" NA "rna-XM_011426791.2" c("GeneID:105326649", "Genbank:XM_011426791.2") "XM_011426791.2" NA "mRNA" NA NA NA "LOC105326649" NA gene-LOC105326649 "Supporting evidence includes similarity to: 28 ESTs, and 100% coverage of the annotated genomic feature by RNAseq alignments, including 167 samples with support for all annotated introns" "cyclic AMP-responsive element-binding protein 3-like protein 3-B, transcript variant X2" "XM_011426791.2" NA character(0) NA character(0) NA NA NA NA NA NA NA NA NA NA NA NA character(0) NA NA NA NA NA NA NA NA NA NA character(0) NA NA character(0) NA NA NA
"NW_011935078.1" "Gnomon" "mRNA" 435234 441373 NA "+" NA "rna-XM_011426790.2" c("GeneID:105326649", "Genbank:XM_011426790.2") "XM_011426790.2" NA "mRNA" NA NA NA "LOC105326649" NA gene-LOC105326649 "Supporting evidence includes similarity to: 20 ESTs, and 100% coverage of the annotated genomic feature by RNAseq alignments, including 145 samples with support for all annotated introns" "cyclic AMP-responsive element-binding protein 3-like protein 3-B, transcript variant X1" "XM_011426790.2" NA character(0) NA character(0) NA NA NA NA NA NA NA NA NA NA NA NA character(0) NA NA NA NA NA NA NA NA NA NA character(0) NA NA character(0) NA NA NA
"NW_011935106.1" "Gnomon" "mRNA" 31107 36162 NA "-" NA "rna-XM_020066661.1" c("GeneID:105326951", "Genbank:XM_020066661.1") "XM_020066661.1" NA "mRNA" NA NA NA "LOC105326951" NA gene-LOC105326951 "Supporting evidence includes similarity to: 1 EST, 24 Proteins, and 100% coverage of the annotated genomic feature by RNAseq alignments, including 8 samples with support for all annotated introns" "toll-like receptor Tollo" "XM_020066661.1" NA character(0) NA character(0) NA NA NA NA NA NA NA NA NA NA NA NA character(0) NA NA NA NA NA NA NA NA NA NA character(0) NA NA character(0) NA NA NA
"NW_011935106.1" "Gnomon" "mRNA" 60732 65082 NA "-" NA "rna-XM_020066660.1" c("GeneID:105326925", "Genbank:XM_020066660.1") "XM_020066660.1" NA "mRNA" NA NA NA "LOC105326925" NA gene-LOC105326925 "Supporting evidence includes similarity to: 35 ESTs, 46 Proteins, and 100% coverage of the annotated genomic feature by RNAseq alignments" "toll-like receptor Tollo" "XM_020066660.1" NA c("65082", ".") "true" The sequence of the model RefSeq transcript was modified relative to this genomic sequence to represent the inferred CDS: added 86 bases not found in genome assembly "annotated by transcript or proteomic data" "similar to RNA sequence (same species):INSD:GECI01030905.1" NA NA NA NA NA NA NA NA NA NA character(0) NA NA NA NA NA NA NA NA NA NA character(0) NA NA character(0) NA NA NA
"NW_011935149.1" "Gnomon" "mRNA" 62027 72162 NA "+" NA "rna-XM_011427466.2" c("GeneID:105327153", "Genbank:XM_011427466.2") "XM_011427466.2" NA "mRNA" NA NA NA "LOC105327153" NA gene-LOC105327153 "Supporting evidence includes similarity to: 22 ESTs, 8 Proteins, and 100% coverage of the annotated genomic feature by RNAseq alignments, including 169 samples with support for all annotated introns" "cathepsin Z-like" "XM_011427466.2" NA character(0) NA character(0) NA NA NA NA NA NA NA NA NA NA NA NA character(0) NA NA NA NA NA NA NA NA NA NA character(0) NA NA character(0) NA NA NA
"NW_011935154.1" "Gnomon" "mRNA" 146476 163696 NA "-" NA "rna-XM_020066785.1" c("GeneID:105327218", "Genbank:XM_020066785.1") "XM_020066785.1" NA "mRNA" NA NA NA "LOC105327218" NA gene-LOC105327218 "Supporting evidence includes similarity to: 3 ESTs, and 100% coverage of the annotated genomic feature by RNAseq alignments, including 12 samples with support for all annotated introns" "inositol 1,4,5-trisphosphate receptor-like protein A" "XM_020066785.1" NA character(0) NA character(0) NA NA NA NA NA NA NA NA NA NA NA NA character(0) NA NA NA NA NA NA NA NA NA NA character(0) NA NA character(0) NA NA NA
"NW_011935161.1" "Gnomon" "mRNA" 10337 19467 NA "-" NA "rna-XM_011427722.2" c("GeneID:105327321", "Genbank:XM_011427722.2") "XM_011427722.2" NA "mRNA" NA NA NA "LOC105327321" NA gene-LOC105327321 "Supporting evidence includes similarity to: 100% coverage of the annotated genomic feature by RNAseq alignments, including 21 samples with support for all annotated introns" "CD151 antigen, transcript variant X2" "XM_011427722.2" NA character(0) NA character(0) NA NA NA NA NA NA NA NA NA NA NA NA character(0) NA NA NA NA NA NA NA NA NA NA character(0) NA NA character(0) NA NA NA
"NW_011935161.1" "Gnomon" "mRNA" 10337 16419 NA "-" NA "rna-XM_011427720.2" c("GeneID:105327321", "Genbank:XM_011427720.2") "XM_011427720.2" NA "mRNA" NA NA NA "LOC105327321" NA gene-LOC105327321 "Supporting evidence includes similarity to: 100% coverage of the annotated genomic feature by RNAseq alignments, including 108 samples with support for all annotated introns" "CD151 antigen, transcript variant X1" "XM_011427720.2" NA character(0) NA character(0) NA NA NA NA NA NA NA NA NA NA NA NA character(0) NA NA NA NA NA NA NA NA NA NA character(0) NA NA character(0) NA NA NA
"NW_011935161.1" "Gnomon" "mRNA" 10337 16160 NA "-" NA "rna-XM_011427723.2" c("GeneID:105327321", "Genbank:XM_011427723.2") "XM_011427723.2" NA "mRNA" NA NA NA "LOC105327321" NA gene-LOC105327321 "Supporting evidence includes similarity to: 100% coverage of the annotated genomic feature by RNAseq alignments, including 21 samples with support for all annotated introns" "CD151 antigen, transcript variant X3" "XM_011427723.2" NA character(0) NA character(0) NA NA NA NA NA NA NA NA NA NA NA NA character(0) NA NA NA NA NA NA NA NA NA NA character(0) NA NA character(0) NA NA NA
"NW_011935168.1" "Gnomon" "mRNA" 396770 399748 NA "+" NA "rna-XM_020066876.1" c("GeneID:105327406", "Genbank:XM_020066876.1") "XM_020066876.1" NA "mRNA" NA NA NA "LOC105327406" NA gene-LOC105327406 "Supporting evidence includes similarity to: 2 Proteins, and 100% coverage of the annotated genomic feature by RNAseq alignments, including 62 samples with support for all annotated introns" "toll-like receptor 4" "XM_020066876.1" NA character(0) NA character(0) NA NA NA NA NA NA NA NA NA NA NA NA character(0) NA NA NA NA NA NA NA NA NA NA character(0) NA NA character(0) NA NA NA
"NW_011935169.1" "Gnomon" "mRNA" 280106 282632 NA "-" NA "rna-XM_020066884.1" c("GeneID:105327431", "Genbank:XM_020066884.1") "XM_020066884.1" NA "mRNA" NA NA NA "LOC105327431" NA gene-LOC105327431 "Supporting evidence includes similarity to: 4 ESTs, and 100% coverage of the annotated genomic feature by RNAseq alignments, including 87 samples with support for all annotated introns" "death domain-containing protein CRADD-like, transcript variant X1" "XM_020066884.1" NA character(0) NA character(0) NA NA NA NA NA NA NA NA NA NA NA NA character(0) NA NA NA NA NA NA NA NA NA NA character(0) NA NA character(0) NA NA NA
"NW_011935169.1" "Gnomon" "mRNA" 280106 282569 NA "-" NA "rna-XM_020066885.1" c("GeneID:105327431", "Genbank:XM_020066885.1") "XM_020066885.1" NA "mRNA" NA NA NA "LOC105327431" NA gene-LOC105327431 "Supporting evidence includes similarity to: 2 ESTs, and 100% coverage of the annotated genomic feature by RNAseq alignments, including 28 samples with support for all annotated introns" "death domain-containing protein CRADD-like, transcript variant X2" "XM_020066885.1" NA character(0) NA character(0) NA NA NA NA NA NA NA NA NA NA NA NA character(0) NA NA NA NA NA NA NA NA NA NA character(0) NA NA character(0) NA NA NA
"NW_011935169.1" "Gnomon" "mRNA" 351839 355476 NA "+" NA "rna-XM_011427925.2" c("GeneID:109617035", "Genbank:XM_011427925.2") "XM_011427925.2" NA "mRNA" NA NA NA "LOC109617035" NA gene-LOC109617035 "Supporting evidence includes similarity to: 3 ESTs, and 100% coverage of the annotated genomic feature by RNAseq alignments, including 84 samples with support for all annotated introns" "caspase-7-like" "XM_011427925.2" NA character(0) NA character(0) NA NA NA NA NA NA NA NA NA NA NA NA character(0) NA NA NA NA NA NA NA NA NA NA character(0) NA NA character(0) NA NA NA
"NW_011935169.1" "Gnomon" "mRNA" 363358 371251 NA "+" NA "rna-XM_011427920.2" c("GeneID:105327438", "Genbank:XM_011427920.2") "XM_011427920.2" NA "mRNA" NA NA NA "LOC105327438" NA gene-LOC105327438 "Supporting evidence includes similarity to: 100% coverage of the annotated genomic feature by RNAseq alignments, including 28 samples with support for all annotated introns" "caspase-7, transcript variant X3" "XM_011427920.2" NA character(0) NA character(0) NA NA NA NA NA NA NA NA NA NA NA NA character(0) NA NA NA NA NA NA NA NA NA NA character(0) NA NA character(0) NA NA NA
"NW_011935169.1" "Gnomon" "mRNA" 363748 371251 NA "+" NA "rna-XM_011427922.2" c("GeneID:105327438", "Genbank:XM_011427922.2") "XM_011427922.2" NA "mRNA" NA NA NA "LOC105327438" NA gene-LOC105327438 "Supporting evidence includes similarity to: 100% coverage of the annotated genomic feature by RNAseq alignments, including 24 samples with support for all annotated introns" "caspase-7, transcript variant X2" "XM_011427922.2" NA character(0) NA character(0) NA NA NA NA NA NA NA NA NA NA NA NA character(0) NA NA NA NA NA NA NA NA NA NA character(0) NA NA character(0) NA NA NA
"NW_011935169.1" "Gnomon" "mRNA" 363968 371252 NA "+" NA "rna-XM_011427929.2" c("GeneID:105327438", "Genbank:XM_011427929.2") "XM_011427929.2" NA "mRNA" NA NA NA "LOC105327438" NA gene-LOC105327438 "Supporting evidence includes similarity to: 100% coverage of the annotated genomic feature by RNAseq alignments, including 28 samples with support for all annotated introns" "caspase-7, transcript variant X6" "XM_011427929.2" NA character(0) NA character(0) NA NA NA NA NA NA NA NA NA NA NA NA character(0) NA NA NA NA NA NA NA NA NA NA character(0) NA NA character(0) NA NA NA
"NW_011935169.1" "Gnomon" "mRNA" 363968 371251 NA "+" NA "rna-XM_011427921.2" c("GeneID:105327438", "Genbank:XM_011427921.2") "XM_011427921.2" NA "mRNA" NA NA NA "LOC105327438" NA gene-LOC105327438 "Supporting evidence includes similarity to: 100% coverage of the annotated genomic feature by RNAseq alignments, including 29 samples with support for all annotated introns" "caspase-7, transcript variant X4" "XM_011427921.2" NA character(0) NA character(0) NA NA NA NA NA NA NA NA NA NA NA NA character(0) NA NA NA NA NA NA NA NA NA NA character(0) NA NA character(0) NA NA NA
"NW_011935169.1" "Gnomon" "mRNA" 363968 371251 NA "+" NA "rna-XM_011427919.2" c("GeneID:105327438", "Genbank:XM_011427919.2") "XM_011427919.2" NA "mRNA" NA NA NA "LOC105327438" NA gene-LOC105327438 "Supporting evidence includes similarity to: 100% coverage of the annotated genomic feature by RNAseq alignments, including 28 samples with support for all annotated introns" "caspase-7, transcript variant X1" "XM_011427919.2" NA character(0) NA character(0) NA NA NA NA NA NA NA NA NA NA NA NA character(0) NA NA NA NA NA NA NA NA NA NA character(0) NA NA character(0) NA NA NA
"NW_011935169.1" "Gnomon" "mRNA" 363968 371251 NA "+" NA "rna-XM_011427923.2" c("GeneID:105327438", "Genbank:XM_011427923.2") "XM_011427923.2" NA "mRNA" NA NA NA "LOC105327438" NA gene-LOC105327438 "Supporting evidence includes similarity to: 100% coverage of the annotated genomic feature by RNAseq alignments, including 29 samples with support for all annotated introns" "caspase-7, transcript variant X5" "XM_011427923.2" NA character(0) NA character(0) NA NA NA NA NA NA NA NA NA NA NA NA character(0) NA NA NA NA NA NA NA NA NA NA character(0) NA NA character(0) NA NA NA
"NW_011935208.1" "Gnomon" "mRNA" 306582 309392 NA "-" NA "rna-XM_011428563.2" c("GeneID:105327890", "Genbank:XM_011428563.2") "XM_011428563.2" NA "mRNA" NA NA NA "LOC105327890" NA gene-LOC105327890 "Supporting evidence includes similarity to: 100% coverage of the annotated genomic feature by RNAseq alignments, including 8 samples with support for all annotated introns" "nuclear apoptosis-inducing factor 1-like" "XM_011428563.2" NA character(0) NA character(0) NA NA NA NA NA NA NA NA NA NA NA NA character(0) NA NA NA NA NA NA NA NA NA NA character(0) NA NA character(0) NA NA NA
"NW_011935239.1" "BestRefSeq" "mRNA" 65215 69166 NA "-" NA "rna-NM_001308854.1" c("GeneID:105328179", "Genbank:NM_001308854.1") "NM_001308854.1" NA "mRNA" NA NA NA "Tlr1" NA gene-Tlr1 NA "toll-like receptor 1" "NM_001308854.1" NA character(0) NA The RefSeq transcript has 34 substitutions, 1 non-frameshifting indel compared to this genomic sequence "annotated by transcript or proteomic data" "similar to RNA sequence, mRNA (same species):RefSeq:NM_001308854.1" NA NA NA NA NA NA NA NA NA NA character(0) NA NA NA NA NA NA NA NA NA NA character(0) NA NA character(0) NA NA NA
"NW_011935241.1" "Gnomon" "mRNA" 301052 311432 NA "+" NA "rna-XM_020067232.1" c("GeneID:105328215", "Genbank:XM_020067232.1") "XM_020067232.1" NA "mRNA" NA NA NA "LOC105328215" NA gene-LOC105328215 "Supporting evidence includes similarity to: 100% coverage of the annotated genomic feature by RNAseq alignments, including 1 sample with support for all annotated introns" "toll-like receptor 4, transcript variant X2" "XM_020067232.1" NA character(0) NA character(0) NA NA NA NA NA NA NA NA NA NA NA NA character(0) NA NA NA NA NA NA NA NA NA NA character(0) NA NA character(0) NA NA NA
"NW_011935241.1" "Gnomon" "mRNA" 308301 312856 NA "+" NA "rna-XM_020067231.1" c("GeneID:105328215", "Genbank:XM_020067231.1") "XM_020067231.1" NA "mRNA" NA NA NA "LOC105328215" NA gene-LOC105328215 "Supporting evidence includes similarity to: 8 Proteins, and 100% coverage of the annotated genomic feature by RNAseq alignments, including 23 samples with support for all annotated introns" "toll-like receptor 4, transcript variant X1" "XM_020067231.1" NA character(0) NA character(0) NA NA NA NA NA NA NA NA NA NA NA NA character(0) NA NA NA NA NA NA NA NA NA NA character(0) NA NA character(0) NA NA NA
"NW_011935251.1" "Gnomon" "mRNA" 244843 246672 NA "+" NA "rna-XM_011429191.2" c("GeneID:105328350", "Genbank:XM_011429191.2") "XM_011429191.2" NA "mRNA" NA NA NA "LOC105328350" NA gene-LOC105328350 "Supporting evidence includes similarity to: 100% coverage of the annotated genomic feature by RNAseq alignments, including 52 samples with support for all annotated introns" "nuclear apoptosis-inducing factor 1-like" "XM_011429191.2" NA character(0) NA character(0) NA NA NA NA NA NA NA NA NA NA NA NA character(0) NA NA NA NA NA NA NA NA NA NA character(0) NA NA character(0) NA NA NA
"NW_011935256.1" "Gnomon" "mRNA" 921013 922215 NA "-" NA "rna-XM_011429486.2" c("GeneID:105328564", "Genbank:XM_011429486.2") "XM_011429486.2" NA "mRNA" NA NA NA "LOC105328564" NA gene-LOC105328564 "Supporting evidence includes similarity to: 100% coverage of the annotated genomic feature by RNAseq alignments, including 54 samples with support for all annotated introns" "cdc42 homolog" "XM_011429486.2" NA character(0) NA character(0) NA NA NA NA NA NA NA NA NA NA NA NA character(0) NA NA NA NA NA NA NA NA NA NA character(0) NA NA character(0) NA NA NA
"NW_011935256.1" "Gnomon" "mRNA" 954068 955212 NA "+" NA "rna-XM_011429370.2" c("GeneID:105328475", "Genbank:XM_011429370.2") "XM_011429370.2" NA "mRNA" NA NA NA "LOC105328475" NA gene-LOC105328475 "Supporting evidence includes similarity to: 6 ESTs, and 100% coverage of the annotated genomic feature by RNAseq alignments, including 151 samples with support for all annotated introns" "cdc42 homolog" "XM_011429370.2" NA character(0) NA character(0) NA NA NA NA NA NA NA NA NA NA NA NA character(0) NA NA NA NA NA NA NA NA NA NA character(0) NA NA character(0) NA NA NA
"NW_011935256.1" "Gnomon" "mRNA" 964252 965610 NA "-" NA "rna-XM_011429372.2" c("GeneID:105328477", "Genbank:XM_011429372.2") "XM_011429372.2" NA "mRNA" NA NA NA "LOC105328477" NA gene-LOC105328477 "Supporting evidence includes similarity to: 2 Proteins, and 100% coverage of the annotated genomic feature by RNAseq alignments, including 118 samples with support for all annotated introns" "cdc42 homolog" "XM_011429372.2" NA character(0) NA character(0) NA NA NA NA NA NA NA NA NA NA NA NA character(0) NA NA NA NA NA NA NA NA NA NA character(0) NA NA character(0) NA NA NA
"NW_011935256.1" "Gnomon" "mRNA" 977505 978865 NA "-" NA "rna-XM_011429373.2" c("GeneID:105328478", "Genbank:XM_011429373.2") "XM_011429373.2" NA "mRNA" NA NA NA "LOC105328478" NA gene-LOC105328478 "Supporting evidence includes similarity to: 2 ESTs, and 100% coverage of the annotated genomic feature by RNAseq alignments, including 99 samples with support for all annotated introns" "cdc42 homolog" "XM_011429373.2" NA character(0) NA character(0) NA NA NA NA NA NA NA NA NA NA NA NA character(0) NA NA NA NA NA NA NA NA NA NA character(0) NA NA character(0) NA NA NA
"NW_011935256.1" "Gnomon" "mRNA" 1003205 1005251 NA "+" NA "rna-XM_011429375.2" c("GeneID:105328480", "Genbank:XM_011429375.2") "XM_011429375.2" NA "mRNA" NA NA NA "LOC105328480" NA gene-LOC105328480 "Supporting evidence includes similarity to: 1 Protein, and 100% coverage of the annotated genomic feature by RNAseq alignments, including 80 samples with support for all annotated introns" "cdc42 homolog" "XM_011429375.2" NA character(0) NA character(0) NA NA NA NA NA NA NA NA NA NA NA NA character(0) NA NA NA NA NA NA NA NA NA NA character(0) NA NA character(0) NA NA NA
"NW_011935256.1" "Gnomon" "mRNA" 1021572 1022764 NA "+" NA "rna-XM_011429377.2" c("GeneID:105328483", "Genbank:XM_011429377.2") "XM_011429377.2" NA "mRNA" NA NA NA "LOC105328483" NA gene-LOC105328483 "Supporting evidence includes similarity to: 100% coverage of the annotated genomic feature by RNAseq alignments, including 92 samples with support for all annotated introns" "cdc42 homolog" "XM_011429377.2" NA character(0) NA character(0) NA NA NA NA NA NA NA NA NA NA NA NA character(0) NA NA NA NA NA NA NA NA NA NA character(0) NA NA character(0) NA NA NA
"NW_011935256.1" "Gnomon" "mRNA" 1843120 1845518 NA "+" NA "rna-XM_020067350.1" c("GeneID:109618799", "Genbank:XM_020067350.1") "XM_020067350.1" NA "mRNA" NA NA NA "LOC109618799" NA gene-LOC109618799 "Supporting evidence includes similarity to: 2 Proteins, and 100% coverage of the annotated genomic feature by RNAseq alignments" "toll-like receptor 4" "XM_020067350.1" NA character(0) NA character(0) NA NA NA NA NA NA NA NA NA NA NA NA character(0) NA NA NA NA NA NA NA NA NA NA character(0) NA NA character(0) NA NA NA
"NW_011935278.1" "Gnomon" "mRNA" 383371 405439 NA "-" NA "rna-XM_020067448.1" c("GeneID:105328828", "Genbank:XM_020067448.1") "XM_020067448.1" NA "mRNA" NA NA NA "LOC105328828" NA gene-LOC105328828 "Supporting evidence includes similarity to: 100% coverage of the annotated genomic feature by RNAseq alignments, including 1 sample with support for all annotated introns" "adenylate cyclase type 3" "XM_020067448.1" NA character(0) NA character(0) NA NA NA NA NA NA NA NA NA NA NA NA character(0) NA NA NA NA NA NA NA NA NA NA character(0) NA NA character(0) NA NA NA
"NW_011935280.1" "Gnomon" "mRNA" 121224 126487 NA "+" NA "rna-XM_011429933.2" c("GeneID:105328899", "Genbank:XM_011429933.2") "XM_011429933.2" NA "mRNA" NA NA NA "LOC105328899" NA gene-LOC105328899 "Supporting evidence includes similarity to: 8 ESTs, 1 Protein, and 100% coverage of the annotated genomic feature by RNAseq alignments, including 133 samples with support for all annotated introns" "caspase-7, transcript variant X1" "XM_011429933.2" NA character(0) NA character(0) NA NA NA NA NA NA NA NA NA NA NA NA character(0) NA NA NA NA NA NA NA NA NA NA character(0) NA NA character(0) NA NA NA
"NW_011935280.1" "Gnomon" "mRNA" 121224 126487 NA "+" NA "rna-XM_011429934.2" c("GeneID:105328899", "Genbank:XM_011429934.2") "XM_011429934.2" NA "mRNA" NA NA NA "LOC105328899" NA gene-LOC105328899 "Supporting evidence includes similarity to: 4 ESTs, 1 Protein, and 100% coverage of the annotated genomic feature by RNAseq alignments, including 60 samples with support for all annotated introns" "caspase-7, transcript variant X2" "XM_011429934.2" NA character(0) NA character(0) NA NA NA NA NA NA NA NA NA NA NA NA character(0) NA NA NA NA NA NA NA NA NA NA character(0) NA NA character(0) NA NA NA
"NW_011935280.1" "Gnomon" "mRNA" 420631 426002 NA "+" NA "rna-XM_011429943.2" c("GeneID:105328904", "Genbank:XM_011429943.2") "XM_011429943.2" NA "mRNA" NA NA NA "LOC105328904" NA gene-LOC105328904 "Supporting evidence includes similarity to: 2 Proteins, and 100% coverage of the annotated genomic feature by RNAseq alignments, including 61 samples with support for all annotated introns" "programmed cell death protein 2-like, transcript variant X1" "XM_011429943.2" NA character(0) NA character(0) NA NA NA NA NA NA NA NA NA NA NA NA character(0) NA NA NA NA NA NA NA NA NA NA character(0) NA NA character(0) NA NA NA
"NW_011935280.1" "Gnomon" "mRNA" 420631 426002 NA "+" NA "rna-XM_011429944.2" c("GeneID:105328904", "Genbank:XM_011429944.2") "XM_011429944.2" NA "mRNA" NA NA NA "LOC105328904" NA gene-LOC105328904 "Supporting evidence includes similarity to: 2 Proteins, and 100% coverage of the annotated genomic feature by RNAseq alignments, including 63 samples with support for all annotated introns" "programmed cell death protein 2-like, transcript variant X2" "XM_011429944.2" NA character(0) NA character(0) NA NA NA NA NA NA NA NA NA NA NA NA character(0) NA NA NA NA NA NA NA NA NA NA character(0) NA NA character(0) NA NA NA
"NW_011935280.1" "Gnomon" "mRNA" 848858 854987 NA "+" NA "rna-XM_011429956.2" c("GeneID:105328916", "Genbank:XM_011429956.2") "XM_011429956.2" NA "mRNA" NA NA NA "LOC105328916" NA gene-LOC105328916 "Supporting evidence includes similarity to: 11 ESTs, 15 Proteins, and 100% coverage of the annotated genomic feature by RNAseq alignments, including 156 samples with support for all annotated introns" "cathepsin B, transcript variant X1" "XM_011429956.2" NA character(0) NA character(0) NA NA NA NA NA NA NA NA NA NA NA NA character(0) NA NA NA NA NA NA NA NA NA NA character(0) NA NA character(0) NA NA NA
"NW_011935280.1" "Gnomon" "mRNA" 848865 854987 NA "+" NA "rna-XM_011429957.2" c("GeneID:105328916", "Genbank:XM_011429957.2") "XM_011429957.2" NA "mRNA" NA NA NA "LOC105328916" NA gene-LOC105328916 "Supporting evidence includes similarity to: 10 ESTs, 15 Proteins, and 100% coverage of the annotated genomic feature by RNAseq alignments, including 147 samples with support for all annotated introns" "cathepsin B, transcript variant X2" "XM_011429957.2" NA character(0) NA character(0) NA NA NA NA NA NA NA NA NA NA NA NA character(0) NA NA NA NA NA NA NA NA NA NA character(0) NA NA character(0) NA NA NA
"NW_011935285.1" "Gnomon" "mRNA" 364 14663 NA "+" NA "rna-XM_011430082.2" c("GeneID:105328992", "Genbank:XM_011430082.2") "XM_011430082.2" NA "mRNA" NA NA NA "LOC105328992" NA gene-LOC105328992 "Supporting evidence includes similarity to: 1 Protein, and 100% coverage of the annotated genomic feature by RNAseq alignments, including 99 samples with support for all annotated introns" "putative inhibitor of apoptosis, transcript variant X1" "XM_011430082.2" NA character(0) NA character(0) NA NA NA NA NA NA NA NA NA NA NA NA character(0) NA NA NA NA NA NA NA NA NA NA character(0) NA NA character(0) NA NA NA
"NW_011935285.1" "Gnomon" "mRNA" 373 14663 NA "+" NA "rna-XM_011430083.2" c("GeneID:105328992", "Genbank:XM_011430083.2") "XM_011430083.2" NA "mRNA" NA NA NA "LOC105328992" NA gene-LOC105328992 "Supporting evidence includes similarity to: 1 Protein, and 100% coverage of the annotated genomic feature by RNAseq alignments, including 54 samples with support for all annotated introns" "putative inhibitor of apoptosis, transcript variant X2" "XM_011430083.2" NA character(0) NA character(0) NA NA NA NA NA NA NA NA NA NA NA NA character(0) NA NA NA NA NA NA NA NA NA NA character(0) NA NA character(0) NA NA NA
"NW_011935285.1" "Gnomon" "mRNA" 6535 14663 NA "+" NA "rna-XM_011430084.2" c("GeneID:105328992", "Genbank:XM_011430084.2") "XM_011430084.2" NA "mRNA" NA NA NA "LOC105328992" NA gene-LOC105328992 "Supporting evidence includes similarity to: 1 Protein, and 100% coverage of the annotated genomic feature by RNAseq alignments, including 58 samples with support for all annotated introns" "putative inhibitor of apoptosis, transcript variant X3" "XM_011430084.2" NA character(0) NA character(0) NA NA NA NA NA NA NA NA NA NA NA NA character(0) NA NA NA NA NA NA NA NA NA NA character(0) NA NA character(0) NA NA NA
"NW_011935288.1" "Gnomon" "mRNA" 37071 39036 NA "+" NA "rna-XM_020067528.1" c("GeneID:109618844", "Genbank:XM_020067528.1") "XM_020067528.1" NA "mRNA" NA NA NA "LOC109618844" NA gene-LOC109618844 "Supporting evidence includes similarity to: 1 Protein, and 100% coverage of the annotated genomic feature by RNAseq alignments" "toll-like receptor 8" "XM_020067528.1" NA character(0) NA character(0) NA NA NA NA NA NA NA NA NA NA NA NA character(0) NA NA NA NA NA NA NA NA NA NA character(0) NA NA character(0) NA NA NA
"NW_011935288.1" "Gnomon" "mRNA" 50113 50589 NA "+" NA "rna-XM_011430183.1" c("GeneID:105329049", "Genbank:XM_011430183.1") "XM_011430183.1" NA "mRNA" NA NA NA "LOC105329049" NA gene-LOC105329049 "Supporting evidence includes similarity to: 1 Protein" "toll-like receptor 6" "XM_011430183.1" NA character(0) NA character(0) NA NA NA NA NA NA NA NA NA NA NA NA character(0) NA NA NA NA NA NA NA NA NA NA character(0) NA NA character(0) NA NA NA
"NW_011935298.1" "Gnomon" "mRNA" 408650 412450 NA "+" NA "rna-XM_011430391.2" c("GeneID:105329202", "Genbank:XM_011430391.2") "XM_011430391.2" NA "mRNA" NA NA NA "LOC105329202" NA gene-LOC105329202 "Supporting evidence includes similarity to: 1 mRNA, 7 ESTs, 8 Proteins, and 100% coverage of the annotated genomic feature by RNAseq alignments, including 127 samples with support for all annotated introns" "interleukin-1 receptor-associated kinase 4" "XM_011430391.2" NA character(0) NA character(0) NA NA NA NA NA NA NA NA NA NA NA NA character(0) NA NA NA NA NA NA NA NA NA NA character(0) NA NA character(0) NA NA NA
"NW_011935308.1" "Gnomon" "mRNA" 41224 43429 NA "-" NA "rna-XM_020067619.1" c("GeneID:105329274", "Genbank:XM_020067619.1") "XM_020067619.1" NA "mRNA" NA NA NA "LOC105329274" NA gene-LOC105329274 "Supporting evidence includes similarity to: 1 EST, 3 Proteins, and 100% coverage of the annotated genomic feature by RNAseq alignments" "toll-like receptor 4" "XM_020067619.1" NA character(0) NA character(0) NA NA NA NA NA NA NA NA NA NA NA NA character(0) NA NA NA NA NA NA NA NA NA NA character(0) NA NA character(0) NA NA NA
"NW_011935310.1" "Gnomon" "mRNA" 10643 16716 NA "-" NA "rna-XM_011430475.2" c("GeneID:105329282", "Genbank:XM_011430475.2") "XM_011430475.2" NA "mRNA" NA NA NA "LOC105329282" NA gene-LOC105329282 "Supporting evidence includes similarity to: 100% coverage of the annotated genomic feature by RNAseq alignments, including 12 samples with support for all annotated introns" "GTPase IMAP family member 4-like, transcript variant X2" "XM_011430475.2" NA character(0) NA character(0) NA NA NA NA NA NA NA NA NA NA NA NA character(0) NA NA NA NA NA NA NA NA NA NA character(0) NA NA character(0) NA NA NA
"NW_011935310.1" "Gnomon" "mRNA" 10643 16635 NA "-" NA "rna-XM_020067622.1" c("GeneID:105329282", "Genbank:XM_020067622.1") "XM_020067622.1" NA "mRNA" NA NA NA "LOC105329282" NA gene-LOC105329282 "Supporting evidence includes similarity to: 100% coverage of the annotated genomic feature by RNAseq alignments, including 6 samples with support for all annotated introns" "GTPase IMAP family member 4-like, transcript variant X1" "XM_020067622.1" NA character(0) NA character(0) NA NA NA NA NA NA NA NA NA NA NA NA character(0) NA NA NA NA NA NA NA NA NA NA character(0) NA NA character(0) NA NA NA
"NW_011935406.1" "Gnomon" "mRNA" 251789 254183 NA "+" NA "rna-XM_011431753.2" c("GeneID:105330157", "Genbank:XM_011431753.2") "XM_011431753.2" NA "mRNA" NA NA NA "LOC105330157" NA gene-LOC105330157 "Supporting evidence includes similarity to: 7 Proteins, and 100% coverage of the annotated genomic feature by RNAseq alignments" "toll-like receptor 4" "XM_011431753.2" NA c("254183", ".") "true" character(0) NA NA NA NA NA NA NA NA NA NA NA NA character(0) NA NA NA NA NA NA NA NA NA NA character(0) NA NA character(0) NA NA NA
"NW_011935447.1" "Gnomon" "mRNA" 168325 178456 NA "+" NA "rna-XM_011431996.2" c("GeneID:105330361", "Genbank:XM_011431996.2") "XM_011431996.2" NA "mRNA" NA NA NA "LOC105330361" NA gene-LOC105330361 "Supporting evidence includes similarity to: 2 ESTs, and 100% coverage of the annotated genomic feature by RNAseq alignments, including 9 samples with support for all annotated introns" "CD151 antigen-like" "XM_011431996.2" NA character(0) NA character(0) NA NA NA NA NA NA NA NA NA NA NA NA character(0) NA NA NA NA NA NA NA NA NA NA character(0) NA NA character(0) NA NA NA
"NW_011935447.1" "Gnomon" "mRNA" 202873 212813 NA "+" NA "rna-XM_020068129.1" c("GeneID:105330366", "Genbank:XM_020068129.1") "XM_020068129.1" NA "mRNA" NA NA NA "LOC105330366" NA gene-LOC105330366 "Supporting evidence includes similarity to: 100% coverage of the annotated genomic feature by RNAseq alignments, including 4 samples with support for all annotated introns" "calpain-9-like, transcript variant X2" "XM_020068129.1" NA character(0) NA character(0) NA NA NA NA NA NA NA NA NA NA NA NA character(0) NA NA NA NA NA NA NA NA NA NA character(0) NA NA character(0) NA NA NA
"NW_011935447.1" "Gnomon" "mRNA" 202888 216495 NA "+" NA "rna-XM_011432004.2" c("GeneID:105330366", "Genbank:XM_011432004.2") "XM_011432004.2" NA "mRNA" NA NA NA "LOC105330366" NA gene-LOC105330366 "Supporting evidence includes similarity to: 25 ESTs, and 89% coverage of the annotated genomic feature by RNAseq alignments, including 28 samples with support for all annotated introns" "calpain-9-like, transcript variant X1" "XM_011432004.2" NA character(0) NA character(0) NA NA NA NA NA NA NA NA NA NA NA NA character(0) NA NA NA NA NA NA NA NA NA NA character(0) NA NA character(0) NA NA NA
"NW_011935451.1" "Gnomon" "mRNA" 421588 446632 NA "+" NA "rna-XM_020068141.1" c("GeneID:105330407", "Genbank:XM_020068141.1") "XM_020068141.1" NA "mRNA" NA NA NA "LOC105330407" NA gene-LOC105330407 "Supporting evidence includes similarity to: 2 Proteins, and 100% coverage of the annotated genomic feature by RNAseq alignments, including 7 samples with support for all annotated introns" "GTPase IMAP family member 4" "XM_020068141.1" NA character(0) NA character(0) NA NA NA NA NA NA NA NA NA NA NA NA character(0) NA NA NA NA NA NA NA NA NA NA character(0) NA NA character(0) NA NA NA
"NW_011935452.1" "Gnomon" "mRNA" 17037 44610 NA "-" NA "rna-XM_011432076.2" c("GeneID:105330415", "Genbank:XM_011432076.2") "XM_011432076.2" NA "mRNA" NA NA NA "LOC105330415" NA gene-LOC105330415 "Supporting evidence includes similarity to: 1 EST, and 100% coverage of the annotated genomic feature by RNAseq alignments, including 33 samples with support for all annotated introns" "cAMP-dependent protein kinase regulatory subunit, transcript variant X3" "XM_011432076.2" NA character(0) NA character(0) NA NA NA NA NA NA NA NA NA NA NA NA character(0) NA NA NA NA NA NA NA NA NA NA character(0) NA NA character(0) NA NA NA
"NW_011935452.1" "Gnomon" "mRNA" 17037 43325 NA "-" NA "rna-XM_011432079.2" c("GeneID:105330415", "Genbank:XM_011432079.2") "XM_011432079.2" NA "mRNA" NA NA NA "LOC105330415" NA gene-LOC105330415 "Supporting evidence includes similarity to: 1 EST, and 100% coverage of the annotated genomic feature by RNAseq alignments, including 15 samples with support for all annotated introns" "cAMP-dependent protein kinase regulatory subunit, transcript variant X5" "XM_011432079.2" NA character(0) NA character(0) NA NA NA NA NA NA NA NA NA NA NA NA character(0) NA NA NA NA NA NA NA NA NA NA character(0) NA NA character(0) NA NA NA
"NW_011935452.1" "Gnomon" "mRNA" 17037 38773 NA "-" NA "rna-XM_011432075.2" c("GeneID:105330415", "Genbank:XM_011432075.2") "XM_011432075.2" NA "mRNA" NA NA NA "LOC105330415" NA gene-LOC105330415 "Supporting evidence includes similarity to: 5 ESTs, 15 Proteins, and 100% coverage of the annotated genomic feature by RNAseq alignments, including 136 samples with support for all annotated introns" "cAMP-dependent protein kinase regulatory subunit, transcript variant X2" "XM_011432075.2" NA character(0) NA character(0) NA NA NA NA NA NA NA NA NA NA NA NA character(0) NA NA NA NA NA NA NA NA NA NA character(0) NA NA character(0) NA NA NA
"NW_011935452.1" "Gnomon" "mRNA" 17037 38773 NA "-" NA "rna-XM_011432074.2" c("GeneID:105330415", "Genbank:XM_011432074.2") "XM_011432074.2" NA "mRNA" NA NA NA "LOC105330415" NA gene-LOC105330415 "Supporting evidence includes similarity to: 3 ESTs, and 100% coverage of the annotated genomic feature by RNAseq alignments, including 54 samples with support for all annotated introns" "cAMP-dependent protein kinase regulatory subunit, transcript variant X1" "XM_011432074.2" NA character(0) NA character(0) NA NA NA NA NA NA NA NA NA NA NA NA character(0) NA NA NA NA NA NA NA NA NA NA character(0) NA NA character(0) NA NA NA
"NW_011935452.1" "Gnomon" "mRNA" 17037 29921 NA "-" NA "rna-XM_011432077.2" c("GeneID:105330415", "Genbank:XM_011432077.2") "XM_011432077.2" NA "mRNA" NA NA NA "LOC105330415" NA gene-LOC105330415 "Supporting evidence includes similarity to: 1 EST, and 100% coverage of the annotated genomic feature by RNAseq alignments, including 20 samples with support for all annotated introns" "cAMP-dependent protein kinase regulatory subunit, transcript variant X4" "XM_011432077.2" NA character(0) NA character(0) NA NA NA NA NA NA NA NA NA NA NA NA character(0) NA NA NA NA NA NA NA NA NA NA character(0) NA NA character(0) NA NA NA
"NW_011935464.1" "Gnomon" "mRNA" 343837 353910 NA "+" NA "rna-XM_020068179.1" c("GeneID:105330511", "Genbank:XM_020068179.1") "XM_020068179.1" NA "mRNA" NA NA NA "LOC105330511" NA gene-LOC105330511 "Supporting evidence includes similarity to: 4 ESTs, 2 Proteins, and 89% coverage of the annotated genomic feature by RNAseq alignments" "mitogen-activated protein kinase kinase kinase 4-like" "XM_020068179.1" NA character(0) NA character(0) NA NA NA NA NA NA NA NA NA NA NA NA character(0) NA NA NA NA NA NA NA NA NA NA character(0) NA NA character(0) NA NA NA
"NW_011935478.1" "Gnomon" "mRNA" 488620 489774 NA "+" NA "rna-XM_020068228.1" c("GeneID:109619035", "Genbank:XM_020068228.1") "XM_020068228.1" NA "mRNA" NA NA NA "LOC109619035" NA gene-LOC109619035 "Supporting evidence includes similarity to: 2 Proteins" "toll-like receptor 6" "XM_020068228.1" NA character(0) NA character(0) NA NA NA NA NA NA NA NA NA NA NA NA character(0) NA NA NA NA NA NA NA NA NA NA character(0) NA NA character(0) NA NA NA
"NW_011935485.1" "Gnomon" "mRNA" 102938 115411 NA "+" NA "rna-XM_011432539.2" c("GeneID:105330678", "Genbank:XM_011432539.2") "XM_011432539.2" NA "mRNA" NA NA NA "LOC105330678" NA gene-LOC105330678 "Supporting evidence includes similarity to: 100% coverage of the annotated genomic feature by RNAseq alignments, including 6 samples with support for all annotated introns" "stimulator of interferon genes protein-like, transcript variant X2" "XM_011432539.2" NA character(0) NA character(0) NA NA NA NA NA NA NA NA NA NA NA NA character(0) NA NA NA NA NA NA NA NA NA NA character(0) NA NA character(0) NA NA NA
"NW_011935485.1" "Gnomon" "mRNA" 102939 115411 NA "+" NA "rna-XM_020068277.1" c("GeneID:105330678", "Genbank:XM_020068277.1") "XM_020068277.1" NA "mRNA" NA NA NA "LOC105330678" NA gene-LOC105330678 "Supporting evidence includes similarity to: 100% coverage of the annotated genomic feature by RNAseq alignments, including 6 samples with support for all annotated introns" "stimulator of interferon genes protein-like, transcript variant X9" "XM_020068277.1" NA character(0) NA character(0) NA NA NA NA NA NA NA NA NA NA NA NA character(0) NA NA NA NA NA NA NA NA NA NA character(0) NA NA character(0) NA NA NA
"NW_011935485.1" "Gnomon" "mRNA" 104004 115411 NA "+" NA "rna-XM_011432546.2" c("GeneID:105330678", "Genbank:XM_011432546.2") "XM_011432546.2" NA "mRNA" NA NA NA "LOC105330678" NA gene-LOC105330678 "Supporting evidence includes similarity to: 100% coverage of the annotated genomic feature by RNAseq alignments, including 48 samples with support for all annotated introns" "stimulator of interferon genes protein-like, transcript variant X8" "XM_011432546.2" NA character(0) NA character(0) NA NA NA NA NA NA NA NA NA NA NA NA character(0) NA NA NA NA NA NA NA NA NA NA character(0) NA NA character(0) NA NA NA
"NW_011935485.1" "Gnomon" "mRNA" 104082 115411 NA "+" NA "rna-XM_011432542.2" c("GeneID:105330678", "Genbank:XM_011432542.2") "XM_011432542.2" NA "mRNA" NA NA NA "LOC105330678" NA gene-LOC105330678 "Supporting evidence includes similarity to: 100% coverage of the annotated genomic feature by RNAseq alignments, including 3 samples with support for all annotated introns" "stimulator of interferon genes protein-like, transcript variant X7" "XM_011432542.2" NA character(0) NA character(0) NA NA NA NA NA NA NA NA NA NA NA NA character(0) NA NA NA NA NA NA NA NA NA NA character(0) NA NA character(0) NA NA NA
"NW_011935485.1" "Gnomon" "mRNA" 104082 115411 NA "+" NA "rna-XM_011432537.2" c("GeneID:105330678", "Genbank:XM_011432537.2") "XM_011432537.2" NA "mRNA" NA NA NA "LOC105330678" NA gene-LOC105330678 "Supporting evidence includes similarity to: 100% coverage of the annotated genomic feature by RNAseq alignments, including 9 samples with support for all annotated introns" "stimulator of interferon genes protein-like, transcript variant X3" "XM_011432537.2" NA character(0) NA character(0) NA NA NA NA NA NA NA NA NA NA NA NA character(0) NA NA NA NA NA NA NA NA NA NA character(0) NA NA character(0) NA NA NA
"NW_011935485.1" "Gnomon" "mRNA" 104120 115411 NA "+" NA "rna-XM_011432541.2" c("GeneID:105330678", "Genbank:XM_011432541.2") "XM_011432541.2" NA "mRNA" NA NA NA "LOC105330678" NA gene-LOC105330678 "Supporting evidence includes similarity to: 100% coverage of the annotated genomic feature by RNAseq alignments, including 3 samples with support for all annotated introns" "stimulator of interferon genes protein-like, transcript variant X5" "XM_011432541.2" NA character(0) NA character(0) NA NA NA NA NA NA NA NA NA NA NA NA character(0) NA NA NA NA NA NA NA NA NA NA character(0) NA NA character(0) NA NA NA
"NW_011935485.1" "Gnomon" "mRNA" 104122 115411 NA "+" NA "rna-XM_011432538.2" c("GeneID:105330678", "Genbank:XM_011432538.2") "XM_011432538.2" NA "mRNA" NA NA NA "LOC105330678" NA gene-LOC105330678 "Supporting evidence includes similarity to: 100% coverage of the annotated genomic feature by RNAseq alignments, including 8 samples with support for all annotated introns" "stimulator of interferon genes protein-like, transcript variant X4" "XM_011432538.2" NA character(0) NA character(0) NA NA NA NA NA NA NA NA NA NA NA NA character(0) NA NA NA NA NA NA NA NA NA NA character(0) NA NA character(0) NA NA NA
"NW_011935485.1" "Gnomon" "mRNA" 104973 115411 NA "+" NA "rna-XM_011432543.2" c("GeneID:105330678", "Genbank:XM_011432543.2") "XM_011432543.2" NA "mRNA" NA NA NA "LOC105330678" NA gene-LOC105330678 "Supporting evidence includes similarity to: 100% coverage of the annotated genomic feature by RNAseq alignments, including 66 samples with support for all annotated introns" "stimulator of interferon genes protein-like, transcript variant X6" "XM_011432543.2" NA character(0) NA character(0) NA NA NA NA NA NA NA NA NA NA NA NA character(0) NA NA NA NA NA NA NA NA NA NA character(0) NA NA character(0) NA NA NA
"NW_011935485.1" "Gnomon" "mRNA" 108553 115411 NA "+" NA "rna-XM_011432535.2" c("GeneID:105330678", "Genbank:XM_011432535.2") "XM_011432535.2" NA "mRNA" NA NA NA "LOC105330678" NA gene-LOC105330678 "Supporting evidence includes similarity to: 100% coverage of the annotated genomic feature by RNAseq alignments, including 29 samples with support for all annotated introns" "stimulator of interferon genes protein-like, transcript variant X1" "XM_011432535.2" NA character(0) NA character(0) NA NA NA NA NA NA NA NA NA NA NA NA character(0) NA NA NA NA NA NA NA NA NA NA character(0) NA NA character(0) NA NA NA
"NW_011935488.1" "Gnomon" "mRNA" 1602 20654 NA "+" NA "rna-XM_020068286.1" c("GeneID:105330701", "Genbank:XM_020068286.1") "XM_020068286.1" NA "mRNA" NA NA NA "LOC105330701" NA gene-LOC105330701 "Supporting evidence includes similarity to: 39 Proteins, and 100% coverage of the annotated genomic feature by RNAseq alignments, including 13 samples with support for all annotated introns" "cathepsin L1, transcript variant X2" "XM_020068286.1" NA character(0) NA character(0) NA NA NA NA NA NA NA NA NA NA NA NA character(0) NA NA NA NA NA NA NA NA NA NA character(0) NA NA character(0) NA NA NA
"NW_011935488.1" "Gnomon" "mRNA" 1606 6366 NA "+" NA "rna-XM_011432571.2" c("GeneID:105330701", "Genbank:XM_011432571.2") "XM_011432571.2" NA "mRNA" NA NA NA "LOC105330701" NA gene-LOC105330701 "Supporting evidence includes similarity to: 22 ESTs, 35 Proteins, and 100% coverage of the annotated genomic feature by RNAseq alignments, including 57 samples with support for all annotated introns" "cathepsin L1, transcript variant X1" "XM_011432571.2" NA character(0) NA character(0) NA NA NA NA NA NA NA NA NA NA NA NA character(0) NA NA NA NA NA NA NA NA NA NA character(0) NA NA character(0) NA NA NA
"NW_011935488.1" "Gnomon" "mRNA" 24855 26925 NA "-" NA "rna-XM_020068287.1" c("GeneID:105330709", "Genbank:XM_020068287.1") "XM_020068287.1" NA "mRNA" NA NA NA "LOC105330709" NA gene-LOC105330709 "Supporting evidence includes similarity to: 8 Proteins, and 100% coverage of the annotated genomic feature by RNAseq alignments" "toll-like receptor 4" "XM_020068287.1" NA character(0) NA character(0) NA NA NA NA NA NA NA NA NA NA NA NA character(0) NA NA NA NA NA NA NA NA NA NA character(0) NA NA character(0) NA NA NA
"NW_011935488.1" "Gnomon" "mRNA" 33306 40854 NA "-" NA "rna-XM_011432574.2" c("GeneID:105330702", "Genbank:XM_011432574.2") "XM_011432574.2" NA "mRNA" NA NA NA "LOC105330702" NA gene-LOC105330702 "Supporting evidence includes similarity to: 7 Proteins, and 100% coverage of the annotated genomic feature by RNAseq alignments, including 11 samples with support for all annotated introns" "toll-like receptor 2, transcript variant X2" "XM_011432574.2" NA character(0) NA character(0) NA NA NA NA NA NA NA NA NA NA NA NA character(0) NA NA NA NA NA NA NA NA NA NA character(0) NA NA character(0) NA NA NA
"NW_011935488.1" "Gnomon" "mRNA" 33306 40854 NA "-" NA "rna-XM_011432572.2" c("GeneID:105330702", "Genbank:XM_011432572.2") "XM_011432572.2" NA "mRNA" NA NA NA "LOC105330702" NA gene-LOC105330702 "Supporting evidence includes similarity to: 7 Proteins, and 100% coverage of the annotated genomic feature by RNAseq alignments, including 54 samples with support for all annotated introns" "toll-like receptor 2, transcript variant X1" "XM_011432572.2" NA character(0) NA character(0) NA NA NA NA NA NA NA NA NA NA NA NA character(0) NA NA NA NA NA NA NA NA NA NA character(0) NA NA character(0) NA NA NA
"NW_011935532.1" "Gnomon" "mRNA" 76142 80402 NA "+" NA "rna-XM_020068478.1" c("GeneID:105331075", "Genbank:XM_020068478.1") "XM_020068478.1" NA "mRNA" NA NA NA "LOC105331075" NA gene-LOC105331075 "Supporting evidence includes similarity to: 4 ESTs, and 100% coverage of the annotated genomic feature by RNAseq alignments, including 49 samples with support for all annotated introns" "calpain-8" "XM_020068478.1" NA character(0) NA character(0) NA NA NA NA NA NA NA NA NA NA NA NA character(0) NA NA NA NA NA NA NA NA NA NA character(0) NA NA character(0) NA NA NA
"NW_011935574.1" "Gnomon" "mRNA" 156831 174550 NA "-" NA "rna-XM_011433569.2" c("GeneID:105331404", "Genbank:XM_011433569.2") "XM_011433569.2" NA "mRNA" NA NA NA "LOC105331404" NA gene-LOC105331404 "Supporting evidence includes similarity to: 8 Proteins, and 100% coverage of the annotated genomic feature by RNAseq alignments, including 23 samples with support for all annotated introns" "mitogen-activated protein kinase kinase kinase 1, transcript variant X2" "XM_011433569.2" NA character(0) NA character(0) NA NA NA NA NA NA NA NA NA NA NA NA character(0) NA NA NA NA NA NA NA NA NA NA character(0) NA NA character(0) NA NA NA
"NW_011935574.1" "Gnomon" "mRNA" 156831 174550 NA "-" NA "rna-XM_011433568.2" c("GeneID:105331404", "Genbank:XM_011433568.2") "XM_011433568.2" NA "mRNA" NA NA NA "LOC105331404" NA gene-LOC105331404 "Supporting evidence includes similarity to: 9 Proteins, and 100% coverage of the annotated genomic feature by RNAseq alignments, including 9 samples with support for all annotated introns" "mitogen-activated protein kinase kinase kinase 1, transcript variant X1" "XM_011433568.2" NA character(0) NA character(0) NA NA NA NA NA NA NA NA NA NA NA NA character(0) NA NA NA NA NA NA NA NA NA NA character(0) NA NA character(0) NA NA NA
"NW_011935579.1" "Gnomon" "mRNA" 184651 185376 NA "+" NA "rna-XM_011433685.1" c("GeneID:105331471", "Genbank:XM_011433685.1") "XM_011433685.1" NA "mRNA" NA NA NA "LOC105331471" NA gene-LOC105331471 "Supporting evidence includes similarity to: 1 Protein" "Heat shock protein beta-1" "XM_011433685.1" NA character(0) NA character(0) NA NA NA NA NA NA NA NA NA NA NA NA character(0) NA NA NA NA NA NA NA NA NA NA character(0) NA NA character(0) NA NA NA
"NW_011935590.1" "Gnomon" "mRNA" 42715 52078 NA "+" NA "rna-XM_011433990.2" c("GeneID:105331684", "Genbank:XM_011433990.2") "XM_011433990.2" NA "mRNA" NA NA NA "LOC105331684" NA gene-LOC105331684 "Supporting evidence includes similarity to: 100% coverage of the annotated genomic feature by RNAseq alignments, including 104 samples with support for all annotated introns" "fas apoptotic inhibitory molecule 1, transcript variant X2" "XM_011433990.2" NA character(0) NA character(0) NA NA NA NA NA NA NA NA NA NA NA NA character(0) NA NA NA NA NA NA NA NA NA NA character(0) NA NA character(0) NA NA NA
"NW_011935590.1" "Gnomon" "mRNA" 44255 52078 NA "+" NA "rna-XM_011433991.2" c("GeneID:105331684", "Genbank:XM_011433991.2") "XM_011433991.2" NA "mRNA" NA NA NA "LOC105331684" NA gene-LOC105331684 "Supporting evidence includes similarity to: 100% coverage of the annotated genomic feature by RNAseq alignments, including 62 samples with support for all annotated introns" "fas apoptotic inhibitory molecule 1, transcript variant X1" "XM_011433991.2" NA character(0) NA character(0) NA NA NA NA NA NA NA NA NA NA NA NA character(0) NA NA NA NA NA NA NA NA NA NA character(0) NA NA character(0) NA NA NA
"NW_011935597.1" "Gnomon" "mRNA" 280730 283972 NA "-" NA "rna-XM_011434084.2" c("GeneID:105331760", "Genbank:XM_011434084.2") "XM_011434084.2" NA "mRNA" NA NA NA "LOC105331760" NA gene-LOC105331760 "Supporting evidence includes similarity to: 3 ESTs, 8 Proteins, and 99% coverage of the annotated genomic feature by RNAseq alignments, including 78 samples with support for all annotated introns" "cathepsin L1-like" "XM_011434084.2" NA character(0) NA character(0) NA NA NA NA NA NA NA NA NA NA NA NA character(0) NA NA NA NA NA NA NA NA NA NA character(0) NA NA character(0) NA NA NA
"NW_011935597.1" "Gnomon" "mRNA" 285540 289510 NA "+" NA "rna-XM_011434085.2" c("GeneID:105331761", "Genbank:XM_011434085.2") "XM_011434085.2" NA "mRNA" NA NA NA "LOC105331761" NA gene-LOC105331761 "Supporting evidence includes similarity to: 1 EST, 9 Proteins, and 100% coverage of the annotated genomic feature by RNAseq alignments, including 33 samples with support for all annotated introns" "cathepsin L1" "XM_011434085.2" NA character(0) NA character(0) NA NA NA NA NA NA NA NA NA NA NA NA character(0) NA NA NA NA NA NA NA NA NA NA character(0) NA NA character(0) NA NA NA
"NW_011935597.1" "Gnomon" "mRNA" 293202 297972 NA "-" NA "rna-XM_011434078.2" c("GeneID:105331752", "Genbank:XM_011434078.2") "XM_011434078.2" NA "mRNA" NA NA NA "LOC105331752" NA gene-LOC105331752 "Supporting evidence includes similarity to: 1 EST, 38 Proteins, and 100% coverage of the annotated genomic feature by RNAseq alignments, including 73 samples with support for all annotated introns" "cathepsin L1" "XM_011434078.2" NA character(0) NA character(0) NA NA NA NA NA NA NA NA NA NA NA NA character(0) NA NA NA NA NA NA NA NA NA NA character(0) NA NA character(0) NA NA NA
"NW_011935597.1" "Gnomon" "mRNA" 315883 329195 NA "+" NA "rna-XM_011434079.2" c("GeneID:105331753", "Genbank:XM_011434079.2") "XM_011434079.2" NA "mRNA" NA NA NA "LOC105331753" NA gene-LOC105331753 "Supporting evidence includes similarity to: 7 ESTs, 75 Proteins, and 98% coverage of the annotated genomic feature by RNAseq alignments" "cathepsin L" "XM_011434079.2" NA character(0) "true" The sequence of the model RefSeq transcript was modified relative to this genomic sequence to represent the inferred CDS: added 51 bases not found in genome assembly "annotated by transcript or proteomic data" "similar to RNA sequence (same species):INSD:GECI01034421.1" NA NA NA NA NA NA NA NA NA NA character(0) NA NA NA NA NA NA NA NA NA NA character(0) NA NA character(0) NA NA NA
"NW_011935601.1" "Gnomon" "mRNA" 12548 19078 NA "-" NA "rna-XM_011434115.2" c("GeneID:105331782", "Genbank:XM_011434115.2") "XM_011434115.2" NA "mRNA" NA NA NA "LOC105331782" NA gene-LOC105331782 "Supporting evidence includes similarity to: 1 Protein, and 100% coverage of the annotated genomic feature by RNAseq alignments, including 3 samples with support for all annotated introns" "GTPase IMAP family member 7, transcript variant X2" "XM_011434115.2" NA character(0) NA character(0) NA NA NA NA NA NA NA NA NA NA NA NA character(0) NA NA NA NA NA NA NA NA NA NA character(0) NA NA character(0) NA NA NA
"NW_011935601.1" "Gnomon" "mRNA" 12548 19078 NA "-" NA "rna-XM_011434114.2" c("GeneID:105331782", "Genbank:XM_011434114.2") "XM_011434114.2" NA "mRNA" NA NA NA "LOC105331782" NA gene-LOC105331782 "Supporting evidence includes similarity to: 1 Protein, and 100% coverage of the annotated genomic feature by RNAseq alignments, including 8 samples with support for all annotated introns" "GTPase IMAP family member 7, transcript variant X1" "XM_011434114.2" NA character(0) NA character(0) NA NA NA NA NA NA NA NA NA NA NA NA character(0) NA NA NA NA NA NA NA NA NA NA character(0) NA NA character(0) NA NA NA
"NW_011935622.1" "Gnomon" "mRNA" 293296 296343 NA "+" NA "rna-XM_020068776.1" c("GeneID:109619212", "Genbank:XM_020068776.1") "XM_020068776.1" NA "mRNA" NA NA NA "LOC109619212" NA gene-LOC109619212 "Supporting evidence includes similarity to: 1 EST, 41 Proteins, and 100% coverage of the annotated genomic feature by RNAseq alignments" "toll-like receptor 13" "XM_020068776.1" NA character(0) NA character(0) NA NA NA NA NA NA NA NA NA NA NA NA character(0) NA NA NA NA NA NA NA NA NA NA character(0) NA NA character(0) NA NA NA
"NW_011935622.1" "Gnomon" "mRNA" 400917 449970 NA "-" NA "rna-XM_020068788.1" c("GeneID:105331933", "Genbank:XM_020068788.1") "XM_020068788.1" NA "mRNA" NA NA NA "LOC105331933" NA gene-LOC105331933 "Supporting evidence includes similarity to: 1 EST, 1 Protein, and 100% coverage of the annotated genomic feature by RNAseq alignments, including 1 sample with support for all annotated introns" "inositol 1,4,5-trisphosphate receptor type 2, transcript variant X4" "XM_020068788.1" NA character(0) NA character(0) NA NA NA NA NA NA NA NA NA NA NA NA character(0) NA NA NA NA NA NA NA NA NA NA character(0) NA NA character(0) NA NA NA
"NW_011935622.1" "Gnomon" "mRNA" 400917 439899 NA "-" NA "rna-XM_020068786.1" c("GeneID:105331933", "Genbank:XM_020068786.1") "XM_020068786.1" NA "mRNA" NA NA NA "LOC105331933" NA gene-LOC105331933 "Supporting evidence includes similarity to: 1 EST, 1 Protein, and 100% coverage of the annotated genomic feature by RNAseq alignments, including 6 samples with support for all annotated introns" "inositol 1,4,5-trisphosphate receptor type 2, transcript variant X1" "XM_020068786.1" NA character(0) NA character(0) NA NA NA NA NA NA NA NA NA NA NA NA character(0) NA NA NA NA NA NA NA NA NA NA character(0) NA NA character(0) NA NA NA
"NW_011935622.1" "Gnomon" "mRNA" 400917 439898 NA "-" NA "rna-XM_011434328.2" c("GeneID:105331933", "Genbank:XM_011434328.2") "XM_011434328.2" NA "mRNA" NA NA NA "LOC105331933" NA gene-LOC105331933 "Supporting evidence includes similarity to: 1 EST, 1 Protein, and 100% coverage of the annotated genomic feature by RNAseq alignments, including 12 samples with support for all annotated introns" "inositol 1,4,5-trisphosphate receptor type 2, transcript variant X3" "XM_011434328.2" NA character(0) NA character(0) NA NA NA NA NA NA NA NA NA NA NA NA character(0) NA NA NA NA NA NA NA NA NA NA character(0) NA NA character(0) NA NA NA
"NW_011935622.1" "Gnomon" "mRNA" 400917 439898 NA "-" NA "rna-XM_020068787.1" c("GeneID:105331933", "Genbank:XM_020068787.1") "XM_020068787.1" NA "mRNA" NA NA NA "LOC105331933" NA gene-LOC105331933 "Supporting evidence includes similarity to: 1 EST, 1 Protein, and 100% coverage of the annotated genomic feature by RNAseq alignments, including 7 samples with support for all annotated introns" "inositol 1,4,5-trisphosphate receptor type 2, transcript variant X2" "XM_020068787.1" NA character(0) NA character(0) NA NA NA NA NA NA NA NA NA NA NA NA character(0) NA NA NA NA NA NA NA NA NA NA character(0) NA NA character(0) NA NA NA
"NW_011935622.1" "Gnomon" "mRNA" 400917 437128 NA "-" NA "rna-XM_020068789.1" c("GeneID:105331933", "Genbank:XM_020068789.1") "XM_020068789.1" NA "mRNA" NA NA NA "LOC105331933" NA gene-LOC105331933 "Supporting evidence includes similarity to: 1 EST, 1 Protein, and 100% coverage of the annotated genomic feature by RNAseq alignments, including 1 sample with support for all annotated introns" "inositol 1,4,5-trisphosphate receptor type 2, transcript variant X5" "XM_020068789.1" NA character(0) NA character(0) NA NA NA NA NA NA NA NA NA NA NA NA character(0) NA NA NA NA NA NA NA NA NA NA character(0) NA NA character(0) NA NA NA
"NW_011935622.1" "Gnomon" "mRNA" 400917 432997 NA "-" NA "rna-XM_020068790.1" c("GeneID:105331933", "Genbank:XM_020068790.1") "XM_020068790.1" NA "mRNA" NA NA NA "LOC105331933" NA gene-LOC105331933 "Supporting evidence includes similarity to: 1 EST, 1 Protein, and 100% coverage of the annotated genomic feature by RNAseq alignments, including 5 samples with support for all annotated introns" "inositol 1,4,5-trisphosphate receptor type 2, transcript variant X6" "XM_020068790.1" NA character(0) NA character(0) NA NA NA NA NA NA NA NA NA NA NA NA character(0) NA NA NA NA NA NA NA NA NA NA character(0) NA NA character(0) NA NA NA
"NW_011935627.1" "Gnomon" "mRNA" 462910 467713 NA "-" NA "rna-XM_011434461.2" c("GeneID:105332032", "Genbank:XM_011434461.2") "XM_011434461.2" NA "mRNA" NA NA NA "LOC105332032" NA gene-LOC105332032 "Supporting evidence includes similarity to: 3 ESTs, and 100% coverage of the annotated genomic feature by RNAseq alignments, including 49 samples with support for all annotated introns" "caspase-9-like, transcript variant X2" "XM_011434461.2" NA character(0) NA character(0) NA NA NA NA NA NA NA NA NA NA NA NA character(0) NA NA NA NA NA NA NA NA NA NA character(0) NA NA character(0) NA NA NA
"NW_011935627.1" "Gnomon" "mRNA" 462910 467702 NA "-" NA "rna-XM_011434460.2" c("GeneID:105332032", "Genbank:XM_011434460.2") "XM_011434460.2" NA "mRNA" NA NA NA "LOC105332032" NA gene-LOC105332032 "Supporting evidence includes similarity to: 2 ESTs, and 100% coverage of the annotated genomic feature by RNAseq alignments, including 91 samples with support for all annotated introns" "caspase-9-like, transcript variant X1" "XM_011434460.2" NA character(0) NA character(0) NA NA NA NA NA NA NA NA NA NA NA NA character(0) NA NA NA NA NA NA NA NA NA NA character(0) NA NA character(0) NA NA NA
"NW_011935628.1" "Gnomon" "mRNA" 174796 185485 NA "-" NA "rna-XM_020068842.1" c("GeneID:105332077", "Genbank:XM_020068842.1") "XM_020068842.1" NA "mRNA" NA NA NA "LOC105332077" NA gene-LOC105332077 "Supporting evidence includes similarity to: 15 ESTs, 42 Proteins, and 100% coverage of the annotated genomic feature by RNAseq alignments, including 15 samples with support for all annotated introns" "aurora kinase A, transcript variant X1" "XM_020068842.1" NA character(0) NA character(0) NA NA NA NA NA NA NA NA NA NA NA NA character(0) NA NA NA NA NA NA NA NA NA NA character(0) NA NA character(0) NA NA NA
"NW_011935628.1" "Gnomon" "mRNA" 174796 181422 NA "-" NA "rna-XM_011434517.1" c("GeneID:105332077", "Genbank:XM_011434517.1") "XM_011434517.1" NA "mRNA" NA NA NA "LOC105332077" NA gene-LOC105332077 "Supporting evidence includes similarity to: 19 ESTs, 42 Proteins, and 100% coverage of the annotated genomic feature by RNAseq alignments, including 87 samples with support for all annotated introns" "aurora kinase A, transcript variant X2" "XM_011434517.1" NA character(0) NA character(0) NA NA NA NA NA NA NA NA NA NA NA NA character(0) NA NA NA NA NA NA NA NA NA NA character(0) NA NA character(0) NA NA NA
"NW_011935647.1" "Gnomon" "mRNA" 12834 35382 NA "+" NA "rna-XM_011434870.2" c("GeneID:105332318", "Genbank:XM_011434870.2") "XM_011434870.2" NA "mRNA" NA NA NA "LOC105332318" NA gene-LOC105332318 "Supporting evidence includes similarity to: 27 ESTs, 8 Proteins, and 100% coverage of the annotated genomic feature by RNAseq alignments, including 71 samples with support for all annotated introns" "mitogen-activated protein kinase kinase kinase 7" "XM_011434870.2" NA character(0) NA character(0) NA NA NA NA NA NA NA NA NA NA NA NA character(0) NA NA NA NA NA NA NA NA NA NA character(0) NA NA character(0) NA NA NA
"NW_011935648.1" "Gnomon" "mRNA" 963683 972512 NA "-" NA "rna-XM_011434945.2" c("GeneID:105332371", "Genbank:XM_011434945.2") "XM_011434945.2" NA "mRNA" NA NA NA "LOC105332371" NA gene-LOC105332371 "Supporting evidence includes similarity to: 5 ESTs, 4 Proteins, and 100% coverage of the annotated genomic feature by RNAseq alignments, including 86 samples with support for all annotated introns" "TNF receptor-associated factor 2, transcript variant X1" "XM_011434945.2" NA character(0) NA character(0) NA NA NA NA NA NA NA NA NA NA NA NA character(0) NA NA NA NA NA NA NA NA NA NA character(0) NA NA character(0) NA NA NA
"NW_011935648.1" "Gnomon" "mRNA" 963683 972264 NA "-" NA "rna-XM_020068967.1" c("GeneID:105332371", "Genbank:XM_020068967.1") "XM_020068967.1" NA "mRNA" NA NA NA "LOC105332371" NA gene-LOC105332371 "Supporting evidence includes similarity to: 6 ESTs, 4 Proteins, and 100% coverage of the annotated genomic feature by RNAseq alignments, including 9 samples with support for all annotated introns" "TNF receptor-associated factor 2, transcript variant X2" "XM_020068967.1" NA character(0) NA character(0) NA NA NA NA NA NA NA NA NA NA NA NA character(0) NA NA NA NA NA NA NA NA NA NA character(0) NA NA character(0) NA NA NA
"NW_011935650.1" "BestRefSeq" "mRNA" 18658 26358 NA "-" NA "rna-NM_001308902.1" c("GeneID:105332415", "Genbank:NM_001308902.1") "NM_001308902.1" NA "mRNA" NA NA NA "LOC105332415" NA gene-LOC105332415 NA "interleukin 17-like protein" "NM_001308902.1" NA character(0) NA The RefSeq transcript has 5 substitutions, 2 non-frameshifting indels compared to this genomic sequence "annotated by transcript or proteomic data" "similar to RNA sequence, mRNA (same species):RefSeq:NM_001308902.1" NA NA NA NA NA NA NA NA NA NA character(0) NA NA NA NA NA NA NA NA NA NA character(0) NA NA character(0) NA NA NA
"NW_011935683.1" "Gnomon" "mRNA" 323882 328654 NA "+" NA "rna-XM_020069129.1" c("GeneID:105332776", "Genbank:XM_020069129.1") "XM_020069129.1" NA "mRNA" NA NA NA "LOC105332776" NA gene-LOC105332776 "Supporting evidence includes similarity to: 3 Proteins, and 100% coverage of the annotated genomic feature by RNAseq alignments, including 22 samples with support for all annotated introns" "lipopolysaccharide-induced tumor necrosis factor-alpha factor homolog, transcript variant X2" "XM_020069129.1" NA character(0) NA character(0) NA NA NA NA NA NA NA NA NA NA NA NA character(0) NA NA NA NA NA NA NA NA NA NA character(0) NA NA character(0) NA NA NA
"NW_011935683.1" "Gnomon" "mRNA" 323886 328654 NA "+" NA "rna-XM_011435474.2" c("GeneID:105332776", "Genbank:XM_011435474.2") "XM_011435474.2" NA "mRNA" NA NA NA "LOC105332776" NA gene-LOC105332776 "Supporting evidence includes similarity to: 1 EST, 3 Proteins, and 100% coverage of the annotated genomic feature by RNAseq alignments, including 81 samples with support for all annotated introns" "lipopolysaccharide-induced tumor necrosis factor-alpha factor homolog, transcript variant X1" "XM_011435474.2" NA character(0) NA character(0) NA NA NA NA NA NA NA NA NA NA NA NA character(0) NA NA NA NA NA NA NA NA NA NA character(0) NA NA character(0) NA NA NA
"NW_011935683.1" "Gnomon" "mRNA" 326265 328654 NA "+" NA "rna-XM_011435476.2" c("GeneID:105332776", "Genbank:XM_011435476.2") "XM_011435476.2" NA "mRNA" NA NA NA "LOC105332776" NA gene-LOC105332776 "Supporting evidence includes similarity to: 3 Proteins, and 100% coverage of the annotated genomic feature by RNAseq alignments, including 35 samples with support for all annotated introns" "lipopolysaccharide-induced tumor necrosis factor-alpha factor homolog, transcript variant X3" "XM_011435476.2" NA character(0) NA character(0) NA NA NA NA NA NA NA NA NA NA NA NA character(0) NA NA NA NA NA NA NA NA NA NA character(0) NA NA character(0) NA NA NA
"NW_011935683.1" "Gnomon" "mRNA" 326277 328654 NA "+" NA "rna-XM_011435477.2" c("GeneID:105332776", "Genbank:XM_011435477.2") "XM_011435477.2" NA "mRNA" NA NA NA "LOC105332776" NA gene-LOC105332776 "Supporting evidence includes similarity to: 3 Proteins, and 100% coverage of the annotated genomic feature by RNAseq alignments, including 43 samples with support for all annotated introns" "lipopolysaccharide-induced tumor necrosis factor-alpha factor homolog, transcript variant X4" "XM_011435477.2" NA character(0) NA character(0) NA NA NA NA NA NA NA NA NA NA NA NA character(0) NA NA NA NA NA NA NA NA NA NA character(0) NA NA character(0) NA NA NA
"NW_011935683.1" "Gnomon" "mRNA" 326313 328654 NA "+" NA "rna-XM_011435479.2" c("GeneID:105332776", "Genbank:XM_011435479.2") "XM_011435479.2" NA "mRNA" NA NA NA "LOC105332776" NA gene-LOC105332776 "Supporting evidence includes similarity to: 3 Proteins, and 100% coverage of the annotated genomic feature by RNAseq alignments, including 30 samples with support for all annotated introns" "lipopolysaccharide-induced tumor necrosis factor-alpha factor homolog, transcript variant X5" "XM_011435479.2" NA character(0) NA character(0) NA NA NA NA NA NA NA NA NA NA NA NA character(0) NA NA NA NA NA NA NA NA NA NA character(0) NA NA character(0) NA NA NA
"NW_011935683.1" "Gnomon" "mRNA" 373839 376841 NA "-" NA "rna-XM_011435486.2" c("GeneID:105332780", "Genbank:XM_011435486.2") "XM_011435486.2" NA "mRNA" NA NA NA "LOC105332780" NA gene-LOC105332780 "Supporting evidence includes similarity to: 1 EST, and 100% coverage of the annotated genomic feature by RNAseq alignments, including 102 samples with support for all annotated introns" "lipopolysaccharide-induced tumor necrosis factor-alpha factor homolog" "XM_011435486.2" NA character(0) NA character(0) NA NA NA NA NA NA NA NA NA NA NA NA character(0) NA NA NA NA NA NA NA NA NA NA character(0) NA NA character(0) NA NA NA
"NW_011935683.1" "Gnomon" "mRNA" 377690 379442 NA "-" NA "rna-XM_011435487.2" c("GeneID:105332781", "Genbank:XM_011435487.2") "XM_011435487.2" NA "mRNA" NA NA NA "LOC105332781" NA gene-LOC105332781 "Supporting evidence includes similarity to: 1 mRNA, 12 ESTs, 8 Proteins, and 100% coverage of the annotated genomic feature by RNAseq alignments, including 153 samples with support for all annotated introns" "lipopolysaccharide-induced tumor necrosis factor-alpha factor homolog" "XM_011435487.2" NA character(0) NA character(0) NA NA NA NA NA NA NA NA NA NA NA NA character(0) NA NA NA NA NA NA NA NA NA NA character(0) NA NA character(0) NA NA NA
"NW_011935696.1" "Gnomon" "mRNA" 12508 15781 NA "+" NA "rna-XM_011435512.2" c("GeneID:105332797", "Genbank:XM_011435512.2") "XM_011435512.2" NA "mRNA" NA NA NA "LOC105332797" NA gene-LOC105332797 "Supporting evidence includes similarity to: 1 Protein, and 100% coverage of the annotated genomic feature by RNAseq alignments, including 6 samples with support for all annotated introns" "nuclear apoptosis-inducing factor 1" "XM_011435512.2" NA c("15781", ".") "true" character(0) NA NA NA NA NA NA NA NA NA NA NA NA character(0) NA NA NA NA NA NA NA NA NA NA character(0) NA NA character(0) NA NA NA
"NW_011935730.1" "Gnomon" "mRNA" 522698 545079 NA "-" NA "rna-XM_011435715.2" c("GeneID:105332957", "Genbank:XM_011435715.2") "XM_011435715.2" NA "mRNA" NA NA NA "LOC105332957" NA gene-LOC105332957 "Supporting evidence includes similarity to: 16 ESTs, 8 Proteins, and 100% coverage of the annotated genomic feature by RNAseq alignments, including 56 samples with support for all annotated introns" "ceramide synthase 6" "XM_011435715.2" NA character(0) "true" The sequence of the model RefSeq transcript was modified relative to this genomic sequence to represent the inferred CDS: added 111 bases not found in genome assembly "annotated by transcript or proteomic data" "similar to RNA sequence (same species):INSD:GECI01020923.1" NA NA NA NA NA NA NA NA NA NA c(".", "522698") NA NA NA NA NA NA NA NA NA NA character(0) NA NA character(0) NA NA NA
"NW_011935731.1" "Gnomon" "mRNA" 57897 65722 NA "-" NA "rna-XM_011435754.2" c("GeneID:105332988", "Genbank:XM_011435754.2") "XM_011435754.2" NA "mRNA" NA NA NA "LOC105332988" NA gene-LOC105332988 "Supporting evidence includes similarity to: 4 ESTs, 1 Protein, and 100% coverage of the annotated genomic feature by RNAseq alignments, including 5 samples with support for all annotated introns" "GTPase IMAP family member 4" "XM_011435754.2" NA character(0) NA character(0) NA NA NA NA NA NA NA NA NA NA NA NA character(0) NA NA NA NA NA NA NA NA NA NA character(0) NA NA character(0) NA NA NA
"NW_011935740.1" "Gnomon" "mRNA" 289438 294404 NA "+" NA "rna-XM_011435923.2" c("GeneID:105333100", "Genbank:XM_011435923.2") "XM_011435923.2" NA "mRNA" NA NA NA "LOC105333100" NA gene-LOC105333100 "Supporting evidence includes similarity to: 100% coverage of the annotated genomic feature by RNAseq alignments, including 50 samples with support for all annotated introns" "programmed cell death protein 7" "XM_011435923.2" NA character(0) NA character(0) NA NA NA NA NA NA NA NA NA NA NA NA character(0) NA NA NA NA NA NA NA NA NA NA character(0) NA NA character(0) NA NA NA
"NW_011935740.1" "Gnomon" "mRNA" 359146 362061 NA "-" NA "rna-XM_011435933.2" c("GeneID:105333108", "Genbank:XM_011435933.2") "XM_011435933.2" NA "mRNA" NA NA NA "LOC105333108" NA gene-LOC105333108 "Supporting evidence includes similarity to: 5 Proteins, and 100% coverage of the annotated genomic feature by RNAseq alignments, including 107 samples with support for all annotated introns" "cdc42 homolog" "XM_011435933.2" NA character(0) NA character(0) NA NA NA NA NA NA NA NA NA NA NA NA character(0) NA NA NA NA NA NA NA NA NA NA character(0) NA NA character(0) NA NA NA
"NW_011935757.1" "Gnomon" "mRNA" 183316 187533 NA "+" NA "rna-XM_020069345.1" c("GeneID:109619402", "Genbank:XM_020069345.1") "XM_020069345.1" NA "mRNA" NA NA NA "LOC109619402" NA gene-LOC109619402 "Supporting evidence includes similarity to: 100% coverage of the annotated genomic feature by RNAseq alignments, including 1 sample with support for all annotated introns" "netrin receptor UNC5D-like" "XM_020069345.1" NA character(0) NA character(0) NA NA NA NA NA NA NA NA NA NA NA NA character(0) NA NA NA NA NA NA NA NA NA NA character(0) NA NA character(0) NA NA NA
"NW_011935759.1" "Gnomon" "mRNA" 506912 543220 NA "-" NA "rna-XM_020069357.1" c("GeneID:105333485", "Genbank:XM_020069357.1") "XM_020069357.1" NA "mRNA" NA NA NA "LOC105333485" NA gene-LOC105333485 "Supporting evidence includes similarity to: 2 ESTs, 1 Protein, and 99% coverage of the annotated genomic feature by RNAseq alignments, including 61 samples with support for all annotated introns" "tyrosine-protein kinase JAK2-like" "XM_020069357.1" NA character(0) NA character(0) NA NA NA NA NA NA NA NA NA NA NA NA character(0) NA NA NA NA NA NA NA NA NA NA character(0) NA NA character(0) NA NA NA
"NW_011935785.1" "Gnomon" "mRNA" 7465 12609 NA "-" NA "rna-XM_020069464.1" c("GeneID:105333645", "Genbank:XM_020069464.1") "XM_020069464.1" NA "mRNA" NA NA NA "LOC105333645" NA gene-LOC105333645 "Supporting evidence includes similarity to: 100% coverage of the annotated genomic feature by RNAseq alignments, including 25 samples with support for all annotated introns" "interferon-induced protein 44-like, transcript variant X1" "XM_020069464.1" NA character(0) NA character(0) NA NA NA NA NA NA NA NA NA NA NA NA character(0) NA NA NA NA NA NA NA NA NA NA character(0) NA NA character(0) NA NA NA
"NW_011935785.1" "Gnomon" "mRNA" 201051 202283 NA "+" NA "rna-XM_011436722.2" c("GeneID:105333654", "Genbank:XM_011436722.2") "XM_011436722.2" NA "mRNA" NA NA NA "LOC105333654" NA gene-LOC105333654 "Supporting evidence includes similarity to: 8 ESTs, 19 Proteins, and 100% coverage of the annotated genomic feature by RNAseq alignments" "ras-related C3 botulinum toxin substrate 1" "XM_011436722.2" NA character(0) "true" character(0) NA NA NA NA NA NA NA NA NA NA NA NA c(".", "201051") NA NA NA NA NA NA NA NA NA NA character(0) NA NA character(0) NA NA NA
"NW_011935799.1" "Gnomon" "mRNA" 14550 28142 NA "-" NA "rna-XM_011437102.2" c("GeneID:105333888", "Genbank:XM_011437102.2") "XM_011437102.2" NA "mRNA" NA NA NA "LOC105333888" NA gene-LOC105333888 "Supporting evidence includes similarity to: 18 ESTs, 38 Proteins, and 100% coverage of the annotated genomic feature by RNAseq alignments, including 165 samples with support for all annotated introns" "protein kinase C delta type, transcript variant X2" "XM_011437102.2" NA character(0) NA character(0) NA NA NA NA NA NA NA NA NA NA NA NA character(0) NA NA NA NA NA NA NA NA NA NA character(0) NA NA character(0) NA NA NA
"NW_011935799.1" "Gnomon" "mRNA" 14550 28142 NA "-" NA "rna-XM_011437101.2" c("GeneID:105333888", "Genbank:XM_011437101.2") "XM_011437101.2" NA "mRNA" NA NA NA "LOC105333888" NA gene-LOC105333888 "Supporting evidence includes similarity to: 18 ESTs, 38 Proteins, and 100% coverage of the annotated genomic feature by RNAseq alignments, including 154 samples with support for all annotated introns" "protein kinase C delta type, transcript variant X1" "XM_011437101.2" NA character(0) NA character(0) NA NA NA NA NA NA NA NA NA NA NA NA character(0) NA NA NA NA NA NA NA NA NA NA character(0) NA NA character(0) NA NA NA
"NW_011935799.1" "Gnomon" "mRNA" 47973 67721 NA "-" NA "rna-XM_011437105.2" c("GeneID:105333890", "Genbank:XM_011437105.2") "XM_011437105.2" NA "mRNA" NA NA NA "LOC105333890" NA gene-LOC105333890 "Supporting evidence includes similarity to: 2 ESTs, and 100% coverage of the annotated genomic feature by RNAseq alignments, including 164 samples with support for all annotated introns" "protein kinase C delta type, transcript variant X1" "XM_011437105.2" NA character(0) NA character(0) NA NA NA NA NA NA NA NA NA NA NA NA character(0) NA NA NA NA NA NA NA NA NA NA character(0) NA NA character(0) NA NA NA
"NW_011935799.1" "Gnomon" "mRNA" 47973 62087 NA "-" NA "rna-XM_020069603.1" c("GeneID:105333890", "Genbank:XM_020069603.1") "XM_020069603.1" NA "mRNA" NA NA NA "LOC105333890" NA gene-LOC105333890 "Supporting evidence includes similarity to: 100% coverage of the annotated genomic feature by RNAseq alignments, including 72 samples with support for all annotated introns" "protein kinase C delta type, transcript variant X2" "XM_020069603.1" NA character(0) NA character(0) NA NA NA NA NA NA NA NA NA NA NA NA character(0) NA NA NA NA NA NA NA NA NA NA character(0) NA NA character(0) NA NA NA
"NW_011935799.1" "Gnomon" "mRNA" 47973 60986 NA "-" NA "rna-XM_020069604.1" c("GeneID:105333890", "Genbank:XM_020069604.1") "XM_020069604.1" NA "mRNA" NA NA NA "LOC105333890" NA gene-LOC105333890 "Supporting evidence includes similarity to: 100% coverage of the annotated genomic feature by RNAseq alignments, including 44 samples with support for all annotated introns" "protein kinase C delta type, transcript variant X3" "XM_020069604.1" NA character(0) NA character(0) NA NA NA NA NA NA NA NA NA NA NA NA character(0) NA NA NA NA NA NA NA NA NA NA character(0) NA NA character(0) NA NA NA
"NW_011935813.1" "Gnomon" "mRNA" 366715 373998 NA "-" NA "rna-XM_011437303.2" c("GeneID:105334025", "Genbank:XM_011437303.2") "XM_011437303.2" NA "mRNA" NA NA NA "LOC105334025" NA gene-LOC105334025 "Supporting evidence includes similarity to: 5 ESTs, 6 Proteins, and 100% coverage of the annotated genomic feature by RNAseq alignments, including 127 samples with support for all annotated introns" "programmed cell death protein 6, transcript variant X2" "XM_011437303.2" NA character(0) NA character(0) NA NA NA NA NA NA NA NA NA NA NA NA character(0) NA NA NA NA NA NA NA NA NA NA character(0) NA NA character(0) NA NA NA
"NW_011935813.1" "Gnomon" "mRNA" 366715 373998 NA "-" NA "rna-XM_011437302.2" c("GeneID:105334025", "Genbank:XM_011437302.2") "XM_011437302.2" NA "mRNA" NA NA NA "LOC105334025" NA gene-LOC105334025 "Supporting evidence includes similarity to: 2 ESTs, 5 Proteins, and 100% coverage of the annotated genomic feature by RNAseq alignments, including 170 samples with support for all annotated introns" "programmed cell death protein 6, transcript variant X1" "XM_011437302.2" NA character(0) NA character(0) NA NA NA NA NA NA NA NA NA NA NA NA character(0) NA NA NA NA NA NA NA NA NA NA character(0) NA NA character(0) NA NA NA
"NW_011935842.1" "Gnomon" "mRNA" 59916 62219 NA "+" NA "rna-XM_011437603.2" c("GeneID:105334234", "Genbank:XM_011437603.2") "XM_011437603.2" NA "mRNA" NA NA NA "LOC105334234" NA gene-LOC105334234 "Supporting evidence includes similarity to: 14 ESTs, 163 Proteins, and 100% coverage of the annotated genomic feature by RNAseq alignments" "heat shock protein 70 B2" "XM_011437603.2" NA character(0) NA character(0) NA NA NA NA NA NA NA NA NA NA NA NA character(0) NA NA NA NA NA NA NA NA NA NA character(0) NA NA character(0) NA NA NA
"NW_011935864.1" "Gnomon" "mRNA" 20866 31974 NA "-" NA "rna-XM_011437857.2" c("GeneID:105334418", "Genbank:XM_011437857.2") "XM_011437857.2" NA "mRNA" NA NA NA "LOC105334418" NA gene-LOC105334418 "Supporting evidence includes similarity to: 6 ESTs, 67 Proteins, and 100% coverage of the annotated genomic feature by RNAseq alignments, including 81 samples with support for all annotated introns" "mitogen-activated protein kinase 1" "XM_011437857.2" NA character(0) NA character(0) NA NA NA NA NA NA NA NA NA NA NA NA character(0) NA NA NA NA NA NA NA NA NA NA character(0) NA NA character(0) NA NA NA
"NW_011935865.1" "Gnomon" "mRNA" 506123 521531 NA "-" NA "rna-XM_011437954.2" c("GeneID:105334479", "Genbank:XM_011437954.2") "XM_011437954.2" NA "mRNA" NA NA NA "LOC105334479" NA gene-LOC105334479 "Supporting evidence includes similarity to: 13 ESTs, 15 Proteins, and 100% coverage of the annotated genomic feature by RNAseq alignments, including 124 samples with support for all annotated introns" "protein kinase C iota type, transcript variant X6" "XM_011437954.2" NA character(0) NA character(0) NA NA NA NA NA NA NA NA NA NA NA NA character(0) NA NA NA NA NA NA NA NA NA NA character(0) NA NA character(0) NA NA NA
"NW_011935865.1" "Gnomon" "mRNA" 506123 521531 NA "-" NA "rna-XM_011437953.2" c("GeneID:105334479", "Genbank:XM_011437953.2") "XM_011437953.2" NA "mRNA" NA NA NA "LOC105334479" NA gene-LOC105334479 "Supporting evidence includes similarity to: 13 ESTs, 15 Proteins, and 100% coverage of the annotated genomic feature by RNAseq alignments, including 103 samples with support for all annotated introns" "protein kinase C iota type, transcript variant X5" "XM_011437953.2" NA character(0) NA character(0) NA NA NA NA NA NA NA NA NA NA NA NA character(0) NA NA NA NA NA NA NA NA NA NA character(0) NA NA character(0) NA NA NA
"NW_011935865.1" "Gnomon" "mRNA" 506123 521531 NA "-" NA "rna-XM_011437952.2" c("GeneID:105334479", "Genbank:XM_011437952.2") "XM_011437952.2" NA "mRNA" NA NA NA "LOC105334479" NA gene-LOC105334479 "Supporting evidence includes similarity to: 13 ESTs, 15 Proteins, and 100% coverage of the annotated genomic feature by RNAseq alignments, including 52 samples with support for all annotated introns" "protein kinase C iota type, transcript variant X4" "XM_011437952.2" NA character(0) NA character(0) NA NA NA NA NA NA NA NA NA NA NA NA character(0) NA NA NA NA NA NA NA NA NA NA character(0) NA NA character(0) NA NA NA
"NW_011935865.1" "Gnomon" "mRNA" 506123 521531 NA "-" NA "rna-XM_011437951.2" c("GeneID:105334479", "Genbank:XM_011437951.2") "XM_011437951.2" NA "mRNA" NA NA NA "LOC105334479" NA gene-LOC105334479 "Supporting evidence includes similarity to: 13 ESTs, 1 Protein, and 100% coverage of the annotated genomic feature by RNAseq alignments, including 43 samples with support for all annotated introns" "protein kinase C iota type, transcript variant X3" "XM_011437951.2" NA character(0) NA character(0) NA NA NA NA NA NA NA NA NA NA NA NA character(0) NA NA NA NA NA NA NA NA NA NA character(0) NA NA character(0) NA NA NA
"NW_011935865.1" "Gnomon" "mRNA" 506123 521531 NA "-" NA "rna-XM_011437949.2" c("GeneID:105334479", "Genbank:XM_011437949.2") "XM_011437949.2" NA "mRNA" NA NA NA "LOC105334479" NA gene-LOC105334479 "Supporting evidence includes similarity to: 13 ESTs, 4 Proteins, and 100% coverage of the annotated genomic feature by RNAseq alignments, including 52 samples with support for all annotated introns" "protein kinase C iota type, transcript variant X2" "XM_011437949.2" NA character(0) NA character(0) NA NA NA NA NA NA NA NA NA NA NA NA character(0) NA NA NA NA NA NA NA NA NA NA character(0) NA NA character(0) NA NA NA
"NW_011935865.1" "Gnomon" "mRNA" 506123 521531 NA "-" NA "rna-XM_011437948.2" c("GeneID:105334479", "Genbank:XM_011437948.2") "XM_011437948.2" NA "mRNA" NA NA NA "LOC105334479" NA gene-LOC105334479 "Supporting evidence includes similarity to: 13 ESTs, 15 Proteins, and 100% coverage of the annotated genomic feature by RNAseq alignments, including 60 samples with support for all annotated introns" "protein kinase C iota type, transcript variant X1" "XM_011437948.2" NA character(0) NA character(0) NA NA NA NA NA NA NA NA NA NA NA NA character(0) NA NA NA NA NA NA NA NA NA NA character(0) NA NA character(0) NA NA NA
"NW_011935867.1" "Gnomon" "mRNA" 6325 19020 NA "-" NA "rna-XM_011437985.2" c("GeneID:105334505", "Genbank:XM_011437985.2") "XM_011437985.2" NA "mRNA" NA NA NA "LOC105334505" NA gene-LOC105334505 "Supporting evidence includes similarity to: 2 Proteins, and 100% coverage of the annotated genomic feature by RNAseq alignments, including 24 samples with support for all annotated introns" "calpain-7" "XM_011437985.2" NA character(0) NA character(0) NA NA NA NA NA NA NA NA NA NA NA NA character(0) NA NA NA NA NA NA NA NA NA NA character(0) NA NA character(0) NA NA NA
"NW_011935868.1" "Gnomon" "mRNA" 45619 48893 NA "-" NA "rna-XM_011437990.2" c("GeneID:105334510", "Genbank:XM_011437990.2") "XM_011437990.2" NA "mRNA" NA NA NA "LOC105334510" NA gene-LOC105334510 "Supporting evidence includes similarity to: 9 ESTs, 162 Proteins, and 100% coverage of the annotated genomic feature by RNAseq alignments" "heat shock protein 68" "XM_011437990.2" NA character(0) NA character(0) NA NA NA NA NA NA NA NA NA NA NA NA character(0) NA NA NA NA NA NA NA NA NA NA character(0) NA NA character(0) NA NA NA
"NW_011935873.1" "Gnomon" "mRNA" 1177529 1179553 NA "+" NA "rna-XM_011438102.2" c("GeneID:105334580", "Genbank:XM_011438102.2") "XM_011438102.2" NA "mRNA" NA NA NA "LOC105334580" NA gene-LOC105334580 "Supporting evidence includes similarity to: 27 ESTs, 9 Proteins, and 100% coverage of the annotated genomic feature by RNAseq alignments, including 172 samples with support for all annotated introns" "BAG family molecular chaperone regulator 3" "XM_011438102.2" NA character(0) NA character(0) NA NA NA NA NA NA NA NA NA NA NA NA character(0) NA NA NA NA NA NA NA NA NA NA character(0) NA NA character(0) NA NA NA
"NW_011935880.1" "Gnomon" "mRNA" 163874 174307 NA "-" NA "rna-XM_020069894.1" c("GeneID:105334653", "Genbank:XM_020069894.1") "XM_020069894.1" NA "mRNA" NA NA NA "LOC105334653" NA gene-LOC105334653 "Supporting evidence includes similarity to: 4 ESTs, 33 Proteins, and 100% coverage of the annotated genomic feature by RNAseq alignments, including 33 samples with support for all annotated introns" "cathepsin L1-like, transcript variant X3" "XM_020069894.1" NA character(0) NA character(0) NA NA NA NA NA NA NA NA NA NA NA NA character(0) NA NA NA NA NA NA NA NA NA NA character(0) NA NA character(0) NA NA NA
"NW_011935880.1" "Gnomon" "mRNA" 163874 169090 NA "-" NA "rna-XM_011438186.2" c("GeneID:105334653", "Genbank:XM_011438186.2") "XM_011438186.2" NA "mRNA" NA NA NA "LOC105334653" NA gene-LOC105334653 "Supporting evidence includes similarity to: 3 ESTs, 26 Proteins, and 100% coverage of the annotated genomic feature by RNAseq alignments, including 65 samples with support for all annotated introns" "cathepsin L1-like, transcript variant X5" "XM_011438186.2" NA character(0) NA character(0) NA NA NA NA NA NA NA NA NA NA NA NA character(0) NA NA NA NA NA NA NA NA NA NA character(0) NA NA character(0) NA NA NA
"NW_011935880.1" "Gnomon" "mRNA" 163874 169089 NA "-" NA "rna-XM_011438191.2" c("GeneID:105334653", "Genbank:XM_011438191.2") "XM_011438191.2" NA "mRNA" NA NA NA "LOC105334653" NA gene-LOC105334653 "Supporting evidence includes similarity to: 5 ESTs, 33 Proteins, and 100% coverage of the annotated genomic feature by RNAseq alignments, including 82 samples with support for all annotated introns" "cathepsin L1-like, transcript variant X1" "XM_011438191.2" NA character(0) NA character(0) NA NA NA NA NA NA NA NA NA NA NA NA character(0) NA NA NA NA NA NA NA NA NA NA character(0) NA NA character(0) NA NA NA
"NW_011935880.1" "Gnomon" "mRNA" 163874 168925 NA "-" NA "rna-XM_020069895.1" c("GeneID:105334653", "Genbank:XM_020069895.1") "XM_020069895.1" NA "mRNA" NA NA NA "LOC105334653" NA gene-LOC105334653 "Supporting evidence includes similarity to: 4 ESTs, 33 Proteins, and 100% coverage of the annotated genomic feature by RNAseq alignments, including 26 samples with support for all annotated introns" "cathepsin L1-like, transcript variant X4" "XM_020069895.1" NA character(0) NA character(0) NA NA NA NA NA NA NA NA NA NA NA NA character(0) NA NA NA NA NA NA NA NA NA NA character(0) NA NA character(0) NA NA NA
"NW_011935880.1" "Gnomon" "mRNA" 163874 168635 NA "-" NA "rna-XM_020069893.1" c("GeneID:105334653", "Genbank:XM_020069893.1") "XM_020069893.1" NA "mRNA" NA NA NA "LOC105334653" NA gene-LOC105334653 "Supporting evidence includes similarity to: 4 ESTs, 33 Proteins, and 100% coverage of the annotated genomic feature by RNAseq alignments, including 41 samples with support for all annotated introns" "cathepsin L1-like, transcript variant X2" "XM_020069893.1" NA character(0) NA character(0) NA NA NA NA NA NA NA NA NA NA NA NA character(0) NA NA NA NA NA NA NA NA NA NA character(0) NA NA character(0) NA NA NA
"NW_011935883.1" "Gnomon" "mRNA" 41104 46905 NA "+" NA "rna-XM_011438226.2" c("GeneID:105334681", "Genbank:XM_011438226.2") "XM_011438226.2" NA "mRNA" NA NA NA "LOC105334681" NA gene-LOC105334681 "Supporting evidence includes similarity to: 40 Proteins, and 100% coverage of the annotated genomic feature by RNAseq alignments, including 23 samples with support for all annotated introns" "toll-like receptor 7, transcript variant X2" "XM_011438226.2" NA character(0) NA character(0) NA NA NA NA NA NA NA NA NA NA NA NA character(0) NA NA NA NA NA NA NA NA NA NA character(0) NA NA character(0) NA NA NA
"NW_011935883.1" "Gnomon" "mRNA" 41104 46905 NA "+" NA "rna-XM_011438225.2" c("GeneID:105334681", "Genbank:XM_011438225.2") "XM_011438225.2" NA "mRNA" NA NA NA "LOC105334681" NA gene-LOC105334681 "Supporting evidence includes similarity to: 40 Proteins, and 100% coverage of the annotated genomic feature by RNAseq alignments, including 31 samples with support for all annotated introns" "toll-like receptor 7, transcript variant X1" "XM_011438225.2" NA character(0) NA character(0) NA NA NA NA NA NA NA NA NA NA NA NA character(0) NA NA NA NA NA NA NA NA NA NA character(0) NA NA character(0) NA NA NA
"NW_011935887.1" "Gnomon" "mRNA" 77026 91162 NA "-" NA "rna-XM_011438290.2" c("GeneID:105334736", "Genbank:XM_011438290.2") "XM_011438290.2" NA "mRNA" NA NA NA "LOC105334736" NA gene-LOC105334736 "Supporting evidence includes similarity to: 1 EST, 1 Protein, and 100% coverage of the annotated genomic feature by RNAseq alignments, including 55 samples with support for all annotated introns" "phosphatidylinositol 3-kinase catalytic subunit type 3" "XM_011438290.2" NA character(0) NA character(0) NA NA NA NA NA NA NA NA NA NA NA NA character(0) NA NA NA NA NA NA NA NA NA NA character(0) NA NA character(0) NA NA NA
"NW_011935891.1" "Gnomon" "mRNA" 141260 145728 NA "+" NA "rna-XM_011438333.2" c("GeneID:105334775", "Genbank:XM_011438333.2") "XM_011438333.2" NA "mRNA" NA NA NA "LOC105334775" NA gene-LOC105334775 "Supporting evidence includes similarity to: 13 ESTs, 9 Proteins, and 100% coverage of the annotated genomic feature by RNAseq alignments, including 137 samples with support for all annotated introns" "E3 ubiquitin-protein ligase CHIP-like" "XM_011438333.2" NA character(0) NA character(0) NA NA NA NA NA NA NA NA NA NA NA NA character(0) NA NA NA NA NA NA NA NA NA NA character(0) NA NA character(0) NA NA NA
"NW_011935913.1" "Gnomon" "mRNA" 125878 128220 NA "-" NA "rna-XM_011438688.2" c("GeneID:105335025", "Genbank:XM_011438688.2") "XM_011438688.2" NA "mRNA" NA NA NA "LOC105335025" NA gene-LOC105335025 "Supporting evidence includes similarity to: 27 ESTs, 13 Proteins, and 100% coverage of the annotated genomic feature by RNAseq alignments, including 178 samples with support for all annotated introns" "bcl-2-related protein A1" "XM_011438688.2" NA character(0) NA character(0) NA NA NA NA NA NA NA NA NA NA NA NA character(0) NA NA NA NA NA NA NA NA NA NA character(0) NA NA character(0) NA NA NA
"NW_011935918.1" "Gnomon" "mRNA" 470834 530299 NA "+" NA "rna-XM_011438824.2" c("GeneID:105335105", "Genbank:XM_011438824.2") "XM_011438824.2" NA "mRNA" NA NA NA "LOC105335105" NA gene-LOC105335105 "Supporting evidence includes similarity to: 2 ESTs, and 100% coverage of the annotated genomic feature by RNAseq alignments, including 56 samples with support for all annotated introns" "caspase activity and apoptosis inhibitor 1-like" "XM_011438824.2" NA character(0) NA character(0) NA NA NA NA NA NA NA NA NA NA NA NA character(0) NA NA NA NA NA NA NA NA NA NA character(0) NA NA character(0) NA NA NA
"NW_011935919.1" "Gnomon" "mRNA" 5 6012 NA "-" NA "rna-XM_011438898.2" c("GeneID:105335140", "Genbank:XM_011438898.2") "XM_011438898.2" NA "mRNA" NA NA NA "LOC105335140" NA gene-LOC105335140 "Supporting evidence includes similarity to: 1 EST, 6 Proteins, and 100% coverage of the annotated genomic feature by RNAseq alignments, including 45 samples with support for all annotated introns" "toll-like receptor 4" "XM_011438898.2" NA character(0) "true" character(0) NA NA NA NA NA NA NA NA NA NA NA NA c(".", "5") NA NA NA NA NA NA NA NA NA NA character(0) NA NA character(0) NA NA NA
"NW_011935921.1" "Gnomon" "mRNA" 246965 262036 NA "-" NA "rna-XM_011438930.2" c("GeneID:105335155", "Genbank:XM_011438930.2") "XM_011438930.2" NA "mRNA" NA NA NA "LOC105335155" NA gene-LOC105335155 "Supporting evidence includes similarity to: 20 ESTs, and 100% coverage of the annotated genomic feature by RNAseq alignments, including 45 samples with support for all annotated introns" "tumor necrosis factor receptor superfamily member 27" "XM_011438930.2" NA character(0) NA character(0) NA NA NA NA NA NA NA NA NA NA NA NA character(0) NA NA NA NA NA NA NA NA NA NA character(0) NA NA character(0) NA NA NA
"NW_011935929.1" "Gnomon" "mRNA" 72030 79577 NA "+" NA "rna-XM_011439021.2" c("GeneID:105335223", "Genbank:XM_011439021.2") "XM_011439021.2" NA "mRNA" NA NA NA "LOC105335223" NA gene-LOC105335223 "Supporting evidence includes similarity to: 94% coverage of the annotated genomic feature by RNAseq alignments" "calpain-1 catalytic subunit" "XM_011439021.2" NA character(0) NA character(0) NA NA NA NA NA NA NA NA NA NA NA NA character(0) NA NA NA NA NA NA NA NA NA NA character(0) NA NA character(0) NA NA NA
"NW_011935931.1" "Gnomon" "mRNA" 1023671 1033496 NA "+" NA "rna-XM_011439116.2" c("GeneID:105335292", "Genbank:XM_011439116.2") "XM_011439116.2" NA "mRNA" NA NA NA "LOC105335292" NA gene-LOC105335292 "Supporting evidence includes similarity to: 3 ESTs, and 100% coverage of the annotated genomic feature by RNAseq alignments, including 19 samples with support for all annotated introns" "putative inhibitor of apoptosis, transcript variant X1" "XM_011439116.2" NA character(0) NA character(0) NA NA NA NA NA NA NA NA NA NA NA NA character(0) NA NA NA NA NA NA NA NA NA NA character(0) NA NA character(0) NA NA NA
"NW_011935931.1" "Gnomon" "mRNA" 1023671 1033496 NA "+" NA "rna-XM_011439117.2" c("GeneID:105335292", "Genbank:XM_011439117.2") "XM_011439117.2" NA "mRNA" NA NA NA "LOC105335292" NA gene-LOC105335292 "Supporting evidence includes similarity to: 2 ESTs, and 100% coverage of the annotated genomic feature by RNAseq alignments, including 11 samples with support for all annotated introns" "putative inhibitor of apoptosis, transcript variant X2" "XM_011439117.2" NA character(0) NA character(0) NA NA NA NA NA NA NA NA NA NA NA NA character(0) NA NA NA NA NA NA NA NA NA NA character(0) NA NA character(0) NA NA NA
"NW_011935931.1" "Gnomon" "mRNA" 1024420 1033496 NA "+" NA "rna-XM_020070198.1" c("GeneID:105335292", "Genbank:XM_020070198.1") "XM_020070198.1" NA "mRNA" NA NA NA "LOC105335292" NA gene-LOC105335292 "Supporting evidence includes similarity to: 2 ESTs, and 100% coverage of the annotated genomic feature by RNAseq alignments, including 1 sample with support for all annotated introns" "putative inhibitor of apoptosis, transcript variant X3" "XM_020070198.1" NA character(0) NA character(0) NA NA NA NA NA NA NA NA NA NA NA NA character(0) NA NA NA NA NA NA NA NA NA NA character(0) NA NA character(0) NA NA NA
"NW_011935933.1" "Gnomon" "mRNA" 71116 82993 NA "+" NA "rna-XM_011439150.2" c("GeneID:105335326", "Genbank:XM_011439150.2") "XM_011439150.2" NA "mRNA" NA NA NA "LOC105335326" NA gene-LOC105335326 "Supporting evidence includes similarity to: 1 Protein, and 100% coverage of the annotated genomic feature by RNAseq alignments, including 132 samples with support for all annotated introns" "signal transducer and activator of transcription 5A-like" "XM_011439150.2" NA character(0) NA character(0) NA NA NA NA NA NA NA NA NA NA NA NA character(0) NA NA NA NA NA NA NA NA NA NA character(0) NA NA character(0) NA NA NA
"NW_011935946.1" "Gnomon" "mRNA" 2497 13735 NA "-" NA "rna-XM_011439272.2" c("GeneID:105335424", "Genbank:XM_011439272.2") "XM_011439272.2" NA "mRNA" NA NA NA "LOC105335424" NA gene-LOC105335424 "Supporting evidence includes similarity to: 2 ESTs, 29 Proteins, and 100% coverage of the annotated genomic feature by RNAseq alignments, including 166 samples with support for all annotated introns" "cdc42 homolog" "XM_011439272.2" NA character(0) NA character(0) NA NA NA NA NA NA NA NA NA NA NA NA character(0) NA NA NA NA NA NA NA NA NA NA character(0) NA NA character(0) NA NA NA
"NW_011935951.1" "Gnomon" "mRNA" 41317 89892 NA "+" NA "rna-XM_011439295.2" c("GeneID:105335444", "Genbank:XM_011439295.2") "XM_011439295.2" NA "mRNA" NA NA NA "LOC105335444" NA gene-LOC105335444 "Supporting evidence includes similarity to: 100% coverage of the annotated genomic feature by RNAseq alignments, including 6 samples with support for all annotated introns" "GTPase IMAP family member 4-like" "XM_011439295.2" NA character(0) NA character(0) NA NA NA NA NA NA NA NA NA NA NA NA character(0) NA NA NA NA NA NA NA NA NA NA character(0) NA NA character(0) NA NA NA
"NW_011935967.1" "Gnomon" "mRNA" 52393 75932 NA "+" NA "rna-XM_011439697.2" c("GeneID:105335675", "Genbank:XM_011439697.2") "XM_011439697.2" NA "mRNA" NA NA NA "LOC105335675" NA gene-LOC105335675 "Supporting evidence includes similarity to: 4 ESTs, 5 Proteins, and 100% coverage of the annotated genomic feature by RNAseq alignments, including 43 samples with support for all annotated introns" "adenylate cyclase type 9, transcript variant X1" "XM_011439697.2" NA character(0) NA character(0) NA NA NA NA NA NA NA NA NA NA NA NA character(0) NA NA NA NA NA NA NA NA NA NA character(0) NA NA character(0) NA NA NA
"NW_011935967.1" "Gnomon" "mRNA" 52394 75932 NA "+" NA "rna-XM_011439698.2" c("GeneID:105335675", "Genbank:XM_011439698.2") "XM_011439698.2" NA "mRNA" NA NA NA "LOC105335675" NA gene-LOC105335675 "Supporting evidence includes similarity to: 4 ESTs, 5 Proteins, and 100% coverage of the annotated genomic feature by RNAseq alignments, including 156 samples with support for all annotated introns" "adenylate cyclase type 9, transcript variant X2" "XM_011439698.2" NA character(0) NA character(0) NA NA NA NA NA NA NA NA NA NA NA NA character(0) NA NA NA NA NA NA NA NA NA NA character(0) NA NA character(0) NA NA NA
"NW_011935971.1" "Gnomon" "mRNA" 43980 58119 NA "-" NA "rna-XM_011439739.2" c("GeneID:105335704", "Genbank:XM_011439739.2") "XM_011439739.2" NA "mRNA" NA NA NA "LOC105335704" NA gene-LOC105335704 "Supporting evidence includes similarity to: 19 ESTs, and 100% coverage of the annotated genomic feature by RNAseq alignments, including 3 samples with support for all annotated introns" "signal transducer and activator of transcription C-like, transcript variant X5" "XM_011439739.2" NA character(0) NA character(0) NA NA NA NA NA NA NA NA NA NA NA NA character(0) NA NA NA NA NA NA NA NA NA NA character(0) NA NA character(0) NA NA NA
"NW_011935971.1" "Gnomon" "mRNA" 43980 55163 NA "-" NA "rna-XM_011439737.2" c("GeneID:105335704", "Genbank:XM_011439737.2") "XM_011439737.2" NA "mRNA" NA NA NA "LOC105335704" NA gene-LOC105335704 "Supporting evidence includes similarity to: 19 ESTs, and 100% coverage of the annotated genomic feature by RNAseq alignments, including 15 samples with support for all annotated introns" "signal transducer and activator of transcription C-like, transcript variant X2" "XM_011439737.2" NA character(0) NA character(0) NA NA NA NA NA NA NA NA NA NA NA NA character(0) NA NA NA NA NA NA NA NA NA NA character(0) NA NA character(0) NA NA NA
"NW_011935971.1" "Gnomon" "mRNA" 43980 52006 NA "-" NA "rna-XM_011439738.2" c("GeneID:105335704", "Genbank:XM_011439738.2") "XM_011439738.2" NA "mRNA" NA NA NA "LOC105335704" NA gene-LOC105335704 "Supporting evidence includes similarity to: 19 ESTs, and 100% coverage of the annotated genomic feature by RNAseq alignments, including 16 samples with support for all annotated introns" "signal transducer and activator of transcription C-like, transcript variant X3" "XM_011439738.2" NA character(0) NA character(0) NA NA NA NA NA NA NA NA NA NA NA NA character(0) NA NA NA NA NA NA NA NA NA NA character(0) NA NA character(0) NA NA NA
"NW_011935971.1" "Gnomon" "mRNA" 43980 52003 NA "-" NA "rna-XM_011439736.2" c("GeneID:105335704", "Genbank:XM_011439736.2") "XM_011439736.2" NA "mRNA" NA NA NA "LOC105335704" NA gene-LOC105335704 "Supporting evidence includes similarity to: 20 ESTs, and 100% coverage of the annotated genomic feature by RNAseq alignments, including 23 samples with support for all annotated introns" "signal transducer and activator of transcription C-like, transcript variant X1" "XM_011439736.2" NA character(0) NA character(0) NA NA NA NA NA NA NA NA NA NA NA NA character(0) NA NA NA NA NA NA NA NA NA NA character(0) NA NA character(0) NA NA NA
"NW_011935971.1" "Gnomon" "mRNA" 43980 52002 NA "-" NA "rna-XM_020070388.1" c("GeneID:105335704", "Genbank:XM_020070388.1") "XM_020070388.1" NA "mRNA" NA NA NA "LOC105335704" NA gene-LOC105335704 "Supporting evidence includes similarity to: 19 ESTs, and 100% coverage of the annotated genomic feature by RNAseq alignments, including 6 samples with support for all annotated introns" "signal transducer and activator of transcription C-like, transcript variant X7" "XM_020070388.1" NA character(0) NA character(0) NA NA NA NA NA NA NA NA NA NA NA NA character(0) NA NA NA NA NA NA NA NA NA NA character(0) NA NA character(0) NA NA NA
"NW_011935971.1" "Gnomon" "mRNA" 43980 51998 NA "-" NA "rna-XM_011439740.2" c("GeneID:105335704", "Genbank:XM_011439740.2") "XM_011439740.2" NA "mRNA" NA NA NA "LOC105335704" NA gene-LOC105335704 "Supporting evidence includes similarity to: 21 ESTs, and 100% coverage of the annotated genomic feature by RNAseq alignments, including 48 samples with support for all annotated introns" "signal transducer and activator of transcription C-like, transcript variant X6" "XM_011439740.2" NA character(0) NA character(0) NA NA NA NA NA NA NA NA NA NA NA NA character(0) NA NA NA NA NA NA NA NA NA NA character(0) NA NA character(0) NA NA NA
"NW_011935971.1" "Gnomon" "mRNA" 43980 51956 NA "-" NA "rna-XM_020070387.1" c("GeneID:105335704", "Genbank:XM_020070387.1") "XM_020070387.1" NA "mRNA" NA NA NA "LOC105335704" NA gene-LOC105335704 "Supporting evidence includes similarity to: 19 ESTs, and 100% coverage of the annotated genomic feature by RNAseq alignments, including 9 samples with support for all annotated introns" "signal transducer and activator of transcription C-like, transcript variant X4" "XM_020070387.1" NA character(0) NA character(0) NA NA NA NA NA NA NA NA NA NA NA NA character(0) NA NA NA NA NA NA NA NA NA NA character(0) NA NA character(0) NA NA NA
"NW_011935972.1" "Gnomon" "mRNA" 27222 39753 NA "-" NA "rna-XM_011439825.2" c("GeneID:105335754", "Genbank:XM_011439825.2") "XM_011439825.2" NA "mRNA" NA NA NA "LOC105335754" NA gene-LOC105335754 "Supporting evidence includes similarity to: 1 EST, 5 Proteins, and 100% coverage of the annotated genomic feature by RNAseq alignments, including 28 samples with support for all annotated introns" "cell division cycle and apoptosis regulator protein 1" "XM_011439825.2" NA character(0) NA character(0) NA NA NA NA NA NA NA NA NA NA NA NA character(0) NA NA NA NA NA NA NA NA NA NA character(0) NA NA character(0) NA NA NA
"NW_011935978.1" "Gnomon" "mRNA" 175304 201793 NA "+" NA "rna-XM_011439971.2" c("GeneID:105335847", "Genbank:XM_011439971.2") "XM_011439971.2" NA "mRNA" NA NA NA "LOC105335847" NA gene-LOC105335847 "Supporting evidence includes similarity to: 6 Proteins, and 100% coverage of the annotated genomic feature by RNAseq alignments, including 68 samples with support for all annotated introns" "mitogen-activated protein kinase kinase kinase 2, transcript variant X1" "XM_011439971.2" NA character(0) NA character(0) NA NA NA NA NA NA NA NA NA NA NA NA character(0) NA NA NA NA NA NA NA NA NA NA character(0) NA NA character(0) NA NA NA
"NW_011935978.1" "Gnomon" "mRNA" 175304 201793 NA "+" NA "rna-XM_011439977.2" c("GeneID:105335847", "Genbank:XM_011439977.2") "XM_011439977.2" NA "mRNA" NA NA NA "LOC105335847" NA gene-LOC105335847 "Supporting evidence includes similarity to: 6 Proteins, and 100% coverage of the annotated genomic feature by RNAseq alignments, including 69 samples with support for all annotated introns" "mitogen-activated protein kinase kinase kinase 2, transcript variant X5" "XM_011439977.2" NA character(0) NA character(0) NA NA NA NA NA NA NA NA NA NA NA NA character(0) NA NA NA NA NA NA NA NA NA NA character(0) NA NA character(0) NA NA NA
"NW_011935978.1" "Gnomon" "mRNA" 175720 201793 NA "+" NA "rna-XM_011439974.2" c("GeneID:105335847", "Genbank:XM_011439974.2") "XM_011439974.2" NA "mRNA" NA NA NA "LOC105335847" NA gene-LOC105335847 "Supporting evidence includes similarity to: 3 ESTs, 6 Proteins, and 100% coverage of the annotated genomic feature by RNAseq alignments, including 27 samples with support for all annotated introns" "mitogen-activated protein kinase kinase kinase 2, transcript variant X3" "XM_011439974.2" NA character(0) NA character(0) NA NA NA NA NA NA NA NA NA NA NA NA character(0) NA NA NA NA NA NA NA NA NA NA character(0) NA NA character(0) NA NA NA
"NW_011935978.1" "Gnomon" "mRNA" 178063 201793 NA "+" NA "rna-XM_011439975.2" c("GeneID:105335847", "Genbank:XM_011439975.2") "XM_011439975.2" NA "mRNA" NA NA NA "LOC105335847" NA gene-LOC105335847 "Supporting evidence includes similarity to: 6 Proteins, and 100% coverage of the annotated genomic feature by RNAseq alignments, including 16 samples with support for all annotated introns" "mitogen-activated protein kinase kinase kinase 2, transcript variant X4" "XM_011439975.2" NA character(0) NA character(0) NA NA NA NA NA NA NA NA NA NA NA NA character(0) NA NA NA NA NA NA NA NA NA NA character(0) NA NA character(0) NA NA NA
"NW_011935978.1" "Gnomon" "mRNA" 184374 201793 NA "+" NA "rna-XM_011439972.2" c("GeneID:105335847", "Genbank:XM_011439972.2") "XM_011439972.2" NA "mRNA" NA NA NA "LOC105335847" NA gene-LOC105335847 "Supporting evidence includes similarity to: 6 Proteins, and 100% coverage of the annotated genomic feature by RNAseq alignments, including 36 samples with support for all annotated introns" "mitogen-activated protein kinase kinase kinase 2, transcript variant X2" "XM_011439972.2" NA character(0) NA character(0) NA NA NA NA NA NA NA NA NA NA NA NA character(0) NA NA NA NA NA NA NA NA NA NA character(0) NA NA character(0) NA NA NA
"NW_011935983.1" "Gnomon" "mRNA" 306289 309947 NA "-" NA "rna-XM_011440069.2" c("GeneID:105335927", "Genbank:XM_011440069.2") "XM_011440069.2" NA "mRNA" NA NA NA "LOC105335927" NA gene-LOC105335927 "Supporting evidence includes similarity to: 1 EST, 2 Proteins, and 100% coverage of the annotated genomic feature by RNAseq alignments, including 97 samples with support for all annotated introns" "cathepsin O-like" "XM_011440069.2" NA character(0) NA character(0) NA NA NA NA NA NA NA NA NA NA NA NA character(0) NA NA NA NA NA NA NA NA NA NA character(0) NA NA character(0) NA NA NA
"NW_011935990.1" "Gnomon" "mRNA" 39598 51802 NA "+" NA "rna-XM_011440123.2" c("GeneID:105335972", "Genbank:XM_011440123.2") "XM_011440123.2" NA "mRNA" NA NA NA "LOC105335972" NA gene-LOC105335972 "Supporting evidence includes similarity to: 2 Proteins, and 98% coverage of the annotated genomic feature by RNAseq alignments" "ceramide synthase 2" "XM_011440123.2" NA character(0) NA character(0) NA NA NA NA NA NA NA NA NA NA NA NA character(0) NA NA NA NA NA NA NA NA NA NA character(0) NA NA character(0) NA NA NA
"NW_011935990.1" "Gnomon" "mRNA" 150972 170739 NA "+" NA "rna-XM_011440100.2" c("GeneID:105335956", "Genbank:XM_011440100.2") "XM_011440100.2" NA "mRNA" NA NA NA "LOC105335956" NA gene-LOC105335956 "Supporting evidence includes similarity to: 2 Proteins, and 100% coverage of the annotated genomic feature by RNAseq alignments, including 18 samples with support for all annotated introns" "mitogen-activated protein kinase kinase kinase MLT" "XM_011440100.2" NA character(0) NA character(0) NA NA NA NA NA NA NA NA NA NA NA NA character(0) NA NA NA NA NA NA NA NA NA NA character(0) NA NA character(0) NA NA NA
"NW_011935992.1" "Gnomon" "mRNA" 483290 519632 NA "+" NA "rna-XM_020070533.1" c("GeneID:105336030", "Genbank:XM_020070533.1") "XM_020070533.1" NA "mRNA" NA NA NA "LOC105336030" NA gene-LOC105336030 "Supporting evidence includes similarity to: 1 mRNA, 3 ESTs, 5 Proteins, and 100% coverage of the annotated genomic feature by RNAseq alignments, including 3 samples with support for all annotated introns" "adenylate cyclase type 2, transcript variant X1" "XM_020070533.1" NA character(0) NA character(0) NA NA NA NA NA NA NA NA NA NA NA NA character(0) NA NA NA NA NA NA NA NA NA NA character(0) NA NA character(0) NA NA NA
"NW_011935992.1" "Gnomon" "mRNA" 483290 519632 NA "+" NA "rna-XM_011440198.2" c("GeneID:105336030", "Genbank:XM_011440198.2") "XM_011440198.2" NA "mRNA" NA NA NA "LOC105336030" NA gene-LOC105336030 "Supporting evidence includes similarity to: 1 mRNA, 3 ESTs, 5 Proteins, and 100% coverage of the annotated genomic feature by RNAseq alignments, including 30 samples with support for all annotated introns" "adenylate cyclase type 2, transcript variant X3" "XM_011440198.2" NA character(0) NA character(0) NA NA NA NA NA NA NA NA NA NA NA NA character(0) NA NA NA NA NA NA NA NA NA NA character(0) NA NA character(0) NA NA NA
"NW_011935992.1" "Gnomon" "mRNA" 484420 519632 NA "+" NA "rna-XM_020070534.1" c("GeneID:105336030", "Genbank:XM_020070534.1") "XM_020070534.1" NA "mRNA" NA NA NA "LOC105336030" NA gene-LOC105336030 "Supporting evidence includes similarity to: 1 mRNA, 3 ESTs, 5 Proteins, and 100% coverage of the annotated genomic feature by RNAseq alignments, including 6 samples with support for all annotated introns" "adenylate cyclase type 2, transcript variant X2" "XM_020070534.1" NA character(0) NA character(0) NA NA NA NA NA NA NA NA NA NA NA NA character(0) NA NA NA NA NA NA NA NA NA NA character(0) NA NA character(0) NA NA NA
"NW_011935992.1" "Gnomon" "mRNA" 1079618 1080996 NA "-" NA "rna-XM_011440250.2" c("GeneID:105336068", "Genbank:XM_011440250.2") "XM_011440250.2" NA "mRNA" NA NA NA "LOC105336068" NA gene-LOC105336068 "Supporting evidence includes similarity to: 100% coverage of the annotated genomic feature by RNAseq alignments, including 171 samples with support for all annotated introns" "cyclic AMP-responsive element-binding protein 3-like protein 1" "XM_011440250.2" NA character(0) NA character(0) NA NA NA NA NA NA NA NA NA NA NA NA character(0) NA NA NA NA NA NA NA NA NA NA character(0) NA NA character(0) NA NA NA
"NW_011935992.1" "Gnomon" "mRNA" 1545566 1548145 NA "+" NA "rna-XM_011440282.2" c("GeneID:105336097", "Genbank:XM_011440282.2") "XM_011440282.2" NA "mRNA" NA NA NA "LOC105336097" NA gene-LOC105336097 "Supporting evidence includes similarity to: 10 ESTs, 6 Proteins, and 100% coverage of the annotated genomic feature by RNAseq alignments" "toll-like receptor 7" "XM_011440282.2" NA character(0) NA character(0) NA NA NA NA NA NA NA NA NA NA NA NA character(0) NA NA NA NA NA NA NA NA NA NA character(0) NA NA character(0) NA NA NA
"NW_011935992.1" "Gnomon" "mRNA" 1600252 1603445 NA "+" NA "rna-XM_011440283.2" c("GeneID:105336098", "Genbank:XM_011440283.2") "XM_011440283.2" NA "mRNA" NA NA NA "LOC105336098" NA gene-LOC105336098 "Supporting evidence includes similarity to: 5 Proteins, and 100% coverage of the annotated genomic feature by RNAseq alignments" "toll-like receptor 4" "XM_011440283.2" NA character(0) NA character(0) NA NA NA NA NA NA NA NA NA NA NA NA character(0) NA NA NA NA NA NA NA NA NA NA character(0) NA NA character(0) NA NA NA
"NW_011935992.1" "Gnomon" "mRNA" 1611690 1615772 NA "+" NA "rna-XM_011440284.2" c("GeneID:105336099", "Genbank:XM_011440284.2") "XM_011440284.2" NA "mRNA" NA NA NA "LOC105336099" NA gene-LOC105336099 "Supporting evidence includes similarity to: 1 EST, 1 Protein, and 100% coverage of the annotated genomic feature by RNAseq alignments" "toll-like receptor 4" "XM_011440284.2" NA character(0) NA character(0) NA NA NA NA NA NA NA NA NA NA NA NA character(0) NA NA NA NA NA NA NA NA NA NA character(0) NA NA character(0) NA NA NA
"NW_011935992.1" "BestRefSeq" "mRNA" 1634619 1641823 NA "+" NA "rna-NM_001308851.1" c("GeneID:105336102", "Genbank:NM_001308851.1") "NM_001308851.1" NA "mRNA" NA NA NA "LOC105336102" NA gene-LOC105336102 NA "interleukin 17-like protein" "NM_001308851.1" NA c("1641823", ".") "true" The RefSeq transcript has 17 substitutions, 4 non-frameshifting indels and aligns at 80% coverage compared to this genomic sequence "annotated by transcript or proteomic data" "similar to RNA sequence, mRNA (same species):RefSeq:NM_001308851.1" NA NA NA NA NA NA NA NA NA NA character(0) NA NA NA NA NA NA NA NA NA NA character(0) NA NA character(0) NA NA NA
"NW_011936018.1" "Gnomon" "mRNA" 122945 123723 NA "+" NA "rna-XM_011440598.1" c("GeneID:105336338", "Genbank:XM_011440598.1") "XM_011440598.1" NA "mRNA" NA NA NA "LOC105336338" NA gene-LOC105336338 "Supporting evidence includes similarity to: 1 Protein" "caspase-1-like" "XM_011440598.1" NA character(0) NA character(0) NA NA NA NA NA NA NA NA NA NA NA NA character(0) NA NA NA NA NA NA NA NA NA NA character(0) NA NA character(0) NA NA NA
"NW_011936038.1" "Gnomon" "mRNA" 369313 374779 NA "-" NA "rna-XM_011440705.2" c("GeneID:105336397", "Genbank:XM_011440705.2") "XM_011440705.2" NA "mRNA" NA NA NA "LOC105336397" NA gene-LOC105336397 "Supporting evidence includes similarity to: 1 Protein, and 100% coverage of the annotated genomic feature by RNAseq alignments, including 60 samples with support for all annotated introns" "GTPase IMAP family member 7" "XM_011440705.2" NA character(0) NA character(0) NA NA NA NA NA NA NA NA NA NA NA NA character(0) NA NA NA NA NA NA NA NA NA NA character(0) NA NA character(0) NA NA NA
"NW_011936049.1" "Gnomon" "mRNA" 530741 532472 NA "+" NA "rna-XM_011440790.2" c("GeneID:105336468", "Genbank:XM_011440790.2") "XM_011440790.2" NA "mRNA" NA NA NA "LOC105336468" NA gene-LOC105336468 "Supporting evidence includes similarity to: 34 ESTs, 6 Proteins, and 100% coverage of the annotated genomic feature by RNAseq alignments, including 176 samples with support for all annotated introns" "cyclic AMP-dependent transcription factor ATF-4" "XM_011440790.2" NA character(0) NA character(0) NA NA NA NA NA NA NA NA NA NA NA NA character(0) NA NA NA NA NA NA NA NA NA NA character(0) NA NA character(0) NA NA NA
"NW_011936076.1" "Gnomon" "mRNA" 43974 70632 NA "+" NA "rna-XM_011441030.2" c("GeneID:105336635", "Genbank:XM_011441030.2") "XM_011441030.2" NA "mRNA" NA NA NA "LOC105336635" NA gene-LOC105336635 "Supporting evidence includes similarity to: 25 ESTs, 34 Proteins, and 100% coverage of the annotated genomic feature by RNAseq alignments, including 60 samples with support for all annotated introns" "cAMP-dependent protein kinase catalytic subunit, transcript variant X5" "XM_011441030.2" NA character(0) NA character(0) NA NA NA NA NA NA NA NA NA NA NA NA character(0) NA NA NA NA NA NA NA NA NA NA character(0) NA NA character(0) NA NA NA
"NW_011936076.1" "Gnomon" "mRNA" 49982 70632 NA "+" NA "rna-XM_011441028.2" c("GeneID:105336635", "Genbank:XM_011441028.2") "XM_011441028.2" NA "mRNA" NA NA NA "LOC105336635" NA gene-LOC105336635 "Supporting evidence includes similarity to: 25 ESTs, 34 Proteins, and 100% coverage of the annotated genomic feature by RNAseq alignments, including 123 samples with support for all annotated introns" "cAMP-dependent protein kinase catalytic subunit, transcript variant X3" "XM_011441028.2" NA character(0) NA character(0) NA NA NA NA NA NA NA NA NA NA NA NA character(0) NA NA NA NA NA NA NA NA NA NA character(0) NA NA character(0) NA NA NA
"NW_011936076.1" "Gnomon" "mRNA" 50288 70632 NA "+" NA "rna-XM_011441031.2" c("GeneID:105336635", "Genbank:XM_011441031.2") "XM_011441031.2" NA "mRNA" NA NA NA "LOC105336635" NA gene-LOC105336635 "Supporting evidence includes similarity to: 25 ESTs, 34 Proteins, and 100% coverage of the annotated genomic feature by RNAseq alignments, including 53 samples with support for all annotated introns" "cAMP-dependent protein kinase catalytic subunit, transcript variant X6" "XM_011441031.2" NA character(0) NA character(0) NA NA NA NA NA NA NA NA NA NA NA NA character(0) NA NA NA NA NA NA NA NA NA NA character(0) NA NA character(0) NA NA NA
"NW_011936076.1" "Gnomon" "mRNA" 55653 70632 NA "+" NA "rna-XM_011441027.2" c("GeneID:105336635", "Genbank:XM_011441027.2") "XM_011441027.2" NA "mRNA" NA NA NA "LOC105336635" NA gene-LOC105336635 "Supporting evidence includes similarity to: 26 ESTs, 34 Proteins, and 100% coverage of the annotated genomic feature by RNAseq alignments, including 94 samples with support for all annotated introns" "cAMP-dependent protein kinase catalytic subunit, transcript variant X4" "XM_011441027.2" NA character(0) NA character(0) NA NA NA NA NA NA NA NA NA NA NA NA character(0) NA NA NA NA NA NA NA NA NA NA character(0) NA NA character(0) NA NA NA
"NW_011936076.1" "Gnomon" "mRNA" 56965 70632 NA "+" NA "rna-XM_011441035.2" c("GeneID:105336635", "Genbank:XM_011441035.2") "XM_011441035.2" NA "mRNA" NA NA NA "LOC105336635" NA gene-LOC105336635 "Supporting evidence includes similarity to: 26 ESTs, 3 Proteins, and 100% coverage of the annotated genomic feature by RNAseq alignments, including 101 samples with support for all annotated introns" "cAMP-dependent protein kinase catalytic subunit, transcript variant X11" "XM_011441035.2" NA character(0) NA character(0) NA NA NA NA NA NA NA NA NA NA NA NA character(0) NA NA NA NA NA NA NA NA NA NA character(0) NA NA character(0) NA NA NA
"NW_011936076.1" "Gnomon" "mRNA" 56967 70632 NA "+" NA "rna-XM_011441034.2" c("GeneID:105336635", "Genbank:XM_011441034.2") "XM_011441034.2" NA "mRNA" NA NA NA "LOC105336635" NA gene-LOC105336635 "Supporting evidence includes similarity to: 25 ESTs, 33 Proteins, and 100% coverage of the annotated genomic feature by RNAseq alignments, including 112 samples with support for all annotated introns" "cAMP-dependent protein kinase catalytic subunit, transcript variant X9" "XM_011441034.2" NA character(0) NA character(0) NA NA NA NA NA NA NA NA NA NA NA NA character(0) NA NA NA NA NA NA NA NA NA NA character(0) NA NA character(0) NA NA NA
"NW_011936076.1" "Gnomon" "mRNA" 58451 70632 NA "+" NA "rna-XM_011441026.2" c("GeneID:105336635", "Genbank:XM_011441026.2") "XM_011441026.2" NA "mRNA" NA NA NA "LOC105336635" NA gene-LOC105336635 "Supporting evidence includes similarity to: 25 ESTs, 3 Proteins, and 100% coverage of the annotated genomic feature by RNAseq alignments, including 98 samples with support for all annotated introns" "cAMP-dependent protein kinase catalytic subunit, transcript variant X2" "XM_011441026.2" NA character(0) NA character(0) NA NA NA NA NA NA NA NA NA NA NA NA character(0) NA NA NA NA NA NA NA NA NA NA character(0) NA NA character(0) NA NA NA
"NW_011936076.1" "Gnomon" "mRNA" 58455 70632 NA "+" NA "rna-XM_011441025.2" c("GeneID:105336635", "Genbank:XM_011441025.2") "XM_011441025.2" NA "mRNA" NA NA NA "LOC105336635" NA gene-LOC105336635 "Supporting evidence includes similarity to: 26 ESTs, 33 Proteins, and 100% coverage of the annotated genomic feature by RNAseq alignments, including 104 samples with support for all annotated introns" "cAMP-dependent protein kinase catalytic subunit, transcript variant X1" "XM_011441025.2" NA character(0) NA character(0) NA NA NA NA NA NA NA NA NA NA NA NA character(0) NA NA NA NA NA NA NA NA NA NA character(0) NA NA character(0) NA NA NA
"NW_011936076.1" "Gnomon" "mRNA" 60496 70632 NA "+" NA "rna-XM_020070774.1" c("GeneID:105336635", "Genbank:XM_020070774.1") "XM_020070774.1" NA "mRNA" NA NA NA "LOC105336635" NA gene-LOC105336635 "Supporting evidence includes similarity to: 26 ESTs, 33 Proteins, and 100% coverage of the annotated genomic feature by RNAseq alignments, including 32 samples with support for all annotated introns" "cAMP-dependent protein kinase catalytic subunit, transcript variant X10" "XM_020070774.1" NA character(0) NA character(0) NA NA NA NA NA NA NA NA NA NA NA NA character(0) NA NA NA NA NA NA NA NA NA NA character(0) NA NA character(0) NA NA NA
"NW_011936076.1" "Gnomon" "mRNA" 61309 70632 NA "+" NA "rna-XM_011441033.2" c("GeneID:105336635", "Genbank:XM_011441033.2") "XM_011441033.2" NA "mRNA" NA NA NA "LOC105336635" NA gene-LOC105336635 "Supporting evidence includes similarity to: 27 ESTs, 5 Proteins, and 100% coverage of the annotated genomic feature by RNAseq alignments, including 133 samples with support for all annotated introns" "cAMP-dependent protein kinase catalytic subunit, transcript variant X8" "XM_011441033.2" NA character(0) NA character(0) NA NA NA NA NA NA NA NA NA NA NA NA character(0) NA NA NA NA NA NA NA NA NA NA character(0) NA NA character(0) NA NA NA
"NW_011936076.1" "Gnomon" "mRNA" 61311 70632 NA "+" NA "rna-XM_011441032.2" c("GeneID:105336635", "Genbank:XM_011441032.2") "XM_011441032.2" NA "mRNA" NA NA NA "LOC105336635" NA gene-LOC105336635 "Supporting evidence includes similarity to: 26 ESTs, 58 Proteins, and 100% coverage of the annotated genomic feature by RNAseq alignments, including 153 samples with support for all annotated introns" "cAMP-dependent protein kinase catalytic subunit, transcript variant X7" "XM_011441032.2" NA character(0) NA character(0) NA NA NA NA NA NA NA NA NA NA NA NA character(0) NA NA NA NA NA NA NA NA NA NA character(0) NA NA character(0) NA NA NA
"NW_011936083.1" "Gnomon" "mRNA" 27308 32162 NA "-" NA "rna-XM_011441113.2" c("GeneID:105336684", "Genbank:XM_011441113.2") "XM_011441113.2" NA "mRNA" NA NA NA "LOC105336684" NA gene-LOC105336684 "Supporting evidence includes similarity to: 1 mRNA, 2 Proteins, and 99% coverage of the annotated genomic feature by RNAseq alignments, including 22 samples with support for all annotated introns" "toll-like receptor 13" "XM_011441113.2" NA character(0) NA character(0) NA NA NA NA NA NA NA NA NA NA NA NA character(0) NA NA NA NA NA NA NA NA NA NA character(0) NA NA character(0) NA NA NA
"NW_011936083.1" "Gnomon" "mRNA" 38667 41933 NA "-" NA "rna-XM_020070799.1" c("GeneID:105336694", "Genbank:XM_020070799.1") "XM_020070799.1" NA "mRNA" NA NA NA "LOC105336694" NA gene-LOC105336694 "Supporting evidence includes similarity to: 2 Proteins, and 100% coverage of the annotated genomic feature by RNAseq alignments" "toll-like receptor 13" "XM_020070799.1" NA character(0) NA character(0) NA NA NA NA NA NA NA NA NA NA NA NA character(0) NA NA NA NA NA NA NA NA NA NA character(0) NA NA character(0) NA NA NA
"NW_011936083.1" "Gnomon" "mRNA" 45061 52557 NA "-" NA "rna-XM_011441116.2" c("GeneID:105336687", "Genbank:XM_011441116.2") "XM_011441116.2" NA "mRNA" NA NA NA "LOC105336687" NA gene-LOC105336687 "Supporting evidence includes similarity to: 100% coverage of the annotated genomic feature by RNAseq alignments, including 28 samples with support for all annotated introns" "toll-like receptor 3, transcript variant X2" "XM_011441116.2" NA character(0) NA character(0) NA NA NA NA NA NA NA NA NA NA NA NA character(0) NA NA NA NA NA NA NA NA NA NA character(0) NA NA character(0) NA NA NA
"NW_011936083.1" "Gnomon" "mRNA" 47960 52557 NA "-" NA "rna-XM_011441117.2" c("GeneID:105336687", "Genbank:XM_011441117.2") "XM_011441117.2" NA "mRNA" NA NA NA "LOC105336687" NA gene-LOC105336687 "Supporting evidence includes similarity to: 3 ESTs, 1 Protein, and 100% coverage of the annotated genomic feature by RNAseq alignments, including 84 samples with support for all annotated introns" "toll-like receptor 3, transcript variant X1" "XM_011441117.2" NA character(0) NA character(0) NA NA NA NA NA NA NA NA NA NA NA NA character(0) NA NA NA NA NA NA NA NA NA NA character(0) NA NA character(0) NA NA NA
"NW_011936085.1" "Gnomon" "mRNA" 362126 366653 NA "+" NA "rna-XM_011441150.2" c("GeneID:105336717", "Genbank:XM_011441150.2") "XM_011441150.2" NA "mRNA" NA NA NA "LOC105336717" NA gene-LOC105336717 "Supporting evidence includes similarity to: 4 Proteins, and 100% coverage of the annotated genomic feature by RNAseq alignments, including 39 samples with support for all annotated introns" "toll-like receptor 2" "XM_011441150.2" NA character(0) NA character(0) NA NA NA NA NA NA NA NA NA NA NA NA character(0) NA NA NA NA NA NA NA NA NA NA character(0) NA NA character(0) NA NA NA
"NW_011936094.1" "Gnomon" "mRNA" 322864 353170 NA "-" NA "rna-XM_020070896.1" c("GeneID:105336892", "Genbank:XM_020070896.1") "XM_020070896.1" NA "mRNA" NA NA NA "LOC105336892" NA gene-LOC105336892 "Supporting evidence includes similarity to: 14 ESTs, 4 Proteins, and 99% coverage of the annotated genomic feature by RNAseq alignments" "RAC-gamma serine/threonine-protein kinase-like" "XM_020070896.1" NA character(0) "true" The sequence of the model RefSeq transcript was modified relative to this genomic sequence to represent the inferred CDS: added 79 bases not found in genome assembly "annotated by transcript or proteomic data" "similar to RNA sequence (same species):INSD:GECI01002559.1" NA NA NA NA NA NA NA NA NA NA character(0) NA NA NA NA NA NA NA NA NA NA character(0) NA NA character(0) NA NA NA
"NW_011936097.1" "Gnomon" "mRNA" 59321 66953 NA "+" NA "rna-XM_011441398.2" c("GeneID:105336915", "Genbank:XM_011441398.2") "XM_011441398.2" NA "mRNA" NA NA NA "LOC105336915" NA gene-LOC105336915 "Supporting evidence includes similarity to: 8 ESTs, 2 Proteins, and 100% coverage of the annotated genomic feature by RNAseq alignments, including 118 samples with support for all annotated introns" "bcl-2 homologous antagonist/killer-like" "XM_011441398.2" NA character(0) NA character(0) NA NA NA NA NA NA NA NA NA NA NA NA character(0) NA NA NA NA NA NA NA NA NA NA character(0) NA NA character(0) NA NA NA
"NW_011936103.1" "Gnomon" "mRNA" 752181 774637 NA "-" NA "rna-XM_011441560.2" c("GeneID:105337008", "Genbank:XM_011441560.2") "XM_011441560.2" NA "mRNA" NA NA NA "LOC105337008" NA gene-LOC105337008 "Supporting evidence includes similarity to: 21 ESTs, 3 Proteins, and 100% coverage of the annotated genomic feature by RNAseq alignments, including 62 samples with support for all annotated introns" "calpain-B, transcript variant X15" "XM_011441560.2" NA character(0) NA character(0) NA NA NA NA NA NA NA NA NA NA NA NA character(0) NA NA NA NA NA NA NA NA NA NA character(0) NA NA character(0) NA NA NA
"NW_011936103.1" "Gnomon" "mRNA" 752181 774637 NA "-" NA "rna-XM_011441554.2" c("GeneID:105337008", "Genbank:XM_011441554.2") "XM_011441554.2" NA "mRNA" NA NA NA "LOC105337008" NA gene-LOC105337008 "Supporting evidence includes similarity to: 21 ESTs, 3 Proteins, and 100% coverage of the annotated genomic feature by RNAseq alignments, including 62 samples with support for all annotated introns" "calpain-B, transcript variant X9" "XM_011441554.2" NA character(0) NA character(0) NA NA NA NA NA NA NA NA NA NA NA NA character(0) NA NA NA NA NA NA NA NA NA NA character(0) NA NA character(0) NA NA NA
"NW_011936103.1" "Gnomon" "mRNA" 752181 774637 NA "-" NA "rna-XM_011441558.2" c("GeneID:105337008", "Genbank:XM_011441558.2") "XM_011441558.2" NA "mRNA" NA NA NA "LOC105337008" NA gene-LOC105337008 "Supporting evidence includes similarity to: 21 ESTs, 3 Proteins, and 100% coverage of the annotated genomic feature by RNAseq alignments, including 61 samples with support for all annotated introns" "calpain-B, transcript variant X13" "XM_011441558.2" NA character(0) NA character(0) NA NA NA NA NA NA NA NA NA NA NA NA character(0) NA NA NA NA NA NA NA NA NA NA character(0) NA NA character(0) NA NA NA
"NW_011936103.1" "Gnomon" "mRNA" 752181 774637 NA "-" NA "rna-XM_011441556.2" c("GeneID:105337008", "Genbank:XM_011441556.2") "XM_011441556.2" NA "mRNA" NA NA NA "LOC105337008" NA gene-LOC105337008 "Supporting evidence includes similarity to: 21 ESTs, 3 Proteins, and 100% coverage of the annotated genomic feature by RNAseq alignments, including 32 samples with support for all annotated introns" "calpain-B, transcript variant X11" "XM_011441556.2" NA character(0) NA character(0) NA NA NA NA NA NA NA NA NA NA NA NA character(0) NA NA NA NA NA NA NA NA NA NA character(0) NA NA character(0) NA NA NA
"NW_011936103.1" "Gnomon" "mRNA" 752181 774637 NA "-" NA "rna-XM_011441552.2" c("GeneID:105337008", "Genbank:XM_011441552.2") "XM_011441552.2" NA "mRNA" NA NA NA "LOC105337008" NA gene-LOC105337008 "Supporting evidence includes similarity to: 23 ESTs, 3 Proteins, and 100% coverage of the annotated genomic feature by RNAseq alignments, including 19 samples with support for all annotated introns" "calpain-B, transcript variant X7" "XM_011441552.2" NA character(0) NA character(0) NA NA NA NA NA NA NA NA NA NA NA NA character(0) NA NA NA NA NA NA NA NA NA NA character(0) NA NA character(0) NA NA NA
"NW_011936103.1" "Gnomon" "mRNA" 752181 774637 NA "-" NA "rna-XM_011441547.2" c("GeneID:105337008", "Genbank:XM_011441547.2") "XM_011441547.2" NA "mRNA" NA NA NA "LOC105337008" NA gene-LOC105337008 "Supporting evidence includes similarity to: 21 ESTs, 3 Proteins, and 100% coverage of the annotated genomic feature by RNAseq alignments, including 11 samples with support for all annotated introns" "calpain-B, transcript variant X1" "XM_011441547.2" NA character(0) NA character(0) NA NA NA NA NA NA NA NA NA NA NA NA character(0) NA NA NA NA NA NA NA NA NA NA character(0) NA NA character(0) NA NA NA
"NW_011936103.1" "Gnomon" "mRNA" 752181 774637 NA "-" NA "rna-XM_011441563.2" c("GeneID:105337008", "Genbank:XM_011441563.2") "XM_011441563.2" NA "mRNA" NA NA NA "LOC105337008" NA gene-LOC105337008 "Supporting evidence includes similarity to: 28 ESTs, 5 Proteins, and 100% coverage of the annotated genomic feature by RNAseq alignments, including 134 samples with support for all annotated introns" "calpain-B, transcript variant X18" "XM_011441563.2" NA character(0) NA character(0) NA NA NA NA NA NA NA NA NA NA NA NA character(0) NA NA NA NA NA NA NA NA NA NA character(0) NA NA character(0) NA NA NA
"NW_011936103.1" "Gnomon" "mRNA" 752181 774637 NA "-" NA "rna-XM_011441561.2" c("GeneID:105337008", "Genbank:XM_011441561.2") "XM_011441561.2" NA "mRNA" NA NA NA "LOC105337008" NA gene-LOC105337008 "Supporting evidence includes similarity to: 25 ESTs, 4 Proteins, and 100% coverage of the annotated genomic feature by RNAseq alignments, including 68 samples with support for all annotated introns" "calpain-B, transcript variant X16" "XM_011441561.2" NA character(0) NA character(0) NA NA NA NA NA NA NA NA NA NA NA NA character(0) NA NA NA NA NA NA NA NA NA NA character(0) NA NA character(0) NA NA NA
"NW_011936103.1" "Gnomon" "mRNA" 752181 774637 NA "-" NA "rna-XM_011441555.2" c("GeneID:105337008", "Genbank:XM_011441555.2") "XM_011441555.2" NA "mRNA" NA NA NA "LOC105337008" NA gene-LOC105337008 "Supporting evidence includes similarity to: 23 ESTs, 4 Proteins, and 100% coverage of the annotated genomic feature by RNAseq alignments, including 69 samples with support for all annotated introns" "calpain-B, transcript variant X10" "XM_011441555.2" NA character(0) NA character(0) NA NA NA NA NA NA NA NA NA NA NA NA character(0) NA NA NA NA NA NA NA NA NA NA character(0) NA NA character(0) NA NA NA
"NW_011936103.1" "Gnomon" "mRNA" 752181 774637 NA "-" NA "rna-XM_011441559.2" c("GeneID:105337008", "Genbank:XM_011441559.2") "XM_011441559.2" NA "mRNA" NA NA NA "LOC105337008" NA gene-LOC105337008 "Supporting evidence includes similarity to: 23 ESTs, 4 Proteins, and 100% coverage of the annotated genomic feature by RNAseq alignments, including 64 samples with support for all annotated introns" "calpain-B, transcript variant X14" "XM_011441559.2" NA character(0) NA character(0) NA NA NA NA NA NA NA NA NA NA NA NA character(0) NA NA NA NA NA NA NA NA NA NA character(0) NA NA character(0) NA NA NA
"NW_011936103.1" "Gnomon" "mRNA" 752181 774637 NA "-" NA "rna-XM_011441557.2" c("GeneID:105337008", "Genbank:XM_011441557.2") "XM_011441557.2" NA "mRNA" NA NA NA "LOC105337008" NA gene-LOC105337008 "Supporting evidence includes similarity to: 23 ESTs, 4 Proteins, and 100% coverage of the annotated genomic feature by RNAseq alignments, including 33 samples with support for all annotated introns" "calpain-B, transcript variant X12" "XM_011441557.2" NA character(0) NA character(0) NA NA NA NA NA NA NA NA NA NA NA NA character(0) NA NA NA NA NA NA NA NA NA NA character(0) NA NA character(0) NA NA NA
"NW_011936103.1" "Gnomon" "mRNA" 752181 774637 NA "-" NA "rna-XM_011441553.2" c("GeneID:105337008", "Genbank:XM_011441553.2") "XM_011441553.2" NA "mRNA" NA NA NA "LOC105337008" NA gene-LOC105337008 "Supporting evidence includes similarity to: 25 ESTs, 5 Proteins, and 100% coverage of the annotated genomic feature by RNAseq alignments, including 22 samples with support for all annotated introns" "calpain-B, transcript variant X8" "XM_011441553.2" NA character(0) NA character(0) NA NA NA NA NA NA NA NA NA NA NA NA character(0) NA NA NA NA NA NA NA NA NA NA character(0) NA NA character(0) NA NA NA
"NW_011936103.1" "Gnomon" "mRNA" 752181 774637 NA "-" NA "rna-XM_011441551.2" c("GeneID:105337008", "Genbank:XM_011441551.2") "XM_011441551.2" NA "mRNA" NA NA NA "LOC105337008" NA gene-LOC105337008 "Supporting evidence includes similarity to: 23 ESTs, 4 Proteins, and 100% coverage of the annotated genomic feature by RNAseq alignments, including 11 samples with support for all annotated introns" "calpain-B, transcript variant X6" "XM_011441551.2" NA character(0) NA character(0) NA NA NA NA NA NA NA NA NA NA NA NA character(0) NA NA NA NA NA NA NA NA NA NA character(0) NA NA character(0) NA NA NA
"NW_011936103.1" "Gnomon" "mRNA" 752181 774635 NA "-" NA "rna-XM_011441548.2" c("GeneID:105337008", "Genbank:XM_011441548.2") "XM_011441548.2" NA "mRNA" NA NA NA "LOC105337008" NA gene-LOC105337008 "Supporting evidence includes similarity to: 21 ESTs, 3 Proteins, and 100% coverage of the annotated genomic feature by RNAseq alignments, including 11 samples with support for all annotated introns" "calpain-B, transcript variant X2" "XM_011441548.2" NA character(0) NA character(0) NA NA NA NA NA NA NA NA NA NA NA NA character(0) NA NA NA NA NA NA NA NA NA NA character(0) NA NA character(0) NA NA NA
"NW_011936103.1" "Gnomon" "mRNA" 752181 774604 NA "-" NA "rna-XM_011441549.2" c("GeneID:105337008", "Genbank:XM_011441549.2") "XM_011441549.2" NA "mRNA" NA NA NA "LOC105337008" NA gene-LOC105337008 "Supporting evidence includes similarity to: 21 ESTs, 3 Proteins, and 100% coverage of the annotated genomic feature by RNAseq alignments, including 8 samples with support for all annotated introns" "calpain-B, transcript variant X4" "XM_011441549.2" NA character(0) NA character(0) NA NA NA NA NA NA NA NA NA NA NA NA character(0) NA NA NA NA NA NA NA NA NA NA character(0) NA NA character(0) NA NA NA
"NW_011936103.1" "Gnomon" "mRNA" 752181 774604 NA "-" NA "rna-XM_020070931.1" c("GeneID:105337008", "Genbank:XM_020070931.1") "XM_020070931.1" NA "mRNA" NA NA NA "LOC105337008" NA gene-LOC105337008 "Supporting evidence includes similarity to: 21 ESTs, 3 Proteins, and 100% coverage of the annotated genomic feature by RNAseq alignments, including 9 samples with support for all annotated introns" "calpain-B, transcript variant X5" "XM_020070931.1" NA character(0) NA character(0) NA NA NA NA NA NA NA NA NA NA NA NA character(0) NA NA NA NA NA NA NA NA NA NA character(0) NA NA character(0) NA NA NA
"NW_011936103.1" "Gnomon" "mRNA" 752181 774603 NA "-" NA "rna-XM_020070930.1" c("GeneID:105337008", "Genbank:XM_020070930.1") "XM_020070930.1" NA "mRNA" NA NA NA "LOC105337008" NA gene-LOC105337008 "Supporting evidence includes similarity to: 21 ESTs, 3 Proteins, and 100% coverage of the annotated genomic feature by RNAseq alignments, including 4 samples with support for all annotated introns" "calpain-B, transcript variant X3" "XM_020070930.1" NA character(0) NA character(0) NA NA NA NA NA NA NA NA NA NA NA NA character(0) NA NA NA NA NA NA NA NA NA NA character(0) NA NA character(0) NA NA NA
"NW_011936103.1" "Gnomon" "mRNA" 752181 771980 NA "-" NA "rna-XM_011441562.2" c("GeneID:105337008", "Genbank:XM_011441562.2") "XM_011441562.2" NA "mRNA" NA NA NA "LOC105337008" NA gene-LOC105337008 "Supporting evidence includes similarity to: 21 ESTs, 3 Proteins, and 100% coverage of the annotated genomic feature by RNAseq alignments, including 11 samples with support for all annotated introns" "calpain-B, transcript variant X17" "XM_011441562.2" NA character(0) NA character(0) NA NA NA NA NA NA NA NA NA NA NA NA character(0) NA NA NA NA NA NA NA NA NA NA character(0) NA NA character(0) NA NA NA
"NW_011936103.1" "Gnomon" "mRNA" 752181 771980 NA "-" NA "rna-XM_011441564.2" c("GeneID:105337008", "Genbank:XM_011441564.2") "XM_011441564.2" NA "mRNA" NA NA NA "LOC105337008" NA gene-LOC105337008 "Supporting evidence includes similarity to: 23 ESTs, 10 Proteins, and 100% coverage of the annotated genomic feature by RNAseq alignments, including 11 samples with support for all annotated introns" "calpain-B, transcript variant X19" "XM_011441564.2" NA character(0) NA character(0) NA NA NA NA NA NA NA NA NA NA NA NA character(0) NA NA NA NA NA NA NA NA NA NA character(0) NA NA character(0) NA NA NA
"NW_011936106.1" "Gnomon" "mRNA" 447492 450586 NA "+" NA "rna-XM_011441642.2" c("GeneID:105337070", "Genbank:XM_011441642.2") "XM_011441642.2" NA "mRNA" NA NA NA "LOC105337070" NA gene-LOC105337070 "Supporting evidence includes similarity to: 3 ESTs, 7 Proteins, and 100% coverage of the annotated genomic feature by RNAseq alignments, including 114 samples with support for all annotated introns" "eukaryotic translation initiation factor 2-alpha kinase 3, transcript variant X1" "XM_011441642.2" NA character(0) NA character(0) NA NA NA NA NA NA NA NA NA NA NA NA character(0) NA NA NA NA NA NA NA NA NA NA character(0) NA NA character(0) NA NA NA
"NW_011936106.1" "Gnomon" "mRNA" 447495 450586 NA "+" NA "rna-XM_011441643.2" c("GeneID:105337070", "Genbank:XM_011441643.2") "XM_011441643.2" NA "mRNA" NA NA NA "LOC105337070" NA gene-LOC105337070 "Supporting evidence includes similarity to: 2 ESTs, 7 Proteins, and 100% coverage of the annotated genomic feature by RNAseq alignments, including 84 samples with support for all annotated introns" "eukaryotic translation initiation factor 2-alpha kinase 3, transcript variant X2" "XM_011441643.2" NA character(0) NA character(0) NA NA NA NA NA NA NA NA NA NA NA NA character(0) NA NA NA NA NA NA NA NA NA NA character(0) NA NA character(0) NA NA NA
"NW_011936120.1" "Gnomon" "mRNA" 217684 232268 NA "+" NA "rna-XM_011441955.2" c("GeneID:105337295", "Genbank:XM_011441955.2") "XM_011441955.2" NA "mRNA" NA NA NA "LOC105337295" NA gene-LOC105337295 "Supporting evidence includes similarity to: 7 ESTs, 1 Protein, and 100% coverage of the annotated genomic feature by RNAseq alignments, including 1 sample with support for all annotated introns" "sterile alpha and TIR motif-containing protein 1, transcript variant X2" "XM_011441955.2" NA character(0) NA character(0) NA NA NA NA NA NA NA NA NA NA NA NA character(0) NA NA NA NA NA NA NA NA NA NA character(0) NA NA character(0) NA NA NA
"NW_011936120.1" "Gnomon" "mRNA" 217684 232268 NA "+" NA "rna-XM_011441954.2" c("GeneID:105337295", "Genbank:XM_011441954.2") "XM_011441954.2" NA "mRNA" NA NA NA "LOC105337295" NA gene-LOC105337295 "Supporting evidence includes similarity to: 4 ESTs, 1 Protein, and 100% coverage of the annotated genomic feature by RNAseq alignments, including 14 samples with support for all annotated introns" "sterile alpha and TIR motif-containing protein 1, transcript variant X1" "XM_011441954.2" NA character(0) NA character(0) NA NA NA NA NA NA NA NA NA NA NA NA character(0) NA NA NA NA NA NA NA NA NA NA character(0) NA NA character(0) NA NA NA
"NW_011936120.1" "Gnomon" "mRNA" 217684 232268 NA "+" NA "rna-XM_011441956.2" c("GeneID:105337295", "Genbank:XM_011441956.2") "XM_011441956.2" NA "mRNA" NA NA NA "LOC105337295" NA gene-LOC105337295 "Supporting evidence includes similarity to: 4 ESTs, 1 Protein, and 100% coverage of the annotated genomic feature by RNAseq alignments, including 53 samples with support for all annotated introns" "sterile alpha and TIR motif-containing protein 1, transcript variant X3" "XM_011441956.2" NA character(0) NA character(0) NA NA NA NA NA NA NA NA NA NA NA NA character(0) NA NA NA NA NA NA NA NA NA NA character(0) NA NA character(0) NA NA NA
"NW_011936120.1" "Gnomon" "mRNA" 217684 225957 NA "+" NA "rna-XM_011441957.2" c("GeneID:105337295", "Genbank:XM_011441957.2") "XM_011441957.2" NA "mRNA" NA NA NA "LOC105337295" NA gene-LOC105337295 "Supporting evidence includes similarity to: 3 ESTs, 1 Protein, and 100% coverage of the annotated genomic feature by RNAseq alignments, including 27 samples with support for all annotated introns" "sterile alpha and TIR motif-containing protein 1, transcript variant X4" "XM_011441957.2" NA character(0) NA character(0) NA NA NA NA NA NA NA NA NA NA NA NA character(0) NA NA NA NA NA NA NA NA NA NA character(0) NA NA character(0) NA NA NA
"NW_011936120.1" "Gnomon" "mRNA" 446662 454426 NA "-" NA "rna-XM_011441993.2" c("GeneID:105337313", "Genbank:XM_011441993.2") "XM_011441993.2" NA "mRNA" NA NA NA "LOC105337313" NA gene-LOC105337313 "Supporting evidence includes similarity to: 3 ESTs, and 100% coverage of the annotated genomic feature by RNAseq alignments, including 32 samples with support for all annotated introns" "CD151 antigen, transcript variant X4" "XM_011441993.2" NA character(0) NA character(0) NA NA NA NA NA NA NA NA NA NA NA NA character(0) NA NA NA NA NA NA NA NA NA NA character(0) NA NA character(0) NA NA NA
"NW_011936120.1" "Gnomon" "mRNA" 446662 454394 NA "-" NA "rna-XM_011441991.2" c("GeneID:105337313", "Genbank:XM_011441991.2") "XM_011441991.2" NA "mRNA" NA NA NA "LOC105337313" NA gene-LOC105337313 "Supporting evidence includes similarity to: 100% coverage of the annotated genomic feature by RNAseq alignments, including 28 samples with support for all annotated introns" "CD151 antigen, transcript variant X3" "XM_011441991.2" NA character(0) NA character(0) NA NA NA NA NA NA NA NA NA NA NA NA character(0) NA NA NA NA NA NA NA NA NA NA character(0) NA NA character(0) NA NA NA
"NW_011936120.1" "Gnomon" "mRNA" 446662 453159 NA "-" NA "rna-XM_011441990.2" c("GeneID:105337313", "Genbank:XM_011441990.2") "XM_011441990.2" NA "mRNA" NA NA NA "LOC105337313" NA gene-LOC105337313 "Supporting evidence includes similarity to: 100% coverage of the annotated genomic feature by RNAseq alignments, including 43 samples with support for all annotated introns" "CD151 antigen, transcript variant X1" "XM_011441990.2" NA character(0) NA character(0) NA NA NA NA NA NA NA NA NA NA NA NA character(0) NA NA NA NA NA NA NA NA NA NA character(0) NA NA character(0) NA NA NA
"NW_011936120.1" "Gnomon" "mRNA" 446662 453159 NA "-" NA "rna-XM_011441992.2" c("GeneID:105337313", "Genbank:XM_011441992.2") "XM_011441992.2" NA "mRNA" NA NA NA "LOC105337313" NA gene-LOC105337313 "Supporting evidence includes similarity to: 2 ESTs, and 100% coverage of the annotated genomic feature by RNAseq alignments, including 50 samples with support for all annotated introns" "CD151 antigen, transcript variant X2" "XM_011441992.2" NA character(0) NA character(0) NA NA NA NA NA NA NA NA NA NA NA NA character(0) NA NA NA NA NA NA NA NA NA NA character(0) NA NA character(0) NA NA NA
"NW_011936137.1" "Gnomon" "mRNA" 90267 101140 NA "-" NA "rna-XM_020071096.1" c("GeneID:105337433", "Genbank:XM_020071096.1") "XM_020071096.1" NA "mRNA" NA NA NA "LOC105337433" NA gene-LOC105337433 "Supporting evidence includes similarity to: 2 ESTs, 8 Proteins, and 98% coverage of the annotated genomic feature by RNAseq alignments" "calpain-5" "XM_020071096.1" NA character(0) "true" The sequence of the model RefSeq transcript was modified relative to this genomic sequence to represent the inferred CDS: added 26 bases not found in genome assembly "annotated by transcript or proteomic data" "similar to RNA sequence (same species):INSD:GECI01029498.1" NA NA NA NA NA NA NA NA NA NA character(0) NA NA NA NA NA NA NA NA NA NA character(0) NA NA character(0) NA NA NA
"NW_011936150.1" "Gnomon" "mRNA" 106004 116487 NA "-" NA "rna-XM_011442254.2" c("GeneID:105337521", "Genbank:XM_011442254.2") "XM_011442254.2" NA "mRNA" NA NA NA "LOC105337521" NA gene-LOC105337521 "Supporting evidence includes similarity to: 13 ESTs, 3 Proteins, and 100% coverage of the annotated genomic feature by RNAseq alignments, including 161 samples with support for all annotated introns" "rho-related GTP-binding protein RhoE, transcript variant X1" "XM_011442254.2" NA character(0) NA character(0) NA NA NA NA NA NA NA NA NA NA NA NA character(0) NA NA NA NA NA NA NA NA NA NA character(0) NA NA character(0) NA NA NA
"NW_011936150.1" "Gnomon" "mRNA" 106004 116439 NA "-" NA "rna-XM_011442255.2" c("GeneID:105337521", "Genbank:XM_011442255.2") "XM_011442255.2" NA "mRNA" NA NA NA "LOC105337521" NA gene-LOC105337521 "Supporting evidence includes similarity to: 9 ESTs, 3 Proteins, and 100% coverage of the annotated genomic feature by RNAseq alignments, including 48 samples with support for all annotated introns" "rho-related GTP-binding protein RhoE, transcript variant X2" "XM_011442255.2" NA character(0) NA character(0) NA NA NA NA NA NA NA NA NA NA NA NA character(0) NA NA NA NA NA NA NA NA NA NA character(0) NA NA character(0) NA NA NA
"NW_011936151.1" "Gnomon" "mRNA" 648868 652491 NA "+" NA "rna-XM_011442342.2" c("GeneID:105337567", "Genbank:XM_011442342.2") "XM_011442342.2" NA "mRNA" NA NA NA "LOC105337567" NA gene-LOC105337567 "Supporting evidence includes similarity to: 8 ESTs, 24 Proteins, and 100% coverage of the annotated genomic feature by RNAseq alignments, including 125 samples with support for all annotated introns" "leucine-rich repeat and death domain-containing protein 1" "XM_011442342.2" NA character(0) NA character(0) NA NA NA NA NA NA NA NA NA NA NA NA character(0) NA NA NA NA NA NA NA NA NA NA character(0) NA NA character(0) NA NA NA
"NW_011936160.1" "Gnomon" "mRNA" 209213 214690 NA "-" NA "rna-XM_011442396.2" c("GeneID:105337603", "Genbank:XM_011442396.2") "XM_011442396.2" NA "mRNA" NA NA NA "LOC105337603" NA gene-LOC105337603 "Supporting evidence includes similarity to: 1 EST, 10 Proteins, and 100% coverage of the annotated genomic feature by RNAseq alignments, including 38 samples with support for all annotated introns" "toll-like receptor 4" "XM_011442396.2" NA character(0) NA character(0) NA NA NA NA NA NA NA NA NA NA NA NA character(0) NA NA NA NA NA NA NA NA NA NA character(0) NA NA character(0) NA NA NA
"NW_011936160.1" "Gnomon" "mRNA" 218426 222509 NA "-" NA "rna-XM_011442432.2" c("GeneID:105337618", "Genbank:XM_011442432.2") "XM_011442432.2" NA "mRNA" NA NA NA "LOC105337618" NA gene-LOC105337618 "Supporting evidence includes similarity to: 2 ESTs, 6 Proteins, and 100% coverage of the annotated genomic feature by RNAseq alignments, including 17 samples with support for all annotated introns" "toll-like receptor 4" "XM_011442432.2" NA character(0) NA character(0) NA NA NA NA NA NA NA NA NA NA NA NA character(0) NA NA NA NA NA NA NA NA NA NA character(0) NA NA character(0) NA NA NA
"NW_011936160.1" "Gnomon" "mRNA" 236319 240312 NA "-" NA "rna-XM_020071165.1" c("GeneID:109617053", "Genbank:XM_020071165.1") "XM_020071165.1" NA "mRNA" NA NA NA "LOC109617053" NA gene-LOC109617053 "Supporting evidence includes similarity to: 1 EST, 5 Proteins, and 100% coverage of the annotated genomic feature by RNAseq alignments, including 36 samples with support for all annotated introns" "toll-like receptor 4" "XM_020071165.1" NA character(0) NA character(0) NA NA NA NA NA NA NA NA NA NA NA NA character(0) NA NA NA NA NA NA NA NA NA NA character(0) NA NA character(0) NA NA NA
"NW_011936160.1" "Gnomon" "mRNA" 240360 244053 NA "-" NA "rna-XM_020071167.1" c("GeneID:105337604", "Genbank:XM_020071167.1") "XM_020071167.1" NA "mRNA" NA NA NA "LOC105337604" NA gene-LOC105337604 "Supporting evidence includes similarity to: 6 ESTs, 4 Proteins, and 100% coverage of the annotated genomic feature by RNAseq alignments, including 20 samples with support for all annotated introns" "toll-like receptor 13, transcript variant X2" "XM_020071167.1" NA character(0) NA character(0) NA NA NA NA NA NA NA NA NA NA NA NA character(0) NA NA NA NA NA NA NA NA NA NA character(0) NA NA character(0) NA NA NA
"NW_011936160.1" "Gnomon" "mRNA" 241251 244415 NA "-" NA "rna-XM_020071166.1" c("GeneID:105337604", "Genbank:XM_020071166.1") "XM_020071166.1" NA "mRNA" NA NA NA "LOC105337604" NA gene-LOC105337604 "Supporting evidence includes similarity to: 3 ESTs, 4 Proteins, and 100% coverage of the annotated genomic feature by RNAseq alignments, including 9 samples with support for all annotated introns" "toll-like receptor 13, transcript variant X1" "XM_020071166.1" NA character(0) NA character(0) NA NA NA NA NA NA NA NA NA NA NA NA character(0) NA NA NA NA NA NA NA NA NA NA character(0) NA NA character(0) NA NA NA
"NW_011936166.1" "Gnomon" "mRNA" 455 7452 NA "-" NA "rna-XM_011442454.2" c("GeneID:105337632", "Genbank:XM_011442454.2") "XM_011442454.2" NA "mRNA" NA NA NA "LOC105337632" NA gene-LOC105337632 "Supporting evidence includes similarity to: 4 Proteins, and 100% coverage of the annotated genomic feature by RNAseq alignments, including 31 samples with support for all annotated introns" "myeloid differentiation primary response protein MyD88, transcript variant X1" "XM_011442454.2" NA character(0) NA character(0) NA NA NA NA NA NA NA NA NA NA NA NA character(0) NA NA NA NA NA NA NA NA NA NA character(0) NA NA character(0) NA NA NA
"NW_011936166.1" "Gnomon" "mRNA" 455 7350 NA "-" NA "rna-XM_020071178.1" c("GeneID:105337632", "Genbank:XM_020071178.1") "XM_020071178.1" NA "mRNA" NA NA NA "LOC105337632" NA gene-LOC105337632 "Supporting evidence includes similarity to: 100% coverage of the annotated genomic feature by RNAseq alignments, including 49 samples with support for all annotated introns" "myeloid differentiation primary response protein MyD88, transcript variant X2" "XM_020071178.1" NA character(0) NA character(0) NA NA NA NA NA NA NA NA NA NA NA NA character(0) NA NA NA NA NA NA NA NA NA NA character(0) NA NA character(0) NA NA NA
"NW_011936182.1" "Gnomon" "mRNA" 22821 37477 NA "-" NA "rna-XM_011442577.2" c("GeneID:105337715", "Genbank:XM_011442577.2") "XM_011442577.2" NA "mRNA" NA NA NA "LOC105337715" NA gene-LOC105337715 "Supporting evidence includes similarity to: 5 ESTs, 5 Proteins, and 100% coverage of the annotated genomic feature by RNAseq alignments, including 53 samples with support for all annotated introns" "calpain-9, transcript variant X1" "XM_011442577.2" NA character(0) NA character(0) NA NA NA NA NA NA NA NA NA NA NA NA character(0) NA NA NA NA NA NA NA NA NA NA character(0) NA NA character(0) NA NA NA
"NW_011936182.1" "Gnomon" "mRNA" 22821 36714 NA "-" NA "rna-XM_020071207.1" c("GeneID:105337715", "Genbank:XM_020071207.1") "XM_020071207.1" NA "mRNA" NA NA NA "LOC105337715" NA gene-LOC105337715 "Supporting evidence includes similarity to: 5 ESTs, 5 Proteins, and 100% coverage of the annotated genomic feature by RNAseq alignments, including 13 samples with support for all annotated introns" "calpain-9, transcript variant X2" "XM_020071207.1" NA character(0) NA character(0) NA NA NA NA NA NA NA NA NA NA NA NA character(0) NA NA NA NA NA NA NA NA NA NA character(0) NA NA character(0) NA NA NA
"NW_011936184.1" "Gnomon" "mRNA" 14310 17579 NA "-" NA "rna-XM_020071210.1" c("GeneID:105337737", "Genbank:XM_020071210.1") "XM_020071210.1" NA "mRNA" NA NA NA "LOC105337737" NA gene-LOC105337737 "Supporting evidence includes similarity to: 14 ESTs, 6 Proteins, and 100% coverage of the annotated genomic feature by RNAseq alignments" "toll-like receptor 4" "XM_020071210.1" NA character(0) NA character(0) NA NA NA NA NA NA NA NA NA NA NA NA character(0) NA NA NA NA NA NA NA NA NA NA character(0) NA NA character(0) NA NA NA
"NW_011936184.1" "Gnomon" "mRNA" 25339 30861 NA "+" NA "rna-XM_011442599.2" c("GeneID:105337731", "Genbank:XM_011442599.2") "XM_011442599.2" NA "mRNA" NA NA NA "LOC105337731" NA gene-LOC105337731 "Supporting evidence includes similarity to: 3 ESTs, 3 Proteins, and 100% coverage of the annotated genomic feature by RNAseq alignments, including 58 samples with support for all annotated introns" "toll-like receptor 13" "XM_011442599.2" NA character(0) NA character(0) NA NA NA NA NA NA NA NA NA NA NA NA character(0) NA NA NA NA NA NA NA NA NA NA character(0) NA NA character(0) NA NA NA
"NW_011936186.1" "Gnomon" "mRNA" 352073 363684 NA "+" NA "rna-XM_011442637.1" c("GeneID:105337759", "Genbank:XM_011442637.1") "XM_011442637.1" NA "mRNA" NA NA NA "LOC105337759" NA gene-LOC105337759 "Supporting evidence includes similarity to: 14 ESTs, 17 Proteins, and 100% coverage of the annotated genomic feature by RNAseq alignments" "apoptotic chromatin condensation inducer in the nucleus-like" "XM_011442637.1" NA character(0) NA character(0) NA NA NA NA NA NA NA NA NA NA NA NA character(0) NA NA NA NA NA NA NA NA NA NA character(0) NA NA character(0) NA NA NA
"NW_011936203.1" "Gnomon" "mRNA" 573177 576153 NA "-" NA "rna-XM_011442897.2" c("GeneID:105337948", "Genbank:XM_011442897.2") "XM_011442897.2" NA "mRNA" NA NA NA "LOC105337948" NA gene-LOC105337948 "Supporting evidence includes similarity to: 10 ESTs, 9 Proteins, and 100% coverage of the annotated genomic feature by RNAseq alignments, including 161 samples with support for all annotated introns" "transcriptional regulator Myc-A" "XM_011442897.2" NA character(0) NA character(0) NA NA NA NA NA NA NA NA NA NA NA NA character(0) NA NA NA NA NA NA NA NA NA NA character(0) NA NA character(0) NA NA NA
"NW_011936208.1" "Gnomon" "mRNA" 249568 258394 NA "-" NA "rna-XM_011443001.2" c("GeneID:105338032", "Genbank:XM_011443001.2") "XM_011443001.2" NA "mRNA" NA NA NA "LOC105338032" NA gene-LOC105338032 "Supporting evidence includes similarity to: 2 ESTs, and 100% coverage of the annotated genomic feature by RNAseq alignments, including 84 samples with support for all annotated introns" "cell death regulator Aven" "XM_011443001.2" NA character(0) NA character(0) NA NA NA NA NA NA NA NA NA NA NA NA character(0) NA NA NA NA NA NA NA NA NA NA character(0) NA NA character(0) NA NA NA
"NW_011936219.1" "Gnomon" "mRNA" 406345 411024 NA "+" NA "rna-XM_011443127.2" c("GeneID:105338133", "Genbank:XM_011443127.2") "XM_011443127.2" NA "mRNA" NA NA NA "LOC105338133" NA gene-LOC105338133 "Supporting evidence includes similarity to: 3 Proteins, and 100% coverage of the annotated genomic feature by RNAseq alignments, including 47 samples with support for all annotated introns" "GTPase IMAP family member 4" "XM_011443127.2" NA character(0) NA character(0) NA NA NA NA NA NA NA NA NA NA NA NA character(0) NA NA NA NA NA NA NA NA NA NA character(0) NA NA character(0) NA NA NA
"NW_011936244.1" "Gnomon" "mRNA" 85244 86360 NA "+" NA "rna-XM_011443485.1" c("GeneID:105338387", "Genbank:XM_011443485.1") "XM_011443485.1" NA "mRNA" NA NA NA "LOC105338387" NA gene-LOC105338387 "Supporting evidence includes similarity to: 1 Protein, and 100% coverage of the annotated genomic feature by RNAseq alignments, including 110 samples with support for all annotated introns" "tumor necrosis factor receptor superfamily member 19-like" "XM_011443485.1" NA character(0) NA character(0) NA NA NA NA NA NA NA NA NA NA NA NA character(0) NA NA NA NA NA NA NA NA NA NA character(0) NA NA character(0) NA NA NA
"NW_011936284.1" "Gnomon" "mRNA" 300645 301882 NA "+" NA "rna-XM_011444103.2" c("GeneID:105338823", "Genbank:XM_011444103.2") "XM_011444103.2" NA "mRNA" NA NA NA "LOC105338823" NA gene-LOC105338823 "Supporting evidence includes similarity to: 2 ESTs, 1 Protein, and 100% coverage of the annotated genomic feature by RNAseq alignments" "receptor-interacting serine/threonine-protein kinase 4-like" "XM_011444103.2" NA c("301882", ".") "true" The sequence of the model RefSeq transcript was modified relative to this genomic sequence to represent the inferred CDS: added 109 bases not found in genome assembly "annotated by transcript or proteomic data" "similar to RNA sequence (same species):INSD:GECI01039849.1" NA NA NA NA NA NA NA NA NA NA character(0) NA NA NA NA NA NA NA NA NA NA character(0) NA NA character(0) NA NA NA
"NW_011936284.1" "Gnomon" "mRNA" 359449 373954 NA "+" NA "rna-XM_011444063.2" c("GeneID:105338795", "Genbank:XM_011444063.2") "XM_011444063.2" NA "mRNA" NA NA NA "LOC105338795" NA gene-LOC105338795 "Supporting evidence includes similarity to: 9 ESTs, 20 Proteins, and 100% coverage of the annotated genomic feature by RNAseq alignments, including 16 samples with support for all annotated introns" "stress-activated protein kinase JNK, transcript variant X1" "XM_011444063.2" NA character(0) NA character(0) NA NA NA NA NA NA NA NA NA NA NA NA character(0) NA NA NA NA NA NA NA NA NA NA character(0) NA NA character(0) NA NA NA
"NW_011936284.1" "Gnomon" "mRNA" 359450 373954 NA "+" NA "rna-XM_011444069.2" c("GeneID:105338795", "Genbank:XM_011444069.2") "XM_011444069.2" NA "mRNA" NA NA NA "LOC105338795" NA gene-LOC105338795 "Supporting evidence includes similarity to: 9 ESTs, 20 Proteins, and 100% coverage of the annotated genomic feature by RNAseq alignments, including 114 samples with support for all annotated introns" "stress-activated protein kinase JNK, transcript variant X6" "XM_011444069.2" NA character(0) NA character(0) NA NA NA NA NA NA NA NA NA NA NA NA character(0) NA NA NA NA NA NA NA NA NA NA character(0) NA NA character(0) NA NA NA
"NW_011936284.1" "Gnomon" "mRNA" 359450 373954 NA "+" NA "rna-XM_011444065.2" c("GeneID:105338795", "Genbank:XM_011444065.2") "XM_011444065.2" NA "mRNA" NA NA NA "LOC105338795" NA gene-LOC105338795 "Supporting evidence includes similarity to: 9 ESTs, 20 Proteins, and 100% coverage of the annotated genomic feature by RNAseq alignments, including 64 samples with support for all annotated introns" "stress-activated protein kinase JNK, transcript variant X3" "XM_011444065.2" NA character(0) NA character(0) NA NA NA NA NA NA NA NA NA NA NA NA character(0) NA NA NA NA NA NA NA NA NA NA character(0) NA NA character(0) NA NA NA
"NW_011936284.1" "Gnomon" "mRNA" 359450 373954 NA "+" NA "rna-XM_020071634.1" c("GeneID:105338795", "Genbank:XM_020071634.1") "XM_020071634.1" NA "mRNA" NA NA NA "LOC105338795" NA gene-LOC105338795 "Supporting evidence includes similarity to: 9 ESTs, 43 Proteins, and 100% coverage of the annotated genomic feature by RNAseq alignments, including 17 samples with support for all annotated introns" "stress-activated protein kinase JNK, transcript variant X2" "XM_020071634.1" NA character(0) NA character(0) NA NA NA NA NA NA NA NA NA NA NA NA character(0) NA NA NA NA NA NA NA NA NA NA character(0) NA NA character(0) NA NA NA
"NW_011936284.1" "Gnomon" "mRNA" 359450 373954 NA "+" NA "rna-XM_011444070.2" c("GeneID:105338795", "Genbank:XM_011444070.2") "XM_011444070.2" NA "mRNA" NA NA NA "LOC105338795" NA gene-LOC105338795 "Supporting evidence includes similarity to: 11 ESTs, 43 Proteins, and 100% coverage of the annotated genomic feature by RNAseq alignments, including 116 samples with support for all annotated introns" "stress-activated protein kinase JNK, transcript variant X7" "XM_011444070.2" NA character(0) NA character(0) NA NA NA NA NA NA NA NA NA NA NA NA character(0) NA NA NA NA NA NA NA NA NA NA character(0) NA NA character(0) NA NA NA
"NW_011936284.1" "Gnomon" "mRNA" 359450 373954 NA "+" NA "rna-XM_011444066.2" c("GeneID:105338795", "Genbank:XM_011444066.2") "XM_011444066.2" NA "mRNA" NA NA NA "LOC105338795" NA gene-LOC105338795 "Supporting evidence includes similarity to: 9 ESTs, 43 Proteins, and 100% coverage of the annotated genomic feature by RNAseq alignments, including 65 samples with support for all annotated introns" "stress-activated protein kinase JNK, transcript variant X4" "XM_011444066.2" NA character(0) NA character(0) NA NA NA NA NA NA NA NA NA NA NA NA character(0) NA NA NA NA NA NA NA NA NA NA character(0) NA NA character(0) NA NA NA
"NW_011936284.1" "Gnomon" "mRNA" 359450 372460 NA "+" NA "rna-XM_011444068.2" c("GeneID:105338795", "Genbank:XM_011444068.2") "XM_011444068.2" NA "mRNA" NA NA NA "LOC105338795" NA gene-LOC105338795 "Supporting evidence includes similarity to: 2 ESTs, 20 Proteins, and 100% coverage of the annotated genomic feature by RNAseq alignments, including 50 samples with support for all annotated introns" "stress-activated protein kinase JNK, transcript variant X5" "XM_011444068.2" NA character(0) NA character(0) NA NA NA NA NA NA NA NA NA NA NA NA character(0) NA NA NA NA NA NA NA NA NA NA character(0) NA NA character(0) NA NA NA
"NW_011936306.1" "Gnomon" "mRNA" 7 25499 NA "-" NA "rna-XM_011444315.2" c("GeneID:105338968", "Genbank:XM_011444315.2") "XM_011444315.2" NA "mRNA" NA NA NA "LOC105338968" NA gene-LOC105338968 "Supporting evidence includes similarity to: 3 ESTs, 5 Proteins, and 100% coverage of the annotated genomic feature by RNAseq alignments, including 30 samples with support for all annotated introns" "mitogen-activated protein kinase kinase kinase 15, transcript variant X3" "XM_011444315.2" NA character(0) NA character(0) NA NA NA NA NA NA NA NA NA NA NA NA character(0) NA NA NA NA NA NA NA NA NA NA character(0) NA NA character(0) NA NA NA
"NW_011936306.1" "Gnomon" "mRNA" 7 25323 NA "-" NA "rna-XM_011444314.2" c("GeneID:105338968", "Genbank:XM_011444314.2") "XM_011444314.2" NA "mRNA" NA NA NA "LOC105338968" NA gene-LOC105338968 "Supporting evidence includes similarity to: 3 ESTs, 5 Proteins, and 100% coverage of the annotated genomic feature by RNAseq alignments, including 15 samples with support for all annotated introns" "mitogen-activated protein kinase kinase kinase 15, transcript variant X2" "XM_011444314.2" NA character(0) NA character(0) NA NA NA NA NA NA NA NA NA NA NA NA character(0) NA NA NA NA NA NA NA NA NA NA character(0) NA NA character(0) NA NA NA
"NW_011936306.1" "Gnomon" "mRNA" 7 25322 NA "-" NA "rna-XM_011444322.2" c("GeneID:105338968", "Genbank:XM_011444322.2") "XM_011444322.2" NA "mRNA" NA NA NA "LOC105338968" NA gene-LOC105338968 "Supporting evidence includes similarity to: 3 ESTs, 5 Proteins, and 100% coverage of the annotated genomic feature by RNAseq alignments, including 32 samples with support for all annotated introns" "mitogen-activated protein kinase kinase kinase 15, transcript variant X10" "XM_011444322.2" NA character(0) NA character(0) NA NA NA NA NA NA NA NA NA NA NA NA character(0) NA NA NA NA NA NA NA NA NA NA character(0) NA NA character(0) NA NA NA
"NW_011936306.1" "Gnomon" "mRNA" 7 25322 NA "-" NA "rna-XM_011444321.2" c("GeneID:105338968", "Genbank:XM_011444321.2") "XM_011444321.2" NA "mRNA" NA NA NA "LOC105338968" NA gene-LOC105338968 "Supporting evidence includes similarity to: 3 ESTs, 5 Proteins, and 100% coverage of the annotated genomic feature by RNAseq alignments, including 21 samples with support for all annotated introns" "mitogen-activated protein kinase kinase kinase 15, transcript variant X9" "XM_011444321.2" NA character(0) NA character(0) NA NA NA NA NA NA NA NA NA NA NA NA character(0) NA NA NA NA NA NA NA NA NA NA character(0) NA NA character(0) NA NA NA
"NW_011936306.1" "Gnomon" "mRNA" 7 25322 NA "-" NA "rna-XM_011444320.2" c("GeneID:105338968", "Genbank:XM_011444320.2") "XM_011444320.2" NA "mRNA" NA NA NA "LOC105338968" NA gene-LOC105338968 "Supporting evidence includes similarity to: 3 ESTs, 5 Proteins, and 100% coverage of the annotated genomic feature by RNAseq alignments, including 22 samples with support for all annotated introns" "mitogen-activated protein kinase kinase kinase 15, transcript variant X8" "XM_011444320.2" NA character(0) NA character(0) NA NA NA NA NA NA NA NA NA NA NA NA character(0) NA NA NA NA NA NA NA NA NA NA character(0) NA NA character(0) NA NA NA
"NW_011936306.1" "Gnomon" "mRNA" 7 25322 NA "-" NA "rna-XM_011444318.2" c("GeneID:105338968", "Genbank:XM_011444318.2") "XM_011444318.2" NA "mRNA" NA NA NA "LOC105338968" NA gene-LOC105338968 "Supporting evidence includes similarity to: 3 ESTs, 5 Proteins, and 100% coverage of the annotated genomic feature by RNAseq alignments, including 21 samples with support for all annotated introns" "mitogen-activated protein kinase kinase kinase 15, transcript variant X6" "XM_011444318.2" NA character(0) NA character(0) NA NA NA NA NA NA NA NA NA NA NA NA character(0) NA NA NA NA NA NA NA NA NA NA character(0) NA NA character(0) NA NA NA
"NW_011936306.1" "Gnomon" "mRNA" 7 25322 NA "-" NA "rna-XM_011444319.2" c("GeneID:105338968", "Genbank:XM_011444319.2") "XM_011444319.2" NA "mRNA" NA NA NA "LOC105338968" NA gene-LOC105338968 "Supporting evidence includes similarity to: 3 ESTs, 5 Proteins, and 100% coverage of the annotated genomic feature by RNAseq alignments, including 39 samples with support for all annotated introns" "mitogen-activated protein kinase kinase kinase 15, transcript variant X7" "XM_011444319.2" NA character(0) NA character(0) NA NA NA NA NA NA NA NA NA NA NA NA character(0) NA NA NA NA NA NA NA NA NA NA character(0) NA NA character(0) NA NA NA
"NW_011936306.1" "Gnomon" "mRNA" 7 25322 NA "-" NA "rna-XM_011444317.2" c("GeneID:105338968", "Genbank:XM_011444317.2") "XM_011444317.2" NA "mRNA" NA NA NA "LOC105338968" NA gene-LOC105338968 "Supporting evidence includes similarity to: 3 ESTs, 5 Proteins, and 100% coverage of the annotated genomic feature by RNAseq alignments, including 30 samples with support for all annotated introns" "mitogen-activated protein kinase kinase kinase 15, transcript variant X5" "XM_011444317.2" NA character(0) NA character(0) NA NA NA NA NA NA NA NA NA NA NA NA character(0) NA NA NA NA NA NA NA NA NA NA character(0) NA NA character(0) NA NA NA
"NW_011936306.1" "Gnomon" "mRNA" 7 25322 NA "-" NA "rna-XM_011444316.2" c("GeneID:105338968", "Genbank:XM_011444316.2") "XM_011444316.2" NA "mRNA" NA NA NA "LOC105338968" NA gene-LOC105338968 "Supporting evidence includes similarity to: 3 ESTs, 5 Proteins, and 100% coverage of the annotated genomic feature by RNAseq alignments, including 28 samples with support for all annotated introns" "mitogen-activated protein kinase kinase kinase 15, transcript variant X4" "XM_011444316.2" NA character(0) NA character(0) NA NA NA NA NA NA NA NA NA NA NA NA character(0) NA NA NA NA NA NA NA NA NA NA character(0) NA NA character(0) NA NA NA
"NW_011936306.1" "Gnomon" "mRNA" 7 25322 NA "-" NA "rna-XM_011444313.2" c("GeneID:105338968", "Genbank:XM_011444313.2") "XM_011444313.2" NA "mRNA" NA NA NA "LOC105338968" NA gene-LOC105338968 "Supporting evidence includes similarity to: 3 ESTs, 5 Proteins, and 100% coverage of the annotated genomic feature by RNAseq alignments, including 24 samples with support for all annotated introns" "mitogen-activated protein kinase kinase kinase 15, transcript variant X1" "XM_011444313.2" NA character(0) NA character(0) NA NA NA NA NA NA NA NA NA NA NA NA character(0) NA NA NA NA NA NA NA NA NA NA character(0) NA NA character(0) NA NA NA
"NW_011936306.1" "Gnomon" "mRNA" 133926 135550 NA "-" NA "rna-XM_011444338.1" c("GeneID:105338982", "Genbank:XM_011444338.1") "XM_011444338.1" NA "mRNA" NA NA NA "LOC105338982" NA gene-LOC105338982 "Supporting evidence includes similarity to: 1 Protein" "pyrin" "XM_011444338.1" NA character(0) NA character(0) NA NA NA NA NA NA NA NA NA NA NA NA character(0) NA NA NA NA NA NA NA NA NA NA character(0) NA NA character(0) NA NA NA
"NW_011936316.1" "Gnomon" "mRNA" 223530 239948 NA "+" NA "rna-XM_011444377.2" c("GeneID:105339007", "Genbank:XM_011444377.2") "XM_011444377.2" NA "mRNA" NA NA NA "LOC105339007" NA gene-LOC105339007 "Supporting evidence includes similarity to: 100% coverage of the annotated genomic feature by RNAseq alignments, including 9 samples with support for all annotated introns" "calpain-D, transcript variant X2" "XM_011444377.2" NA character(0) NA character(0) NA NA NA NA NA NA NA NA NA NA NA NA character(0) NA NA NA NA NA NA NA NA NA NA character(0) NA NA character(0) NA NA NA
"NW_011936316.1" "Gnomon" "mRNA" 223533 240263 NA "+" NA "rna-XM_011444376.2" c("GeneID:105339007", "Genbank:XM_011444376.2") "XM_011444376.2" NA "mRNA" NA NA NA "LOC105339007" NA gene-LOC105339007 "Supporting evidence includes similarity to: 100% coverage of the annotated genomic feature by RNAseq alignments, including 32 samples with support for all annotated introns" "calpain-D, transcript variant X1" "XM_011444376.2" NA character(0) NA character(0) NA NA NA NA NA NA NA NA NA NA NA NA character(0) NA NA NA NA NA NA NA NA NA NA character(0) NA NA character(0) NA NA NA
"NW_011936316.1" "Gnomon" "mRNA" 250418 263997 NA "+" NA "rna-XM_011444375.2" c("GeneID:105339005", "Genbank:XM_011444375.2") "XM_011444375.2" NA "mRNA" NA NA NA "LOC105339005" NA gene-LOC105339005 "Supporting evidence includes similarity to: 7 ESTs, and 100% coverage of the annotated genomic feature by RNAseq alignments, including 12 samples with support for all annotated introns" "calpain-D, transcript variant X1" "XM_011444375.2" NA character(0) NA character(0) NA NA NA NA NA NA NA NA NA NA NA NA character(0) NA NA NA NA NA NA NA NA NA NA character(0) NA NA character(0) NA NA NA
"NW_011936316.1" "Gnomon" "mRNA" 359572 362189 NA "-" NA "rna-XM_011444400.2" c("GeneID:105339016", "Genbank:XM_011444400.2") "XM_011444400.2" NA "mRNA" NA NA NA "LOC105339016" NA gene-LOC105339016 "Supporting evidence includes similarity to: 4 Proteins, and 100% coverage of the annotated genomic feature by RNAseq alignments" "toll-like receptor 13" "XM_011444400.2" NA character(0) NA character(0) NA NA NA NA NA NA NA NA NA NA NA NA character(0) NA NA NA NA NA NA NA NA NA NA character(0) NA NA character(0) NA NA NA
"NW_011936361.1" "Gnomon" "mRNA" 196569 208329 NA "+" NA "rna-XM_011444719.2" c("GeneID:105339254", "Genbank:XM_011444719.2") "XM_011444719.2" NA "mRNA" NA NA NA "LOC105339254" NA gene-LOC105339254 "Supporting evidence includes similarity to: 34 ESTs, 47 Proteins, and 100% coverage of the annotated genomic feature by RNAseq alignments, including 175 samples with support for all annotated introns" "protein phosphatase 1B-like" "XM_011444719.2" NA character(0) NA character(0) NA NA NA NA NA NA NA NA NA NA NA NA character(0) NA NA NA NA NA NA NA NA NA NA character(0) NA NA character(0) NA NA NA
"NW_011936408.1" "Gnomon" "mRNA" 1826 5922 NA "+" NA "rna-XM_011445481.2" c("GeneID:105339767", "Genbank:XM_011445481.2") "XM_011445481.2" NA "mRNA" NA NA NA "LOC105339767" NA gene-LOC105339767 "Supporting evidence includes similarity to: 99% coverage of the annotated genomic feature by RNAseq alignments, including 28 samples with support for all annotated introns" "immune-associated nucleotide-binding protein 9" "XM_011445481.2" NA character(0) "true" character(0) NA NA NA NA NA NA NA NA NA NA NA NA c(".", "1826") NA NA NA NA NA NA NA NA NA NA character(0) NA NA character(0) NA NA NA
"NW_011936434.1" "BestRefSeq" "mRNA" 308042 308590 NA "+" NA "rna-NM_001308892.1" c("GeneID:105340066", "Genbank:NM_001308892.1") "NM_001308892.1" NA "mRNA" NA NA NA "Btg1" NA gene-Btg1 NA "B-cell translocation gene 1, anti-proliferative" "NM_001308892.1" NA character(0) NA The RefSeq transcript has 5 substitutions compared to this genomic sequence "annotated by transcript or proteomic data" "similar to RNA sequence, mRNA (same species):RefSeq:NM_001308892.1" NA NA NA NA NA NA NA NA NA NA character(0) NA NA NA NA NA NA NA NA NA NA character(0) NA NA character(0) NA NA NA
"NW_011936441.1" "Gnomon" "mRNA" 995125 1000550 NA "-" NA "rna-XM_011446033.2" c("GeneID:105340131", "Genbank:XM_011446033.2") "XM_011446033.2" NA "mRNA" NA NA NA "LOC105340131" NA gene-LOC105340131 "Supporting evidence includes similarity to: 1 EST, 1 Protein, and 100% coverage of the annotated genomic feature by RNAseq alignments, including 80 samples with support for all annotated introns" "apoptosis regulatory protein Siva" "XM_011446033.2" NA character(0) NA character(0) NA NA NA NA NA NA NA NA NA NA NA NA character(0) NA NA NA NA NA NA NA NA NA NA character(0) NA NA character(0) NA NA NA
"NW_011936443.1" "Gnomon" "mRNA" 525355 529142 NA "+" NA "rna-XM_011446166.2" c("GeneID:105340210", "Genbank:XM_011446166.2") "XM_011446166.2" NA "mRNA" NA NA NA "LOC105340210" NA gene-LOC105340210 "Supporting evidence includes similarity to: 4 ESTs, 3 Proteins, and 100% coverage of the annotated genomic feature by RNAseq alignments" "toll-like receptor 13" "XM_011446166.2" NA character(0) NA character(0) NA NA NA NA NA NA NA NA NA NA NA NA character(0) NA NA NA NA NA NA NA NA NA NA character(0) NA NA character(0) NA NA NA
"NW_011936443.1" "Gnomon" "mRNA" 532780 535160 NA "+" NA "rna-XM_011446167.2" c("GeneID:105340212", "Genbank:XM_011446167.2") "XM_011446167.2" NA "mRNA" NA NA NA "LOC105340212" NA gene-LOC105340212 "Supporting evidence includes similarity to: 3 Proteins, and 100% coverage of the annotated genomic feature by RNAseq alignments" "toll-like receptor 1" "XM_011446167.2" NA character(0) NA character(0) NA NA NA NA NA NA NA NA NA NA NA NA character(0) NA NA NA NA NA NA NA NA NA NA character(0) NA NA character(0) NA NA NA
"NW_011936443.1" "Gnomon" "mRNA" 539680 542304 NA "+" NA "rna-XM_011446168.2" c("GeneID:105340213", "Genbank:XM_011446168.2") "XM_011446168.2" NA "mRNA" NA NA NA "LOC105340213" NA gene-LOC105340213 "Supporting evidence includes similarity to: 4 Proteins, and 100% coverage of the annotated genomic feature by RNAseq alignments" "toll-like receptor 2" "XM_011446168.2" NA character(0) NA character(0) NA NA NA NA NA NA NA NA NA NA NA NA character(0) NA NA NA NA NA NA NA NA NA NA character(0) NA NA character(0) NA NA NA
"NW_011936443.1" "Gnomon" "mRNA" 903253 904760 NA "-" NA "rna-XM_020072193.1" c("GeneID:109620228", "Genbank:XM_020072193.1") "XM_020072193.1" NA "mRNA" NA NA NA "LOC109620228" NA gene-LOC109620228 "Supporting evidence includes similarity to: 1 Protein, and 95% coverage of the annotated genomic feature by RNAseq alignments" "GTPase IMAP family member 4-like" "XM_020072193.1" NA character(0) NA character(0) NA NA NA NA NA NA NA NA NA NA NA NA character(0) NA NA NA NA NA NA NA NA NA NA character(0) NA NA character(0) NA NA NA
"NW_011936443.1" "Gnomon" "mRNA" 910773 912480 NA "+" NA "rna-XM_020072194.1" c("GeneID:109620229", "Genbank:XM_020072194.1") "XM_020072194.1" NA "mRNA" NA NA NA "LOC109620229" NA gene-LOC109620229 "Supporting evidence includes similarity to: 98% coverage of the annotated genomic feature by RNAseq alignments, including 7 samples with support for all annotated introns" "GTPase IMAP family member 4-like" "XM_020072194.1" NA character(0) NA character(0) NA NA NA NA NA NA NA NA NA NA NA NA character(0) NA NA NA NA NA NA NA NA NA NA character(0) NA NA character(0) NA NA NA
"NW_011936443.1" "Gnomon" "mRNA" 913051 934817 NA "-" NA "rna-XM_020072195.1" c("GeneID:109620230", "Genbank:XM_020072195.1") "XM_020072195.1" NA "mRNA" NA NA NA "LOC109620230" NA gene-LOC109620230 "Supporting evidence includes similarity to: 1 Protein, and 76% coverage of the annotated genomic feature by RNAseq alignments" "GTPase IMAP family member 4-like" "XM_020072195.1" NA character(0) NA character(0) NA NA NA NA NA NA NA NA NA NA NA NA character(0) NA NA NA NA NA NA NA NA NA NA character(0) NA NA character(0) NA NA NA
"NW_011936443.1" "Gnomon" "mRNA" 942050 944015 NA "+" NA "rna-XM_020072197.1" c("GeneID:109620232", "Genbank:XM_020072197.1") "XM_020072197.1" NA "mRNA" NA NA NA "LOC109620232" NA gene-LOC109620232 "Supporting evidence includes similarity to: 1 Protein, and 100% coverage of the annotated genomic feature by RNAseq alignments, including 3 samples with support for all annotated introns" "GTPase IMAP family member 4-like" "XM_020072197.1" NA character(0) NA character(0) NA NA NA NA NA NA NA NA NA NA NA NA character(0) NA NA NA NA NA NA NA NA NA NA character(0) NA NA character(0) NA NA NA
"NW_011936446.1" "Gnomon" "mRNA" 20119 26630 NA "-" NA "rna-XM_011446213.2" c("GeneID:105340255", "Genbank:XM_011446213.2") "XM_011446213.2" NA "mRNA" NA NA NA "LOC105340255" NA gene-LOC105340255 "Supporting evidence includes similarity to: 2 Proteins, and 100% coverage of the annotated genomic feature by RNAseq alignments, including 138 samples with support for all annotated introns" "interleukin-17 receptor D" "XM_011446213.2" NA character(0) "true" character(0) NA NA NA NA NA NA NA NA NA NA NA NA c(".", "20119") NA NA NA NA NA NA NA NA NA NA character(0) NA NA character(0) NA NA NA
"NW_011936459.1" "Gnomon" "mRNA" 214044 216305 NA "+" NA "rna-XM_011446289.2" c("GeneID:105340315", "Genbank:XM_011446289.2") "XM_011446289.2" NA "mRNA" NA NA NA "LOC105340315" NA gene-LOC105340315 "Supporting evidence includes similarity to: 2 ESTs, 4 Proteins, and 100% coverage of the annotated genomic feature by RNAseq alignments, including 113 samples with support for all annotated introns" "BAG family molecular chaperone regulator 2" "XM_011446289.2" NA character(0) NA character(0) NA NA NA NA NA NA NA NA NA NA NA NA character(0) NA NA NA NA NA NA NA NA NA NA character(0) NA NA character(0) NA NA NA
"NW_011936459.1" "Gnomon" "mRNA" 325311 347991 NA "+" NA "rna-XM_011446300.2" c("GeneID:105340322", "Genbank:XM_011446300.2") "XM_011446300.2" NA "mRNA" NA NA NA "LOC105340322" NA gene-LOC105340322 "Supporting evidence includes similarity to: 7 ESTs, 5 Proteins, and 100% coverage of the annotated genomic feature by RNAseq alignments, including 156 samples with support for all annotated introns" "cell death-inducing p53-target protein 1, transcript variant X1" "XM_011446300.2" NA character(0) NA character(0) NA NA NA NA NA NA NA NA NA NA NA NA character(0) NA NA NA NA NA NA NA NA NA NA character(0) NA NA character(0) NA NA NA
"NW_011936459.1" "Gnomon" "mRNA" 325311 347991 NA "+" NA "rna-XM_011446303.2" c("GeneID:105340322", "Genbank:XM_011446303.2") "XM_011446303.2" NA "mRNA" NA NA NA "LOC105340322" NA gene-LOC105340322 "Supporting evidence includes similarity to: 9 ESTs, 5 Proteins, and 100% coverage of the annotated genomic feature by RNAseq alignments, including 157 samples with support for all annotated introns" "cell death-inducing p53-target protein 1, transcript variant X3" "XM_011446303.2" NA character(0) NA character(0) NA NA NA NA NA NA NA NA NA NA NA NA character(0) NA NA NA NA NA NA NA NA NA NA character(0) NA NA character(0) NA NA NA
"NW_011936459.1" "Gnomon" "mRNA" 325311 347991 NA "+" NA "rna-XM_011446305.2" c("GeneID:105340322", "Genbank:XM_011446305.2") "XM_011446305.2" NA "mRNA" NA NA NA "LOC105340322" NA gene-LOC105340322 "Supporting evidence includes similarity to: 5 ESTs, 5 Proteins, and 100% coverage of the annotated genomic feature by RNAseq alignments, including 160 samples with support for all annotated introns" "cell death-inducing p53-target protein 1, transcript variant X5" "XM_011446305.2" NA character(0) NA character(0) NA NA NA NA NA NA NA NA NA NA NA NA character(0) NA NA NA NA NA NA NA NA NA NA character(0) NA NA character(0) NA NA NA
"NW_011936459.1" "Gnomon" "mRNA" 325311 342554 NA "+" NA "rna-XM_011446301.2" c("GeneID:105340322", "Genbank:XM_011446301.2") "XM_011446301.2" NA "mRNA" NA NA NA "LOC105340322" NA gene-LOC105340322 "Supporting evidence includes similarity to: 28 ESTs, 2 Proteins, and 100% coverage of the annotated genomic feature by RNAseq alignments, including 167 samples with support for all annotated introns" "cell death-inducing p53-target protein 1, transcript variant X2" "XM_011446301.2" NA character(0) NA character(0) NA NA NA NA NA NA NA NA NA NA NA NA character(0) NA NA NA NA NA NA NA NA NA NA character(0) NA NA character(0) NA NA NA
"NW_011936459.1" "Gnomon" "mRNA" 325311 342554 NA "+" NA "rna-XM_011446304.2" c("GeneID:105340322", "Genbank:XM_011446304.2") "XM_011446304.2" NA "mRNA" NA NA NA "LOC105340322" NA gene-LOC105340322 "Supporting evidence includes similarity to: 31 ESTs, 2 Proteins, and 100% coverage of the annotated genomic feature by RNAseq alignments, including 169 samples with support for all annotated introns" "cell death-inducing p53-target protein 1, transcript variant X4" "XM_011446304.2" NA character(0) NA character(0) NA NA NA NA NA NA NA NA NA NA NA NA character(0) NA NA NA NA NA NA NA NA NA NA character(0) NA NA character(0) NA NA NA
"NW_011936459.1" "Gnomon" "mRNA" 325311 342554 NA "+" NA "rna-XM_011446306.2" c("GeneID:105340322", "Genbank:XM_011446306.2") "XM_011446306.2" NA "mRNA" NA NA NA "LOC105340322" NA gene-LOC105340322 "Supporting evidence includes similarity to: 29 ESTs, 2 Proteins, and 100% coverage of the annotated genomic feature by RNAseq alignments, including 173 samples with support for all annotated introns" "cell death-inducing p53-target protein 1, transcript variant X6" "XM_011446306.2" NA character(0) NA character(0) NA NA NA NA NA NA NA NA NA NA NA NA character(0) NA NA NA NA NA NA NA NA NA NA character(0) NA NA character(0) NA NA NA
"NW_011936459.1" "BestRefSeq" "mRNA" 334951 364665 NA "+" NA "rna-NM_001308895.1" c("GeneID:105340324", "Genbank:NM_001308895.1") "NM_001308895.1" NA "mRNA" NA NA NA "LOC105340324" NA gene-LOC105340324 NA "lipopolysaccharide-induced tumor necrosis factor-alpha factor homolog" "NM_001308895.1" NA character(0) "true" The RefSeq transcript has 11 substitutions, 1 non-frameshifting indel and aligns at 61% coverage compared to this genomic sequence "annotated by transcript or proteomic data" "similar to RNA sequence, mRNA (same species):RefSeq:NM_001308895.1" NA NA NA NA NA NA NA NA NA NA character(0) NA NA NA NA NA NA NA NA NA NA character(0) NA NA character(0) NA NA NA
"NW_011936459.1" "Gnomon" "mRNA" 350298 360050 NA "-" NA "rna-XM_011446307.2" c("GeneID:105340323", "Genbank:XM_011446307.2") "XM_011446307.2" NA "mRNA" NA NA NA "LOC105340323" NA gene-LOC105340323 "Supporting evidence includes similarity to: 2 ESTs, 4 Proteins, and 100% coverage of the annotated genomic feature by RNAseq alignments, including 91 samples with support for all annotated introns" "lipopolysaccharide-induced tumor necrosis factor-alpha factor homolog, transcript variant X1" "XM_011446307.2" NA character(0) NA character(0) NA NA NA NA NA NA NA NA NA NA NA NA character(0) NA NA NA NA NA NA NA NA NA NA character(0) NA NA character(0) NA NA NA
"NW_011936459.1" "Gnomon" "mRNA" 350298 360049 NA "-" NA "rna-XM_011446308.2" c("GeneID:105340323", "Genbank:XM_011446308.2") "XM_011446308.2" NA "mRNA" NA NA NA "LOC105340323" NA gene-LOC105340323 "Supporting evidence includes similarity to: 2 ESTs, 4 Proteins, and 100% coverage of the annotated genomic feature by RNAseq alignments, including 71 samples with support for all annotated introns" "lipopolysaccharide-induced tumor necrosis factor-alpha factor homolog, transcript variant X2" "XM_011446308.2" NA character(0) NA character(0) NA NA NA NA NA NA NA NA NA NA NA NA character(0) NA NA NA NA NA NA NA NA NA NA character(0) NA NA character(0) NA NA NA
"NW_011936459.1" "Gnomon" "mRNA" 366267 369107 NA "+" NA "rna-XM_011446310.2" c("GeneID:105340325", "Genbank:XM_011446310.2") "XM_011446310.2" NA "mRNA" NA NA NA "LOC105340325" NA gene-LOC105340325 "Supporting evidence includes similarity to: 2 ESTs, and 100% coverage of the annotated genomic feature by RNAseq alignments, including 68 samples with support for all annotated introns" "lipopolysaccharide-induced tumor necrosis factor-alpha factor homolog" "XM_011446310.2" NA character(0) NA character(0) NA NA NA NA NA NA NA NA NA NA NA NA character(0) NA NA NA NA NA NA NA NA NA NA character(0) NA NA character(0) NA NA NA
"NW_011936459.1" "Gnomon" "mRNA" 370433 372828 NA "+" NA "rna-XM_011446311.2" c("GeneID:105340326", "Genbank:XM_011446311.2") "XM_011446311.2" NA "mRNA" NA NA NA "LOC105340326" NA gene-LOC105340326 "Supporting evidence includes similarity to: 2 ESTs, 4 Proteins, and 100% coverage of the annotated genomic feature by RNAseq alignments, including 36 samples with support for all annotated introns" "lipopolysaccharide-induced tumor necrosis factor-alpha factor homolog" "XM_011446311.2" NA character(0) NA character(0) NA NA NA NA NA NA NA NA NA NA NA NA character(0) NA NA NA NA NA NA NA NA NA NA character(0) NA NA character(0) NA NA NA
"NW_011936459.1" "Gnomon" "mRNA" 381732 386140 NA "+" NA "rna-XM_011446313.2" c("GeneID:105340328", "Genbank:XM_011446313.2") "XM_011446313.2" NA "mRNA" NA NA NA "LOC105340328" NA gene-LOC105340328 "Supporting evidence includes similarity to: 20 ESTs, 2 Proteins, and 100% coverage of the annotated genomic feature by RNAseq alignments, including 140 samples with support for all annotated introns" "lipopolysaccharide-induced tumor necrosis factor-alpha factor homolog" "XM_011446313.2" NA character(0) NA character(0) NA NA NA NA NA NA NA NA NA NA NA NA character(0) NA NA NA NA NA NA NA NA NA NA character(0) NA NA character(0) NA NA NA
"NW_011936459.1" "Gnomon" "mRNA" 388103 389609 NA "+" NA "rna-XM_011446314.2" c("GeneID:105340329", "Genbank:XM_011446314.2") "XM_011446314.2" NA "mRNA" NA NA NA "LOC105340329" NA gene-LOC105340329 "Supporting evidence includes similarity to: 1 EST, and 100% coverage of the annotated genomic feature by RNAseq alignments, including 129 samples with support for all annotated introns" "cell death-inducing p53-target protein 1 homolog" "XM_011446314.2" NA character(0) NA character(0) NA NA NA NA NA NA NA NA NA NA NA NA character(0) NA NA NA NA NA NA NA NA NA NA character(0) NA NA character(0) NA NA NA
"NW_011936474.1" "Gnomon" "mRNA" 301390 302599 NA "-" NA "rna-XM_011446511.2" c("GeneID:105340465", "Genbank:XM_011446511.2") "XM_011446511.2" NA "mRNA" NA NA NA "LOC105340465" NA gene-LOC105340465 "Supporting evidence includes similarity to: 15 ESTs, 4 Proteins, and 100% coverage of the annotated genomic feature by RNAseq alignments, including 166 samples with support for all annotated introns" "growth arrest and DNA damage-inducible protein GADD45 alpha" "XM_011446511.2" NA character(0) NA character(0) NA NA NA NA NA NA NA NA NA NA NA NA character(0) NA NA NA NA NA NA NA NA NA NA character(0) NA NA character(0) NA NA NA
"NW_011936474.1" "Gnomon" "mRNA" 314253 316936 NA "+" NA "rna-XM_020072301.1" c("GeneID:105340466", "Genbank:XM_020072301.1") "XM_020072301.1" NA "mRNA" NA NA NA "LOC105340466" NA gene-LOC105340466 "Supporting evidence includes similarity to: 1 EST, and 100% coverage of the annotated genomic feature by RNAseq alignments, including 134 samples with support for all annotated introns" "growth arrest and DNA damage-inducible protein GADD45 gamma" "XM_020072301.1" NA character(0) "true" The sequence of the model RefSeq transcript was modified relative to this genomic sequence to represent the inferred CDS: added 56 bases not found in genome assembly "annotated by transcript or proteomic data" "similar to RNA sequence (same species):INSD:GECI01025426.1" NA NA NA NA NA NA NA NA NA NA c(".", "314253") NA NA NA NA NA NA NA NA NA NA character(0) NA NA character(0) NA NA NA
"NW_011936477.1" "Gnomon" "mRNA" 1935 37147 NA "-" NA "rna-XM_011446712.2" c("GeneID:105340585", "Genbank:XM_011446712.2") "XM_011446712.2" NA "mRNA" NA NA NA "LOC105340585" NA gene-LOC105340585 "Supporting evidence includes similarity to: 27 ESTs, 13 Proteins, and 100% coverage of the annotated genomic feature by RNAseq alignments, including 32 samples with support for all annotated introns" "adenylate cyclase type 1, transcript variant X2" "XM_011446712.2" NA character(0) NA character(0) NA NA NA NA NA NA NA NA NA NA NA NA character(0) NA NA NA NA NA NA NA NA NA NA character(0) NA NA character(0) NA NA NA
"NW_011936477.1" "Gnomon" "mRNA" 1935 37147 NA "-" NA "rna-XM_011446711.2" c("GeneID:105340585", "Genbank:XM_011446711.2") "XM_011446711.2" NA "mRNA" NA NA NA "LOC105340585" NA gene-LOC105340585 "Supporting evidence includes similarity to: 27 ESTs, 13 Proteins, and 100% coverage of the annotated genomic feature by RNAseq alignments, including 44 samples with support for all annotated introns" "adenylate cyclase type 1, transcript variant X1" "XM_011446711.2" NA character(0) NA character(0) NA NA NA NA NA NA NA NA NA NA NA NA character(0) NA NA NA NA NA NA NA NA NA NA character(0) NA NA character(0) NA NA NA
"NW_011936481.1" "Gnomon" "mRNA" 209815 242165 NA "-" NA "rna-XM_020072345.1" c("GeneID:105340616", "Genbank:XM_020072345.1") "XM_020072345.1" NA "mRNA" NA NA NA "LOC105340616" NA gene-LOC105340616 "Supporting evidence includes similarity to: 18 ESTs, 9 Proteins, and 99% coverage of the annotated genomic feature by RNAseq alignments" "apoptosis-stimulating of p53 protein 2" "XM_020072345.1" NA character(0) NA character(0) NA NA NA NA NA NA NA NA NA NA NA NA character(0) NA NA NA NA NA NA NA NA NA NA character(0) NA NA character(0) NA NA NA
"NW_011936521.1" "Gnomon" "mRNA" 763088 771299 NA "-" NA "rna-XM_011447144.2" c("GeneID:105340890", "Genbank:XM_011447144.2") "XM_011447144.2" NA "mRNA" NA NA NA "LOC105340890" NA gene-LOC105340890 "Supporting evidence includes similarity to: 12 Proteins, and 100% coverage of the annotated genomic feature by RNAseq alignments, including 10 samples with support for all annotated introns" "caspase-8, transcript variant X2" "XM_011447144.2" NA character(0) NA character(0) NA NA NA NA NA NA NA NA NA NA NA NA character(0) NA NA NA NA NA NA NA NA NA NA character(0) NA NA character(0) NA NA NA
"NW_011936521.1" "Gnomon" "mRNA" 763110 771465 NA "-" NA "rna-XM_011447143.2" c("GeneID:105340890", "Genbank:XM_011447143.2") "XM_011447143.2" NA "mRNA" NA NA NA "LOC105340890" NA gene-LOC105340890 "Supporting evidence includes similarity to: 1 mRNA, 12 Proteins, and 100% coverage of the annotated genomic feature by RNAseq alignments, including 24 samples with support for all annotated introns" "caspase-8, transcript variant X1" "XM_011447143.2" NA character(0) NA character(0) NA NA NA NA NA NA NA NA NA NA NA NA character(0) NA NA NA NA NA NA NA NA NA NA character(0) NA NA character(0) NA NA NA
"NW_011936530.1" "Gnomon" "mRNA" 35687 43674 NA "-" NA "rna-XM_011447183.2" c("GeneID:105340920", "Genbank:XM_011447183.2") "XM_011447183.2" NA "mRNA" NA NA NA "LOC105340920" NA gene-LOC105340920 "Supporting evidence includes similarity to: 19 ESTs, and 100% coverage of the annotated genomic feature by RNAseq alignments, including 158 samples with support for all annotated introns" "BAG family molecular chaperone regulator 3, transcript variant X3" "XM_011447183.2" NA character(0) NA character(0) NA NA NA NA NA NA NA NA NA NA NA NA character(0) NA NA NA NA NA NA NA NA NA NA character(0) NA NA character(0) NA NA NA
"NW_011936530.1" "Gnomon" "mRNA" 35687 43674 NA "-" NA "rna-XM_011447182.2" c("GeneID:105340920", "Genbank:XM_011447182.2") "XM_011447182.2" NA "mRNA" NA NA NA "LOC105340920" NA gene-LOC105340920 "Supporting evidence includes similarity to: 25 ESTs, and 100% coverage of the annotated genomic feature by RNAseq alignments, including 77 samples with support for all annotated introns" "BAG family molecular chaperone regulator 3, transcript variant X2" "XM_011447182.2" NA character(0) NA character(0) NA NA NA NA NA NA NA NA NA NA NA NA character(0) NA NA NA NA NA NA NA NA NA NA character(0) NA NA character(0) NA NA NA
"NW_011936530.1" "Gnomon" "mRNA" 35687 43674 NA "-" NA "rna-XM_011447180.2" c("GeneID:105340920", "Genbank:XM_011447180.2") "XM_011447180.2" NA "mRNA" NA NA NA "LOC105340920" NA gene-LOC105340920 "Supporting evidence includes similarity to: 28 ESTs, and 100% coverage of the annotated genomic feature by RNAseq alignments, including 152 samples with support for all annotated introns" "BAG family molecular chaperone regulator 3, transcript variant X1" "XM_011447180.2" NA character(0) NA character(0) NA NA NA NA NA NA NA NA NA NA NA NA character(0) NA NA NA NA NA NA NA NA NA NA character(0) NA NA character(0) NA NA NA
"NW_011936550.1" "Gnomon" "mRNA" 636512 709318 NA "-" NA "rna-XM_011447438.2" c("GeneID:105341106", "Genbank:XM_011447438.2") "XM_011447438.2" NA "mRNA" NA NA NA "LOC105341106" NA gene-LOC105341106 "Supporting evidence includes similarity to: 3 ESTs, and 100% coverage of the annotated genomic feature by RNAseq alignments, including 26 samples with support for all annotated introns" "netrin receptor UNC5C, transcript variant X1" "XM_011447438.2" NA character(0) NA character(0) NA NA NA NA NA NA NA NA NA NA NA NA character(0) NA NA NA NA NA NA NA NA NA NA character(0) NA NA character(0) NA NA NA
"NW_011936550.1" "Gnomon" "mRNA" 636512 709317 NA "-" NA "rna-XM_011447441.2" c("GeneID:105341106", "Genbank:XM_011447441.2") "XM_011447441.2" NA "mRNA" NA NA NA "LOC105341106" NA gene-LOC105341106 "Supporting evidence includes similarity to: 3 ESTs, 1 Protein, and 100% coverage of the annotated genomic feature by RNAseq alignments, including 62 samples with support for all annotated introns" "netrin receptor UNC5C, transcript variant X4" "XM_011447441.2" NA character(0) NA character(0) NA NA NA NA NA NA NA NA NA NA NA NA character(0) NA NA NA NA NA NA NA NA NA NA character(0) NA NA character(0) NA NA NA
"NW_011936550.1" "Gnomon" "mRNA" 636512 709317 NA "-" NA "rna-XM_011447439.2" c("GeneID:105341106", "Genbank:XM_011447439.2") "XM_011447439.2" NA "mRNA" NA NA NA "LOC105341106" NA gene-LOC105341106 "Supporting evidence includes similarity to: 3 ESTs, 1 Protein, and 100% coverage of the annotated genomic feature by RNAseq alignments, including 56 samples with support for all annotated introns" "netrin receptor UNC5C, transcript variant X2" "XM_011447439.2" NA character(0) NA character(0) NA NA NA NA NA NA NA NA NA NA NA NA character(0) NA NA NA NA NA NA NA NA NA NA character(0) NA NA character(0) NA NA NA
"NW_011936550.1" "Gnomon" "mRNA" 636512 709317 NA "-" NA "rna-XM_011447440.2" c("GeneID:105341106", "Genbank:XM_011447440.2") "XM_011447440.2" NA "mRNA" NA NA NA "LOC105341106" NA gene-LOC105341106 "Supporting evidence includes similarity to: 3 ESTs, and 100% coverage of the annotated genomic feature by RNAseq alignments, including 27 samples with support for all annotated introns" "netrin receptor UNC5C, transcript variant X3" "XM_011447440.2" NA character(0) NA character(0) NA NA NA NA NA NA NA NA NA NA NA NA character(0) NA NA NA NA NA NA NA NA NA NA character(0) NA NA character(0) NA NA NA
"NW_011936556.1" "Gnomon" "mRNA" 204260 207651 NA "-" NA "rna-XM_020072530.1" c("GeneID:109620346", "Genbank:XM_020072530.1") "XM_020072530.1" NA "mRNA" NA NA NA "LOC109620346" NA gene-LOC109620346 "Supporting evidence includes similarity to: 93% coverage of the annotated genomic feature by RNAseq alignments" "nuclear apoptosis-inducing factor 1-like" "XM_020072530.1" NA character(0) "true" The sequence of the model RefSeq transcript was modified relative to this genomic sequence to represent the inferred CDS: added 20 bases not found in genome assembly "annotated by transcript or proteomic data" "similar to RNA sequence (same species):INSD:GECI01025910.1" NA NA NA NA NA NA NA NA NA NA character(0) NA NA NA NA NA NA NA NA NA NA character(0) NA NA character(0) NA NA NA
"NW_011936563.1" "Gnomon" "mRNA" 9842 14976 NA "-" NA "rna-XM_011447734.2" c("GeneID:105341297", "Genbank:XM_011447734.2") "XM_011447734.2" NA "mRNA" NA NA NA "LOC105341297" NA gene-LOC105341297 "Supporting evidence includes similarity to: 3 ESTs, and 100% coverage of the annotated genomic feature by RNAseq alignments, including 127 samples with support for all annotated introns" "cdc42 homolog" "XM_011447734.2" NA character(0) NA character(0) NA NA NA NA NA NA NA NA NA NA NA NA character(0) NA NA NA NA NA NA NA NA NA NA character(0) NA NA character(0) NA NA NA
"NW_011936570.1" "Gnomon" "mRNA" 186043 192275 NA "+" NA "rna-XM_011447914.2" c("GeneID:105341394", "Genbank:XM_011447914.2") "XM_011447914.2" NA "mRNA" NA NA NA "LOC105341394" NA gene-LOC105341394 "Supporting evidence includes similarity to: 6 ESTs, 19 Proteins, and 100% coverage of the annotated genomic feature by RNAseq alignments, including 114 samples with support for all annotated introns" "fas apoptotic inhibitory molecule 1, transcript variant X1" "XM_011447914.2" NA character(0) NA character(0) NA NA NA NA NA NA NA NA NA NA NA NA character(0) NA NA NA NA NA NA NA NA NA NA character(0) NA NA character(0) NA NA NA
"NW_011936570.1" "Gnomon" "mRNA" 187076 192275 NA "+" NA "rna-XM_011447915.2" c("GeneID:105341394", "Genbank:XM_011447915.2") "XM_011447915.2" NA "mRNA" NA NA NA "LOC105341394" NA gene-LOC105341394 "Supporting evidence includes similarity to: 6 ESTs, 19 Proteins, and 100% coverage of the annotated genomic feature by RNAseq alignments, including 11 samples with support for all annotated introns" "fas apoptotic inhibitory molecule 1, transcript variant X2" "XM_011447915.2" NA character(0) NA character(0) NA NA NA NA NA NA NA NA NA NA NA NA character(0) NA NA NA NA NA NA NA NA NA NA character(0) NA NA character(0) NA NA NA
"NW_011936583.1" "Gnomon" "mRNA" 54639 61231 NA "+" NA "rna-XM_011448083.2" c("GeneID:105341521", "Genbank:XM_011448083.2") "XM_011448083.2" NA "mRNA" NA NA NA "LOC105341521" NA gene-LOC105341521 "Supporting evidence includes similarity to: 5 Proteins, and 100% coverage of the annotated genomic feature by RNAseq alignments, including 57 samples with support for all annotated introns" "DNA fragmentation factor subunit beta, transcript variant X1" "XM_011448083.2" NA character(0) NA character(0) NA NA NA NA NA NA NA NA NA NA NA NA character(0) NA NA NA NA NA NA NA NA NA NA character(0) NA NA character(0) NA NA NA
"NW_011936583.1" "Gnomon" "mRNA" 54639 60973 NA "+" NA "rna-XM_011448084.2" c("GeneID:105341521", "Genbank:XM_011448084.2") "XM_011448084.2" NA "mRNA" NA NA NA "LOC105341521" NA gene-LOC105341521 "Supporting evidence includes similarity to: 5 Proteins, and 100% coverage of the annotated genomic feature by RNAseq alignments, including 57 samples with support for all annotated introns" "DNA fragmentation factor subunit beta, transcript variant X2" "XM_011448084.2" NA character(0) NA character(0) NA NA NA NA NA NA NA NA NA NA NA NA character(0) NA NA NA NA NA NA NA NA NA NA character(0) NA NA character(0) NA NA NA
"NW_011936585.1" "Gnomon" "mRNA" 4074 6810 NA "+" NA "rna-XM_011448160.2" c("GeneID:105341580", "Genbank:XM_011448160.2") "XM_011448160.2" NA "mRNA" NA NA NA "LOC105341580" NA gene-LOC105341580 "Supporting evidence includes similarity to: 1 EST, 2 Proteins, and 100% coverage of the annotated genomic feature by RNAseq alignments" "toll-like receptor 13" "XM_011448160.2" NA character(0) NA character(0) NA NA NA NA NA NA NA NA NA NA NA NA character(0) NA NA NA NA NA NA NA NA NA NA character(0) NA NA character(0) NA NA NA
"NW_011936585.1" "Gnomon" "mRNA" 184535 218804 NA "-" NA "rna-XM_011448188.2" c("GeneID:105341595", "Genbank:XM_011448188.2") "XM_011448188.2" NA "mRNA" NA NA NA "LOC105341595" NA gene-LOC105341595 "Supporting evidence includes similarity to: 4 Proteins, and 98% coverage of the annotated genomic feature by RNAseq alignments" "cathepsin L1" "XM_011448188.2" NA character(0) NA character(0) NA NA NA NA NA NA NA NA NA NA NA NA character(0) NA NA NA NA NA NA NA NA NA NA character(0) NA NA character(0) NA NA NA
"NW_011936585.1" "Gnomon" "mRNA" 221308 226825 NA "-" NA "rna-XM_011448189.2" c("GeneID:105341596", "Genbank:XM_011448189.2") "XM_011448189.2" NA "mRNA" NA NA NA "LOC105341596" NA gene-LOC105341596 "Supporting evidence includes similarity to: 14 ESTs, 36 Proteins, and 100% coverage of the annotated genomic feature by RNAseq alignments, including 126 samples with support for all annotated introns" "cathepsin L1" "XM_011448189.2" NA character(0) NA character(0) NA NA NA NA NA NA NA NA NA NA NA NA character(0) NA NA NA NA NA NA NA NA NA NA character(0) NA NA character(0) NA NA NA
"NW_011936596.1" "Gnomon" "mRNA" 220932 223411 NA "+" NA "rna-XM_020072709.1" c("GeneID:109617112", "Genbank:XM_020072709.1") "XM_020072709.1" NA "mRNA" NA NA NA "LOC109617112" NA gene-LOC109617112 "Supporting evidence includes similarity to: 1 EST, and 100% coverage of the annotated genomic feature by RNAseq alignments, including 41 samples with support for all annotated introns" "caspase-3-like" "XM_020072709.1" NA character(0) NA character(0) NA NA NA NA NA NA NA NA NA NA NA NA character(0) NA NA NA NA NA NA NA NA NA NA character(0) NA NA character(0) NA NA NA
"NW_011936629.1" "Gnomon" "mRNA" 594017 627802 NA "+" NA "rna-XM_011448903.2" c("GeneID:105342049", "Genbank:XM_011448903.2") "XM_011448903.2" NA "mRNA" NA NA NA "LOC105342049" NA gene-LOC105342049 "Supporting evidence includes similarity to: 1 EST, 4 Proteins, and 100% coverage of the annotated genomic feature by RNAseq alignments, including 10 samples with support for all annotated introns" "caspase-7-like, transcript variant X1" "XM_011448903.2" NA character(0) NA character(0) NA NA NA NA NA NA NA NA NA NA NA NA character(0) NA NA NA NA NA NA NA NA NA NA character(0) NA NA character(0) NA NA NA
"NW_011936629.1" "Gnomon" "mRNA" 621023 626547 NA "+" NA "rna-XM_020072871.1" c("GeneID:105342049", "Genbank:XM_020072871.1") "XM_020072871.1" NA "mRNA" NA NA NA "LOC105342049" NA gene-LOC105342049 "Supporting evidence includes similarity to: 5 ESTs, 3 Proteins, and 100% coverage of the annotated genomic feature by RNAseq alignments, including 4 samples with support for all annotated introns" "caspase-7-like, transcript variant X3" "XM_020072871.1" NA character(0) NA character(0) NA NA NA NA NA NA NA NA NA NA NA NA character(0) NA NA NA NA NA NA NA NA NA NA character(0) NA NA character(0) NA NA NA
"NW_011936629.1" "Gnomon" "mRNA" 621028 627802 NA "+" NA "rna-XM_011448834.2" c("GeneID:105342049", "Genbank:XM_011448834.2") "XM_011448834.2" NA "mRNA" NA NA NA "LOC105342049" NA gene-LOC105342049 "Supporting evidence includes similarity to: 6 ESTs, 5 Proteins, and 100% coverage of the annotated genomic feature by RNAseq alignments, including 29 samples with support for all annotated introns" "caspase-7-like, transcript variant X2" "XM_011448834.2" NA character(0) NA character(0) NA NA NA NA NA NA NA NA NA NA NA NA character(0) NA NA NA NA NA NA NA NA NA NA character(0) NA NA character(0) NA NA NA
"NW_011936629.1" "Gnomon" "mRNA" 632501 637315 NA "+" NA "rna-XM_011448832.2" c("GeneID:105342048", "Genbank:XM_011448832.2") "XM_011448832.2" NA "mRNA" NA NA NA "LOC105342048" NA gene-LOC105342048 "Supporting evidence includes similarity to: 45 ESTs, 4 Proteins, and 100% coverage of the annotated genomic feature by RNAseq alignments, including 109 samples with support for all annotated introns" "caspase-7-like, transcript variant X1" "XM_011448832.2" NA character(0) NA character(0) NA NA NA NA NA NA NA NA NA NA NA NA character(0) NA NA NA NA NA NA NA NA NA NA character(0) NA NA character(0) NA NA NA
"NW_011936629.1" "BestRefSeq" "mRNA" 632543 637315 NA "+" NA "rna-NM_001305322.1" c("GeneID:105342048", "Genbank:NM_001305322.1") "NM_001305322.1" NA "mRNA" NA NA NA "LOC105342048" NA gene-LOC105342048 NA "caspase-7-like" "NM_001305322.1" NA character(0) NA The RefSeq transcript has 17 substitutions, 1 non-frameshifting indel compared to this genomic sequence "annotated by transcript or proteomic data" "similar to RNA sequence, mRNA (same species):RefSeq:NM_001305322.1" NA NA NA NA NA NA NA NA NA NA character(0) NA NA NA NA NA NA NA NA NA NA character(0) NA NA character(0) NA NA NA
"NW_011936629.1" "Gnomon" "mRNA" 738494 744953 NA "-" NA "rna-XM_020072838.1" c("GeneID:105342059", "Genbank:XM_020072838.1") "XM_020072838.1" NA "mRNA" NA NA NA "LOC105342059" NA gene-LOC105342059 "Supporting evidence includes similarity to: 100% coverage of the annotated genomic feature by RNAseq alignments, including 9 samples with support for all annotated introns" "CD151 antigen" "XM_020072838.1" NA c("744953", ".") "true" The sequence of the model RefSeq transcript was modified relative to this genomic sequence to represent the inferred CDS: added 60 bases not found in genome assembly "annotated by transcript or proteomic data" "similar to RNA sequence (same species):INSD:GECI01004451.1" NA NA NA NA NA NA NA NA NA NA character(0) NA NA NA NA NA NA NA NA NA NA character(0) NA NA character(0) NA NA NA
"NW_011936711.1" "Gnomon" "mRNA" 4306 14775 NA "-" NA "rna-XM_011449624.2" c("GeneID:105342630", "Genbank:XM_011449624.2") "XM_011449624.2" NA "mRNA" NA NA NA "LOC105342630" NA gene-LOC105342630 "Supporting evidence includes similarity to: 3 Proteins, and 100% coverage of the annotated genomic feature by RNAseq alignments, including 33 samples with support for all annotated introns" "toll-like receptor 2" "XM_011449624.2" NA character(0) NA character(0) NA NA NA NA NA NA NA NA NA NA NA NA character(0) NA NA NA NA NA NA NA NA NA NA character(0) NA NA character(0) NA NA NA
"NW_011936719.1" "BestRefSeq" "mRNA" 85991 93950 NA "+" NA "rna-NM_001305357.1" c("GeneID:105342664", "Genbank:NM_001305357.1") "NM_001305357.1" NA "mRNA" NA NA NA "Myd88-2" NA gene-Myd88-2 NA "myeloid differentiation primary response protein MyD88-like" "NM_001305357.1" NA character(0) NA The RefSeq transcript has 21 substitutions, 3 non-frameshifting indels compared to this genomic sequence "annotated by transcript or proteomic data" "similar to RNA sequence, mRNA (same species):RefSeq:NM_001305357.1" NA NA NA NA NA NA NA NA NA NA character(0) NA NA NA NA NA NA NA NA NA NA character(0) NA NA character(0) NA NA NA
"NW_011936719.1" "Gnomon" "mRNA" 210530 212663 NA "-" NA "rna-XM_020073115.1" c("GeneID:105342719", "Genbank:XM_020073115.1") "XM_020073115.1" NA "mRNA" NA NA NA "LOC105342719" NA gene-LOC105342719 "Supporting evidence includes similarity to: 4 Proteins, and 100% coverage of the annotated genomic feature by RNAseq alignments, including 141 samples with support for all annotated introns" "myeloid differentiation primary response protein MyD88" "XM_020073115.1" NA character(0) NA character(0) NA NA NA NA NA NA NA NA NA NA NA NA character(0) NA NA NA NA NA NA NA NA NA NA character(0) NA NA character(0) NA NA NA
"NW_011936719.1" "Gnomon" "mRNA" 647583 653742 NA "-" NA "rna-XM_011449714.2" c("GeneID:105342692", "Genbank:XM_011449714.2") "XM_011449714.2" NA "mRNA" NA NA NA "LOC105342692" NA gene-LOC105342692 "Supporting evidence includes similarity to: 15 Proteins, and 100% coverage of the annotated genomic feature by RNAseq alignments, including 60 samples with support for all annotated introns" "methylthioribulose-1-phosphate dehydratase" "XM_011449714.2" NA character(0) NA character(0) NA NA NA NA NA NA NA NA NA NA NA NA character(0) NA NA NA NA NA NA NA NA NA NA character(0) NA NA character(0) NA NA NA
"NW_011936724.1" "Gnomon" "mRNA" 108981 114395 NA "+" NA "rna-XM_020073120.1" c("GeneID:109620516", "Genbank:XM_020073120.1") "XM_020073120.1" NA "mRNA" NA NA NA "LOC109620516" NA gene-LOC109620516 "Supporting evidence includes similarity to: 100% coverage of the annotated genomic feature by RNAseq alignments, including 7 samples with support for all annotated introns" "interferon alpha-inducible protein 27-like protein 2B, transcript variant X2" "XM_020073120.1" NA character(0) NA character(0) NA NA NA NA NA NA NA NA NA NA NA NA character(0) NA NA NA NA NA NA NA NA NA NA character(0) NA NA character(0) NA NA NA
"NW_011936724.1" "Gnomon" "mRNA" 108981 111017 NA "+" NA "rna-XM_020073119.1" c("GeneID:109620516", "Genbank:XM_020073119.1") "XM_020073119.1" NA "mRNA" NA NA NA "LOC109620516" NA gene-LOC109620516 "Supporting evidence includes similarity to: 100% coverage of the annotated genomic feature by RNAseq alignments, including 26 samples with support for all annotated introns" "interferon alpha-inducible protein 27-like protein 2B, transcript variant X1" "XM_020073119.1" NA character(0) NA character(0) NA NA NA NA NA NA NA NA NA NA NA NA character(0) NA NA NA NA NA NA NA NA NA NA character(0) NA NA character(0) NA NA NA
"NW_011936729.1" "Gnomon" "mRNA" 101758 105364 NA "+" NA "rna-XM_011449834.2" c("GeneID:105342781", "Genbank:XM_011449834.2") "XM_011449834.2" NA "mRNA" NA NA NA "LOC105342781" NA gene-LOC105342781 "Supporting evidence includes similarity to: 1 EST, 49 Proteins, and 100% coverage of the annotated genomic feature by RNAseq alignments, including 17 samples with support for all annotated introns" "ras-like GTP-binding protein RHO" "XM_011449834.2" NA character(0) NA character(0) NA NA NA NA NA NA NA NA NA NA NA NA character(0) NA NA NA NA NA NA NA NA NA NA character(0) NA NA character(0) NA NA NA
"NW_011936729.1" "Gnomon" "mRNA" 109696 116411 NA "+" NA "rna-XM_011449836.2" c("GeneID:105342783", "Genbank:XM_011449836.2") "XM_011449836.2" NA "mRNA" NA NA NA "LOC105342783" NA gene-LOC105342783 "Supporting evidence includes similarity to: 37 ESTs, 62 Proteins, and 100% coverage of the annotated genomic feature by RNAseq alignments, including 145 samples with support for all annotated introns" "ras-like GTP-binding protein Rho1, transcript variant X2" "XM_011449836.2" NA character(0) NA character(0) NA NA NA NA NA NA NA NA NA NA NA NA character(0) NA NA NA NA NA NA NA NA NA NA character(0) NA NA character(0) NA NA NA
"NW_011936729.1" "Gnomon" "mRNA" 109916 116411 NA "+" NA "rna-XM_011449835.2" c("GeneID:105342783", "Genbank:XM_011449835.2") "XM_011449835.2" NA "mRNA" NA NA NA "LOC105342783" NA gene-LOC105342783 "Supporting evidence includes similarity to: 52 ESTs, 62 Proteins, and 100% coverage of the annotated genomic feature by RNAseq alignments, including 178 samples with support for all annotated introns" "ras-like GTP-binding protein Rho1, transcript variant X1" "XM_011449835.2" NA character(0) NA character(0) NA NA NA NA NA NA NA NA NA NA NA NA character(0) NA NA NA NA NA NA NA NA NA NA character(0) NA NA character(0) NA NA NA
"NW_011936729.1" "Gnomon" "mRNA" 118039 118990 NA "+" NA "rna-XM_011449849.2" c("GeneID:105342794", "Genbank:XM_011449849.2") "XM_011449849.2" NA "mRNA" NA NA NA "LOC105342794" NA gene-LOC105342794 "Supporting evidence includes similarity to: 10 ESTs, 1 Protein, and 100% coverage of the annotated genomic feature by RNAseq alignments" "ras-like GTP-binding protein RHO" "XM_011449849.2" NA character(0) NA character(0) NA NA NA NA NA NA NA NA NA NA NA NA character(0) NA NA NA NA NA NA NA NA NA NA character(0) NA NA character(0) NA NA NA
"NW_011936730.1" "Gnomon" "mRNA" 206981 234003 NA "+" NA "rna-XM_011449855.2" c("GeneID:105342800", "Genbank:XM_011449855.2") "XM_011449855.2" NA "mRNA" NA NA NA "LOC105342800" NA gene-LOC105342800 "Supporting evidence includes similarity to: 98% coverage of the annotated genomic feature by RNAseq alignments, including 27 samples with support for all annotated introns" "cAMP-dependent protein kinase type II regulatory subunit, transcript variant X1" "XM_011449855.2" NA character(0) "true" The sequence of the model RefSeq transcript was modified relative to this genomic sequence to represent the inferred CDS: added 66 bases not found in genome assembly "annotated by transcript or proteomic data" "similar to RNA sequence (same species):INSD:GECI01009782.1" NA NA NA NA NA NA NA NA NA NA character(0) NA NA NA NA NA NA NA NA NA NA character(0) NA NA character(0) NA NA NA
"NW_011936730.1" "Gnomon" "mRNA" 206982 234003 NA "+" NA "rna-XM_011449857.2" c("GeneID:105342800", "Genbank:XM_011449857.2") "XM_011449857.2" NA "mRNA" NA NA NA "LOC105342800" NA gene-LOC105342800 "Supporting evidence includes similarity to: 98% coverage of the annotated genomic feature by RNAseq alignments, including 85 samples with support for all annotated introns" "cAMP-dependent protein kinase type II regulatory subunit, transcript variant X3" "XM_011449857.2" NA character(0) "true" The sequence of the model RefSeq transcript was modified relative to this genomic sequence to represent the inferred CDS: added 66 bases not found in genome assembly "annotated by transcript or proteomic data" "similar to RNA sequence (same species):INSD:GECI01009782.1" NA NA NA NA NA NA NA NA NA NA character(0) NA NA NA NA NA NA NA NA NA NA character(0) NA NA character(0) NA NA NA
"NW_011936730.1" "Gnomon" "mRNA" 206985 231272 NA "+" NA "rna-XM_011449856.2" c("GeneID:105342800", "Genbank:XM_011449856.2") "XM_011449856.2" NA "mRNA" NA NA NA "LOC105342800" NA gene-LOC105342800 "Supporting evidence includes similarity to: 8 ESTs, and 99% coverage of the annotated genomic feature by RNAseq alignments, including 130 samples with support for all annotated introns" "cAMP-dependent protein kinase type II regulatory subunit, transcript variant X2" "XM_011449856.2" NA character(0) "true" The sequence of the model RefSeq transcript was modified relative to this genomic sequence to represent the inferred CDS: added 66 bases not found in genome assembly "annotated by transcript or proteomic data" "similar to RNA sequence (same species):INSD:GECI01009782.1" NA NA NA NA NA NA NA NA NA NA character(0) NA NA NA NA NA NA NA NA NA NA character(0) NA NA character(0) NA NA NA
"NW_011936768.1" "Gnomon" "mRNA" 68136 70728 NA "+" NA "rna-XM_011450185.2" c("GeneID:105343032", "Genbank:XM_011450185.2") "XM_011450185.2" NA "mRNA" NA NA NA "LOC105343032" NA gene-LOC105343032 "Supporting evidence includes similarity to: 4 ESTs, 2 Proteins, and 100% coverage of the annotated genomic feature by RNAseq alignments, including 59 samples with support for all annotated introns" "leucine-rich repeat and death domain-containing protein 1" "XM_011450185.2" NA character(0) NA character(0) NA NA NA NA NA NA NA NA NA NA NA NA character(0) NA NA NA NA NA NA NA NA NA NA character(0) NA NA character(0) NA NA NA
"NW_011936770.1" "Gnomon" "mRNA" 636682 641851 NA "-" NA "rna-XM_011450386.2" c("GeneID:105343147", "Genbank:XM_011450386.2") "XM_011450386.2" NA "mRNA" NA NA NA "LOC105343147" NA gene-LOC105343147 "Supporting evidence includes similarity to: 24 ESTs, 8 Proteins, and 100% coverage of the annotated genomic feature by RNAseq alignments, including 115 samples with support for all annotated introns" "programmed cell death protein 6, transcript variant X2" "XM_011450386.2" NA character(0) NA character(0) NA NA NA NA NA NA NA NA NA NA NA NA character(0) NA NA NA NA NA NA NA NA NA NA character(0) NA NA character(0) NA NA NA
"NW_011936770.1" "Gnomon" "mRNA" 636682 641850 NA "-" NA "rna-XM_011450385.2" c("GeneID:105343147", "Genbank:XM_011450385.2") "XM_011450385.2" NA "mRNA" NA NA NA "LOC105343147" NA gene-LOC105343147 "Supporting evidence includes similarity to: 49 ESTs, 7 Proteins, and 100% coverage of the annotated genomic feature by RNAseq alignments, including 170 samples with support for all annotated introns" "programmed cell death protein 6, transcript variant X1" "XM_011450385.2" NA character(0) NA character(0) NA NA NA NA NA NA NA NA NA NA NA NA character(0) NA NA NA NA NA NA NA NA NA NA character(0) NA NA character(0) NA NA NA
"NW_011936774.1" "Gnomon" "mRNA" 26230 36768 NA "-" NA "rna-XM_011450434.2" c("GeneID:105343186", "Genbank:XM_011450434.2") "XM_011450434.2" NA "mRNA" NA NA NA "LOC105343186" NA gene-LOC105343186 "Supporting evidence includes similarity to: 4 ESTs, and 100% coverage of the annotated genomic feature by RNAseq alignments, including 99 samples with support for all annotated introns" "TGF-beta-activated kinase 1 and MAP3K7-binding protein 3, transcript variant X2" "XM_011450434.2" NA character(0) NA character(0) NA NA NA NA NA NA NA NA NA NA NA NA character(0) NA NA NA NA NA NA NA NA NA NA character(0) NA NA character(0) NA NA NA
"NW_011936774.1" "Gnomon" "mRNA" 27790 36768 NA "-" NA "rna-XM_011450433.2" c("GeneID:105343186", "Genbank:XM_011450433.2") "XM_011450433.2" NA "mRNA" NA NA NA "LOC105343186" NA gene-LOC105343186 "Supporting evidence includes similarity to: 8 ESTs, and 100% coverage of the annotated genomic feature by RNAseq alignments, including 161 samples with support for all annotated introns" "TGF-beta-activated kinase 1 and MAP3K7-binding protein 3, transcript variant X1" "XM_011450433.2" NA character(0) NA character(0) NA NA NA NA NA NA NA NA NA NA NA NA character(0) NA NA NA NA NA NA NA NA NA NA character(0) NA NA character(0) NA NA NA
"NW_011936775.1" "Gnomon" "mRNA" 151894 152671 NA "-" NA "rna-XM_011450479.2" c("GeneID:105343216", "Genbank:XM_011450479.2") "XM_011450479.2" NA "mRNA" NA NA NA "LOC105343216" NA gene-LOC105343216 "Supporting evidence includes similarity to: 1 EST, 6 Proteins, and 100% coverage of the annotated genomic feature by RNAseq alignments" "heat shock protein 27" "XM_011450479.2" NA character(0) NA character(0) NA NA NA NA NA NA NA NA NA NA NA NA character(0) NA NA NA NA NA NA NA NA NA NA character(0) NA NA character(0) NA NA NA
"NW_011936784.1" "Gnomon" "mRNA" 43086 62881 NA "-" NA "rna-XM_011450711.2" c("GeneID:105343381", "Genbank:XM_011450711.2") "XM_011450711.2" NA "mRNA" NA NA NA "LOC105343381" NA gene-LOC105343381 "Supporting evidence includes similarity to: 82 ESTs, 6 Proteins, and 100% coverage of the annotated genomic feature by RNAseq alignments, including 33 samples with support for all annotated introns" "bcl-2-like protein 1" "XM_011450711.2" NA character(0) NA character(0) NA NA NA NA NA NA NA NA NA NA NA NA character(0) NA NA NA NA NA NA NA NA NA NA character(0) NA NA character(0) NA NA NA
"NW_011936803.1" "Gnomon" "mRNA" 28053 36938 NA "+" NA "rna-XM_011450973.2" c("GeneID:105343565", "Genbank:XM_011450973.2") "XM_011450973.2" NA "mRNA" NA NA NA "LOC105343565" NA gene-LOC105343565 "Supporting evidence includes similarity to: 5 ESTs, 4 Proteins, and 100% coverage of the annotated genomic feature by RNAseq alignments, including 96 samples with support for all annotated introns" "calpain-5" "XM_011450973.2" NA character(0) "true" character(0) NA NA NA NA NA NA NA NA NA NA NA NA c(".", "28053") NA NA NA NA NA NA NA NA NA NA character(0) NA NA character(0) NA NA NA
"NW_011936803.1" "Gnomon" "mRNA" 61996 83144 NA "-" NA "rna-XM_011450976.2" c("GeneID:105343569", "Genbank:XM_011450976.2") "XM_011450976.2" NA "mRNA" NA NA NA "LOC105343569" NA gene-LOC105343569 "Supporting evidence includes similarity to: 18 ESTs, 17 Proteins, and 100% coverage of the annotated genomic feature by RNAseq alignments, including 63 samples with support for all annotated introns" "mitogen-activated protein kinase kinase kinase 13-A, transcript variant X1" "XM_011450976.2" NA character(0) NA character(0) NA NA NA NA NA NA NA NA NA NA NA NA character(0) NA NA NA NA NA NA NA NA NA NA character(0) NA NA character(0) NA NA NA
"NW_011936803.1" "Gnomon" "mRNA" 61996 70605 NA "-" NA "rna-XM_011450977.2" c("GeneID:105343569", "Genbank:XM_011450977.2") "XM_011450977.2" NA "mRNA" NA NA NA "LOC105343569" NA gene-LOC105343569 "Supporting evidence includes similarity to: 18 ESTs, 4 Proteins, and 100% coverage of the annotated genomic feature by RNAseq alignments, including 68 samples with support for all annotated introns" "mitogen-activated protein kinase kinase kinase 13-A, transcript variant X2" "XM_011450977.2" NA character(0) NA character(0) NA NA NA NA NA NA NA NA NA NA NA NA character(0) NA NA NA NA NA NA NA NA NA NA character(0) NA NA character(0) NA NA NA
"NW_011936807.1" "Gnomon" "mRNA" 251554 252985 NA "-" NA "rna-XM_011451038.2" c("GeneID:105343617", "Genbank:XM_011451038.2") "XM_011451038.2" NA "mRNA" NA NA NA "LOC105343617" NA gene-LOC105343617 "Supporting evidence includes similarity to: 1 Protein, and 100% coverage of the annotated genomic feature by RNAseq alignments, including 133 samples with support for all annotated introns" "growth arrest and DNA damage-inducible protein GADD45 gamma" "XM_011451038.2" NA character(0) NA character(0) NA NA NA NA NA NA NA NA NA NA NA NA character(0) NA NA NA NA NA NA NA NA NA NA character(0) NA NA character(0) NA NA NA
"NW_011936808.1" "Gnomon" "mRNA" 82468 87202 NA "-" NA "rna-XM_011451065.2" c("GeneID:105343631", "Genbank:XM_011451065.2") "XM_011451065.2" NA "mRNA" NA NA NA "LOC105343631" NA gene-LOC105343631 "Supporting evidence includes similarity to: 100% coverage of the annotated genomic feature by RNAseq alignments, including 88 samples with support for all annotated introns" "macrophage migration inhibitory factor, transcript variant X1" "XM_011451065.2" NA character(0) NA character(0) NA NA NA NA NA NA NA NA NA NA NA NA character(0) NA NA NA NA NA NA NA NA NA NA character(0) NA NA character(0) NA NA NA
"NW_011936828.1" "Gnomon" "mRNA" 4 717 NA "+" NA "rna-XM_020073522.1" c("GeneID:105343764", "Genbank:XM_020073522.1") "XM_020073522.1" NA "mRNA" NA NA NA "LOC105343764" NA gene-LOC105343764 "Supporting evidence includes similarity to: 2 ESTs, 6 Proteins, and 100% coverage of the annotated genomic feature by RNAseq alignments" "leukocyte elastase inhibitor" "XM_020073522.1" NA character(0) "true" character(0) NA NA NA NA NA NA NA NA NA NA NA NA c(".", "4") NA NA NA NA NA NA NA NA NA NA character(0) NA NA character(0) NA NA NA
"NW_011936828.1" "Gnomon" "mRNA" 4295 5442 NA "+" NA "rna-XM_011451239.2" c("GeneID:105343767", "Genbank:XM_011451239.2") "XM_011451239.2" NA "mRNA" NA NA NA "LOC105343767" NA gene-LOC105343767 "Supporting evidence includes similarity to: 8 Proteins, and 84% coverage of the annotated genomic feature by RNAseq alignments" "leukocyte elastase inhibitor" "XM_011451239.2" NA character(0) NA character(0) NA NA NA NA NA NA NA NA NA NA NA NA character(0) NA NA NA NA NA NA NA NA NA NA character(0) NA NA character(0) NA NA NA
"NW_011936836.1" "Gnomon" "mRNA" 155222 161400 NA "-" NA "rna-XM_011451289.2" c("GeneID:105343805", "Genbank:XM_011451289.2") "XM_011451289.2" NA "mRNA" NA NA NA "LOC105343805" NA gene-LOC105343805 "Supporting evidence includes similarity to: 1 Protein, and 100% coverage of the annotated genomic feature by RNAseq alignments, including 135 samples with support for all annotated introns" "interferon regulatory factor 1" "XM_011451289.2" NA character(0) NA character(0) NA NA NA NA NA NA NA NA NA NA NA NA character(0) NA NA NA NA NA NA NA NA NA NA character(0) NA NA character(0) NA NA NA
"NW_011936836.1" "Gnomon" "mRNA" 167470 175670 NA "-" NA "rna-XM_011451292.2" c("GeneID:105343806", "Genbank:XM_011451292.2") "XM_011451292.2" NA "mRNA" NA NA NA "LOC105343806" NA gene-LOC105343806 "Supporting evidence includes similarity to: 15 ESTs, 3 Proteins, and 100% coverage of the annotated genomic feature by RNAseq alignments, including 99 samples with support for all annotated introns" "interferon regulatory factor 1, transcript variant X3" "XM_011451292.2" NA character(0) NA character(0) NA NA NA NA NA NA NA NA NA NA NA NA character(0) NA NA NA NA NA NA NA NA NA NA character(0) NA NA character(0) NA NA NA
"NW_011936836.1" "Gnomon" "mRNA" 167470 171116 NA "-" NA "rna-XM_011451291.2" c("GeneID:105343806", "Genbank:XM_011451291.2") "XM_011451291.2" NA "mRNA" NA NA NA "LOC105343806" NA gene-LOC105343806 "Supporting evidence includes similarity to: 9 ESTs, 3 Proteins, and 100% coverage of the annotated genomic feature by RNAseq alignments, including 132 samples with support for all annotated introns" "interferon regulatory factor 1, transcript variant X2" "XM_011451291.2" NA character(0) NA character(0) NA NA NA NA NA NA NA NA NA NA NA NA character(0) NA NA NA NA NA NA NA NA NA NA character(0) NA NA character(0) NA NA NA
"NW_011936836.1" "Gnomon" "mRNA" 167470 171116 NA "-" NA "rna-XM_011451290.2" c("GeneID:105343806", "Genbank:XM_011451290.2") "XM_011451290.2" NA "mRNA" NA NA NA "LOC105343806" NA gene-LOC105343806 "Supporting evidence includes similarity to: 16 ESTs, 3 Proteins, and 100% coverage of the annotated genomic feature by RNAseq alignments, including 156 samples with support for all annotated introns" "interferon regulatory factor 1, transcript variant X1" "XM_011451290.2" NA character(0) NA character(0) NA NA NA NA NA NA NA NA NA NA NA NA character(0) NA NA NA NA NA NA NA NA NA NA character(0) NA NA character(0) NA NA NA
"NW_011936881.1" "Gnomon" "mRNA" 148264 155906 NA "-" NA "rna-XM_011451515.2" c("GeneID:105343974", "Genbank:XM_011451515.2") "XM_011451515.2" NA "mRNA" NA NA NA "LOC105343974" NA gene-LOC105343974 "Supporting evidence includes similarity to: 2 mRNAs, 8 ESTs, 1 Protein, and 100% coverage of the annotated genomic feature by RNAseq alignments, including 94 samples with support for all annotated introns" "caspase-2-like, transcript variant X1" "XM_011451515.2" NA character(0) NA character(0) NA NA NA NA NA NA NA NA NA NA NA NA character(0) NA NA NA NA NA NA NA NA NA NA character(0) NA NA character(0) NA NA NA
"NW_011936881.1" "BestRefSeq" "mRNA" 149248 155563 NA "-" NA "rna-NM_001305370.1" c("GeneID:105343974", "Genbank:NM_001305370.1") "NM_001305370.1" NA "mRNA" NA NA NA "LOC105343974" NA gene-LOC105343974 NA "caspase-2-like" "NM_001305370.1" NA character(0) NA The RefSeq transcript has 21 substitutions, 2 non-frameshifting indels compared to this genomic sequence "annotated by transcript or proteomic data" "similar to RNA sequence, mRNA (same species):RefSeq:NM_001305370.1" NA NA NA NA NA NA NA NA NA NA character(0) NA NA NA NA NA NA NA NA NA NA character(0) NA NA character(0) NA NA NA
"NW_011936894.1" "Gnomon" "mRNA" 102469 112795 NA "-" NA "rna-XM_011451642.2" c("GeneID:105344064", "Genbank:XM_011451642.2") "XM_011451642.2" NA "mRNA" NA NA NA "LOC105344064" NA gene-LOC105344064 "Supporting evidence includes similarity to: 16 ESTs, 1 Protein, and 100% coverage of the annotated genomic feature by RNAseq alignments, including 93 samples with support for all annotated introns" "cathepsin L1" "XM_011451642.2" NA character(0) NA character(0) NA NA NA NA NA NA NA NA NA NA NA NA character(0) NA NA NA NA NA NA NA NA NA NA character(0) NA NA character(0) NA NA NA
"NW_011936905.1" "Gnomon" "mRNA" 270233 272286 NA "-" NA "rna-XM_011451801.2" c("GeneID:105344150", "Genbank:XM_011451801.2") "XM_011451801.2" NA "mRNA" NA NA NA "LOC105344150" NA gene-LOC105344150 "Supporting evidence includes similarity to: 39 ESTs, 22 Proteins, and 100% coverage of the annotated genomic feature by RNAseq alignments, including 178 samples with support for all annotated introns" "cytochrome c" "XM_011451801.2" NA character(0) NA character(0) NA NA NA NA NA NA NA NA NA NA NA NA character(0) NA NA NA NA NA NA NA NA NA NA character(0) NA NA character(0) NA NA NA
"NW_011936910.1" "Gnomon" "mRNA" 217251 246802 NA "-" NA "rna-XM_011451882.2" c("GeneID:105344201", "Genbank:XM_011451882.2") "XM_011451882.2" NA "mRNA" NA NA NA "LOC105344201" NA gene-LOC105344201 "Supporting evidence includes similarity to: 3 ESTs, 1 Protein, and 100% coverage of the annotated genomic feature by RNAseq alignments, including 2 samples with support for all annotated introns" "adenylate cyclase type 10, transcript variant X2" "XM_011451882.2" NA character(0) NA character(0) NA NA NA NA NA NA NA NA NA NA NA NA character(0) NA NA NA NA NA NA NA NA NA NA character(0) NA NA character(0) NA NA NA
"NW_011936910.1" "Gnomon" "mRNA" 217251 245928 NA "-" NA "rna-XM_011451881.2" c("GeneID:105344201", "Genbank:XM_011451881.2") "XM_011451881.2" NA "mRNA" NA NA NA "LOC105344201" NA gene-LOC105344201 "Supporting evidence includes similarity to: 3 ESTs, 1 Protein, and 100% coverage of the annotated genomic feature by RNAseq alignments, including 1 sample with support for all annotated introns" "adenylate cyclase type 10, transcript variant X1" "XM_011451881.2" NA character(0) NA character(0) NA NA NA NA NA NA NA NA NA NA NA NA character(0) NA NA NA NA NA NA NA NA NA NA character(0) NA NA character(0) NA NA NA
"NW_011936914.1" "Gnomon" "mRNA" 167466 172962 NA "-" NA "rna-XM_011452002.2" c("GeneID:105344264", "Genbank:XM_011452002.2") "XM_011452002.2" NA "mRNA" NA NA NA "LOC105344264" NA gene-LOC105344264 "Supporting evidence includes similarity to: 39 ESTs, 2 Proteins, and 100% coverage of the annotated genomic feature by RNAseq alignments, including 125 samples with support for all annotated introns" "TNF receptor-associated factor 2-like" "XM_011452002.2" NA character(0) NA character(0) NA NA NA NA NA NA NA NA NA NA NA NA character(0) NA NA NA NA NA NA NA NA NA NA character(0) NA NA character(0) NA NA NA
"NW_011936925.1" "Gnomon" "mRNA" 79039 85372 NA "+" NA "rna-XM_011452280.2" c("GeneID:105344499", "Genbank:XM_011452280.2") "XM_011452280.2" NA "mRNA" NA NA NA "LOC105344499" NA gene-LOC105344499 "Supporting evidence includes similarity to: 1 Protein, and 100% coverage of the annotated genomic feature by RNAseq alignments, including 33 samples with support for all annotated introns" "calpain-5" "XM_011452280.2" NA character(0) NA character(0) NA NA NA NA NA NA NA NA NA NA NA NA character(0) NA NA NA NA NA NA NA NA NA NA character(0) NA NA character(0) NA NA NA
"NW_011936925.1" "Gnomon" "mRNA" 117506 134411 NA "+" NA "rna-XM_011452283.2" c("GeneID:105344501", "Genbank:XM_011452283.2") "XM_011452283.2" NA "mRNA" NA NA NA "LOC105344501" NA gene-LOC105344501 "Supporting evidence includes similarity to: 16 ESTs, 13 Proteins, and 100% coverage of the annotated genomic feature by RNAseq alignments, including 163 samples with support for all annotated introns" "tumor necrosis factor" "XM_011452283.2" NA character(0) NA character(0) NA NA NA NA NA NA NA NA NA NA NA NA character(0) NA NA NA NA NA NA NA NA NA NA character(0) NA NA character(0) NA NA NA
"NW_011936932.1" "Gnomon" "mRNA" 13452 19028 NA "-" NA "rna-XM_011452302.2" c("GeneID:105344520", "Genbank:XM_011452302.2") "XM_011452302.2" NA "mRNA" NA NA NA "LOC105344520" NA gene-LOC105344520 "Supporting evidence includes similarity to: 21 ESTs, 2 Proteins, and 100% coverage of the annotated genomic feature by RNAseq alignments, including 86 samples with support for all annotated introns" "stimulator of interferon genes protein" "XM_011452302.2" NA character(0) NA character(0) NA NA NA NA NA NA NA NA NA NA NA NA character(0) NA NA NA NA NA NA NA NA NA NA character(0) NA NA character(0) NA NA NA
"NW_011936939.1" "Gnomon" "mRNA" 571366 585213 NA "-" NA "rna-XM_011452383.2" c("GeneID:105344588", "Genbank:XM_011452383.2") "XM_011452383.2" NA "mRNA" NA NA NA "LOC105344588" NA gene-LOC105344588 "Supporting evidence includes similarity to: 8 Proteins, and 100% coverage of the annotated genomic feature by RNAseq alignments, including 23 samples with support for all annotated introns" "eukaryotic translation initiation factor 2-alpha kinase 3, transcript variant X2" "XM_011452383.2" NA character(0) NA character(0) NA NA NA NA NA NA NA NA NA NA NA NA character(0) NA NA NA NA NA NA NA NA NA NA character(0) NA NA character(0) NA NA NA
"NW_011936939.1" "Gnomon" "mRNA" 571366 583344 NA "-" NA "rna-XM_011452385.2" c("GeneID:105344588", "Genbank:XM_011452385.2") "XM_011452385.2" NA "mRNA" NA NA NA "LOC105344588" NA gene-LOC105344588 "Supporting evidence includes similarity to: 8 Proteins, and 100% coverage of the annotated genomic feature by RNAseq alignments, including 26 samples with support for all annotated introns" "eukaryotic translation initiation factor 2-alpha kinase 3, transcript variant X1" "XM_011452385.2" NA character(0) NA character(0) NA NA NA NA NA NA NA NA NA NA NA NA character(0) NA NA NA NA NA NA NA NA NA NA character(0) NA NA character(0) NA NA NA
"NW_011936939.1" "Gnomon" "mRNA" 573400 583344 NA "-" NA "rna-XM_020073816.1" c("GeneID:105344588", "Genbank:XM_020073816.1") "XM_020073816.1" NA "mRNA" NA NA NA "LOC105344588" NA gene-LOC105344588 "Supporting evidence includes similarity to: 3 Proteins, and 100% coverage of the annotated genomic feature by RNAseq alignments, including 14 samples with support for all annotated introns" "eukaryotic translation initiation factor 2-alpha kinase 3, transcript variant X3" "XM_020073816.1" NA character(0) NA character(0) NA NA NA NA NA NA NA NA NA NA NA NA character(0) NA NA NA NA NA NA NA NA NA NA character(0) NA NA character(0) NA NA NA
"NW_011936942.1" "Gnomon" "mRNA" 216659 218591 NA "+" NA "rna-XM_020073837.1" c("GeneID:105344627", "Genbank:XM_020073837.1") "XM_020073837.1" NA "mRNA" NA NA NA "LOC105344627" NA gene-LOC105344627 "Supporting evidence includes similarity to: 6 ESTs, and 100% coverage of the annotated genomic feature by RNAseq alignments, including 157 samples with support for all annotated introns" "cell death-inducing p53-target protein 1 homolog, transcript variant X1" "XM_020073837.1" NA character(0) NA character(0) NA NA NA NA NA NA NA NA NA NA NA NA character(0) NA NA NA NA NA NA NA NA NA NA character(0) NA NA character(0) NA NA NA
"NW_011936942.1" "Gnomon" "mRNA" 499869 502030 NA "+" NA "rna-XM_011452479.2" c("GeneID:105344652", "Genbank:XM_011452479.2") "XM_011452479.2" NA "mRNA" NA NA NA "LOC105344652" NA gene-LOC105344652 "Supporting evidence includes similarity to: 2 ESTs, and 100% coverage of the annotated genomic feature by RNAseq alignments, including 49 samples with support for all annotated introns" "myeloid differentiation primary response protein MyD88, transcript variant X1" "XM_011452479.2" NA character(0) NA character(0) NA NA NA NA NA NA NA NA NA NA NA NA character(0) NA NA NA NA NA NA NA NA NA NA character(0) NA NA character(0) NA NA NA
"NW_011936950.1" "Gnomon" "mRNA" 542009 545994 NA "-" NA "rna-XM_011452613.2" c("GeneID:105344743", "Genbank:XM_011452613.2") "XM_011452613.2" NA "mRNA" NA NA NA "LOC105344743" NA gene-LOC105344743 "Supporting evidence includes similarity to: 4 Proteins, and 100% coverage of the annotated genomic feature by RNAseq alignments, including 41 samples with support for all annotated introns" "CD40 ligand, transcript variant X1" "XM_011452613.2" NA character(0) NA character(0) NA NA NA NA NA NA NA NA NA NA NA NA character(0) NA NA NA NA NA NA NA NA NA NA character(0) NA NA character(0) NA NA NA
"NW_011936950.1" "Gnomon" "mRNA" 542009 544916 NA "-" NA "rna-XM_011452614.2" c("GeneID:105344743", "Genbank:XM_011452614.2") "XM_011452614.2" NA "mRNA" NA NA NA "LOC105344743" NA gene-LOC105344743 "Supporting evidence includes similarity to: 4 Proteins, and 100% coverage of the annotated genomic feature by RNAseq alignments, including 28 samples with support for all annotated introns" "CD40 ligand, transcript variant X3" "XM_011452614.2" NA character(0) NA character(0) NA NA NA NA NA NA NA NA NA NA NA NA character(0) NA NA NA NA NA NA NA NA NA NA character(0) NA NA character(0) NA NA NA
"NW_011936950.1" "Gnomon" "mRNA" 542009 544916 NA "-" NA "rna-XM_011452612.2" c("GeneID:105344743", "Genbank:XM_011452612.2") "XM_011452612.2" NA "mRNA" NA NA NA "LOC105344743" NA gene-LOC105344743 "Supporting evidence includes similarity to: 4 Proteins, and 100% coverage of the annotated genomic feature by RNAseq alignments, including 65 samples with support for all annotated introns" "CD40 ligand, transcript variant X2" "XM_011452612.2" NA character(0) NA character(0) NA NA NA NA NA NA NA NA NA NA NA NA character(0) NA NA NA NA NA NA NA NA NA NA character(0) NA NA character(0) NA NA NA
"NW_011936957.1" "Gnomon" "mRNA" 2890 17997 NA "+" NA "rna-XM_011452650.1" c("GeneID:105344777", "Genbank:XM_011452650.1") "XM_011452650.1" NA "mRNA" NA NA NA "LOC105344777" NA gene-LOC105344777 "Supporting evidence includes similarity to: 3 ESTs, 1 Protein, and 91% coverage of the annotated genomic feature by RNAseq alignments, including 31 samples with support for all annotated introns" "interferon-induced protein 44-like, transcript variant X3" "XM_011452650.1" NA character(0) NA character(0) NA NA NA NA NA NA NA NA NA NA NA NA character(0) NA NA NA NA NA NA NA NA NA NA character(0) NA NA character(0) NA NA NA
"NW_011936957.1" "Gnomon" "mRNA" 3047 17997 NA "+" NA "rna-XM_011452649.2" c("GeneID:105344777", "Genbank:XM_011452649.2") "XM_011452649.2" NA "mRNA" NA NA NA "LOC105344777" NA gene-LOC105344777 "Supporting evidence includes similarity to: 1 mRNA, 2 ESTs, 1 Protein, and 100% coverage of the annotated genomic feature by RNAseq alignments, including 10 samples with support for all annotated introns" "interferon-induced protein 44-like, transcript variant X1" "XM_011452649.2" NA character(0) NA character(0) NA NA NA NA NA NA NA NA NA NA NA NA character(0) NA NA NA NA NA NA NA NA NA NA character(0) NA NA character(0) NA NA NA
"NW_011936957.1" "Gnomon" "mRNA" 12254 17997 NA "+" NA "rna-XM_020073880.1" c("GeneID:105344777", "Genbank:XM_020073880.1") "XM_020073880.1" NA "mRNA" NA NA NA "LOC105344777" NA gene-LOC105344777 "Supporting evidence includes similarity to: 2 ESTs, 1 Protein, and 100% coverage of the annotated genomic feature by RNAseq alignments, including 49 samples with support for all annotated introns" "interferon-induced protein 44-like, transcript variant X2" "XM_020073880.1" NA character(0) NA character(0) NA NA NA NA NA NA NA NA NA NA NA NA character(0) NA NA NA NA NA NA NA NA NA NA character(0) NA NA character(0) NA NA NA
"NW_011936967.1" "Gnomon" "mRNA" 15641 23197 NA "-" NA "rna-XM_020073894.1" c("GeneID:105344838", "Genbank:XM_020073894.1") "XM_020073894.1" NA "mRNA" NA NA NA "LOC105344838" NA gene-LOC105344838 "Supporting evidence includes similarity to: 97% coverage of the annotated genomic feature by RNAseq alignments" "serine-protein kinase ATM" "XM_020073894.1" NA character(0) NA character(0) NA NA NA NA NA NA NA NA NA NA NA NA character(0) NA NA NA NA NA NA NA NA NA NA character(0) NA NA character(0) NA NA NA
"NW_011936982.1" "BestRefSeq" "mRNA" 74330 76620 NA "-" NA "rna-NM_001305344.1" c("GeneID:105344940", "Genbank:NM_001305344.1") "NM_001305344.1" NA "mRNA" NA NA NA "LOC105344940" NA gene-LOC105344940 NA "interleukin-1 receptor-associated kinase 1-binding protein 1-like" "NM_001305344.1" NA character(0) NA The RefSeq transcript has 10 substitutions compared to this genomic sequence "annotated by transcript or proteomic data" "similar to RNA sequence, mRNA (same species):RefSeq:NM_001305344.1" NA NA NA NA NA NA NA NA NA NA character(0) NA NA NA NA NA NA NA NA NA NA character(0) NA NA character(0) NA NA NA
"NW_011936989.1" "Gnomon" "mRNA" 72778 75851 NA "+" NA "rna-XM_011453166.2" c("GeneID:105345119", "Genbank:XM_011453166.2") "XM_011453166.2" NA "mRNA" NA NA NA "LOC105345119" NA gene-LOC105345119 "Supporting evidence includes similarity to: 1 EST, 3 Proteins, and 100% coverage of the annotated genomic feature by RNAseq alignments, including 118 samples with support for all annotated introns" "interferon alpha-inducible protein 27-like protein 2" "XM_011453166.2" NA character(0) NA character(0) NA NA NA NA NA NA NA NA NA NA NA NA character(0) NA NA NA NA NA NA NA NA NA NA character(0) NA NA character(0) NA NA NA
"NW_011936998.1" "Gnomon" "mRNA" 313058 319369 NA "+" NA "rna-XM_011453255.2" c("GeneID:105345180", "Genbank:XM_011453255.2") "XM_011453255.2" NA "mRNA" NA NA NA "LOC105345180" NA gene-LOC105345180 "Supporting evidence includes similarity to: 1 EST, 6 Proteins, and 100% coverage of the annotated genomic feature by RNAseq alignments, including 35 samples with support for all annotated introns" "toll-like receptor 13" "XM_011453255.2" NA character(0) NA character(0) NA NA NA NA NA NA NA NA NA NA NA NA character(0) NA NA NA NA NA NA NA NA NA NA character(0) NA NA character(0) NA NA NA
"NW_011937006.1" "Gnomon" "mRNA" 306310 310441 NA "+" NA "rna-XM_020074152.1" c("GeneID:105345295", "Genbank:XM_020074152.1") "XM_020074152.1" NA "mRNA" NA NA NA "LOC105345295" NA gene-LOC105345295 "Supporting evidence includes similarity to: 4 Proteins, and 100% coverage of the annotated genomic feature by RNAseq alignments" "toll-like receptor 4" "XM_020074152.1" NA character(0) NA character(0) NA NA NA NA NA NA NA NA NA NA NA NA character(0) NA NA NA NA NA NA NA NA NA NA character(0) NA NA character(0) NA NA NA
"NW_011937064.1" "Gnomon" "mRNA" 654978 656802 NA "-" NA "rna-XM_020074231.1" c("GeneID:105345615", "Genbank:XM_020074231.1") "XM_020074231.1" NA "mRNA" NA NA NA "LOC105345615" NA gene-LOC105345615 "Supporting evidence includes similarity to: 100% coverage of the annotated genomic feature by RNAseq alignments, including 49 samples with support for all annotated introns" "calpain-6-like" "XM_020074231.1" NA character(0) NA character(0) NA NA NA NA NA NA NA NA NA NA NA NA character(0) NA NA NA NA NA NA NA NA NA NA character(0) NA NA character(0) NA NA NA
"NW_011937064.1" "Gnomon" "mRNA" 656709 661455 NA "-" NA "rna-XM_011453838.2" c("GeneID:105345640", "Genbank:XM_011453838.2") "XM_011453838.2" NA "mRNA" NA NA NA "LOC105345640" NA gene-LOC105345640 "Supporting evidence includes similarity to: 1 EST, 1 Protein, and 100% coverage of the annotated genomic feature by RNAseq alignments, including 39 samples with support for all annotated introns" "calpain-5-like" "XM_011453838.2" NA character(0) NA character(0) NA NA NA NA NA NA NA NA NA NA NA NA character(0) NA NA NA NA NA NA NA NA NA NA character(0) NA NA character(0) NA NA NA
"NW_011937066.1" "Gnomon" "mRNA" 694242 714366 NA "-" NA "rna-XM_020074278.1" c("GeneID:105345674", "Genbank:XM_020074278.1") "XM_020074278.1" NA "mRNA" NA NA NA "LOC105345674" NA gene-LOC105345674 "Supporting evidence includes similarity to: 7 Proteins, and 100% coverage of the annotated genomic feature by RNAseq alignments, including 10 samples with support for all annotated introns" "toll-like receptor 3, transcript variant X2" "XM_020074278.1" NA character(0) NA character(0) NA NA NA NA NA NA NA NA NA NA NA NA character(0) NA NA NA NA NA NA NA NA NA NA character(0) NA NA character(0) NA NA NA
"NW_011937066.1" "Gnomon" "mRNA" 694242 696848 NA "-" NA "rna-XM_011453894.2" c("GeneID:105345674", "Genbank:XM_011453894.2") "XM_011453894.2" NA "mRNA" NA NA NA "LOC105345674" NA gene-LOC105345674 "Supporting evidence includes similarity to: 7 Proteins, and 100% coverage of the annotated genomic feature by RNAseq alignments, including 38 samples with support for all annotated introns" "toll-like receptor 3, transcript variant X1" "XM_011453894.2" NA character(0) NA character(0) NA NA NA NA NA NA NA NA NA NA NA NA character(0) NA NA NA NA NA NA NA NA NA NA character(0) NA NA character(0) NA NA NA
"NW_011937066.1" "Gnomon" "mRNA" 699474 702025 NA "-" NA "rna-XM_020074279.1" c("GeneID:105345720", "Genbank:XM_020074279.1") "XM_020074279.1" NA "mRNA" NA NA NA "LOC105345720" NA gene-LOC105345720 "Supporting evidence includes similarity to: 3 Proteins, and 100% coverage of the annotated genomic feature by RNAseq alignments" "toll-like receptor 4" "XM_020074279.1" NA character(0) NA character(0) NA NA NA NA NA NA NA NA NA NA NA NA character(0) NA NA NA NA NA NA NA NA NA NA character(0) NA NA character(0) NA NA NA
"NW_011937066.1" "Gnomon" "mRNA" 710529 713202 NA "-" NA "rna-XM_020074280.1" c("GeneID:105345673", "Genbank:XM_020074280.1") "XM_020074280.1" NA "mRNA" NA NA NA "LOC105345673" NA gene-LOC105345673 "Supporting evidence includes similarity to: 1 Protein, and 100% coverage of the annotated genomic feature by RNAseq alignments" "toll-like receptor 3" "XM_020074280.1" NA character(0) NA character(0) NA NA NA NA NA NA NA NA NA NA NA NA character(0) NA NA NA NA NA NA NA NA NA NA character(0) NA NA character(0) NA NA NA
"NW_011937067.1" "Gnomon" "mRNA" 176706 201873 NA "-" NA "rna-XM_020074295.1" c("GeneID:105345733", "Genbank:XM_020074295.1") "XM_020074295.1" NA "mRNA" NA NA NA "LOC105345733" NA gene-LOC105345733 "Supporting evidence includes similarity to: 100% coverage of the annotated genomic feature by RNAseq alignments, including 12 samples with support for all annotated introns" "interferon-induced protein 44-like, transcript variant X6" "XM_020074295.1" NA character(0) NA character(0) NA NA NA NA NA NA NA NA NA NA NA NA character(0) NA NA NA NA NA NA NA NA NA NA character(0) NA NA character(0) NA NA NA
"NW_011937067.1" "Gnomon" "mRNA" 176709 207612 NA "-" NA "rna-XM_020074293.1" c("GeneID:105345733", "Genbank:XM_020074293.1") "XM_020074293.1" NA "mRNA" NA NA NA "LOC105345733" NA gene-LOC105345733 "Supporting evidence includes similarity to: 100% coverage of the annotated genomic feature by RNAseq alignments, including 12 samples with support for all annotated introns" "interferon-induced protein 44-like, transcript variant X3" "XM_020074293.1" NA character(0) NA character(0) NA NA NA NA NA NA NA NA NA NA NA NA character(0) NA NA NA NA NA NA NA NA NA NA character(0) NA NA character(0) NA NA NA
"NW_011937067.1" "Gnomon" "mRNA" 176709 207610 NA "-" NA "rna-XM_011454011.2" c("GeneID:105345733", "Genbank:XM_011454011.2") "XM_011454011.2" NA "mRNA" NA NA NA "LOC105345733" NA gene-LOC105345733 "Supporting evidence includes similarity to: 1 Protein, and 100% coverage of the annotated genomic feature by RNAseq alignments, including 5 samples with support for all annotated introns" "interferon-induced protein 44-like, transcript variant X5" "XM_011454011.2" NA character(0) NA character(0) NA NA NA NA NA NA NA NA NA NA NA NA character(0) NA NA NA NA NA NA NA NA NA NA character(0) NA NA character(0) NA NA NA
"NW_011937067.1" "Gnomon" "mRNA" 176709 207609 NA "-" NA "rna-XM_020074294.1" c("GeneID:105345733", "Genbank:XM_020074294.1") "XM_020074294.1" NA "mRNA" NA NA NA "LOC105345733" NA gene-LOC105345733 "Supporting evidence includes similarity to: 1 Protein, and 100% coverage of the annotated genomic feature by RNAseq alignments, including 4 samples with support for all annotated introns" "interferon-induced protein 44-like, transcript variant X4" "XM_020074294.1" NA character(0) NA character(0) NA NA NA NA NA NA NA NA NA NA NA NA character(0) NA NA NA NA NA NA NA NA NA NA character(0) NA NA character(0) NA NA NA
"NW_011937067.1" "Gnomon" "mRNA" 176709 201873 NA "-" NA "rna-XM_020074290.1" c("GeneID:105345733", "Genbank:XM_020074290.1") "XM_020074290.1" NA "mRNA" NA NA NA "LOC105345733" NA gene-LOC105345733 "Supporting evidence includes similarity to: 100% coverage of the annotated genomic feature by RNAseq alignments, including 26 samples with support for all annotated introns" "interferon-induced protein 44-like, transcript variant X1" "XM_020074290.1" NA character(0) NA character(0) NA NA NA NA NA NA NA NA NA NA NA NA character(0) NA NA NA NA NA NA NA NA NA NA character(0) NA NA character(0) NA NA NA
"NW_011937067.1" "Gnomon" "mRNA" 198398 201873 NA "-" NA "rna-XM_020074292.1" c("GeneID:105345733", "Genbank:XM_020074292.1") "XM_020074292.1" NA "mRNA" NA NA NA "LOC105345733" NA gene-LOC105345733 "Supporting evidence includes similarity to: 2 ESTs, 1 Protein, and 100% coverage of the annotated genomic feature by RNAseq alignments, including 43 samples with support for all annotated introns" "interferon-induced protein 44-like, transcript variant X2" "XM_020074292.1" NA character(0) NA character(0) NA NA NA NA NA NA NA NA NA NA NA NA character(0) NA NA NA NA NA NA NA NA NA NA character(0) NA NA character(0) NA NA NA
"NW_011937067.1" "Gnomon" "mRNA" 214611 226347 NA "-" NA "rna-XM_011454008.2" c("GeneID:105345731", "Genbank:XM_011454008.2") "XM_011454008.2" NA "mRNA" NA NA NA "LOC105345731" NA gene-LOC105345731 "Supporting evidence includes similarity to: 1 Protein, and 100% coverage of the annotated genomic feature by RNAseq alignments, including 4 samples with support for all annotated introns" "interferon-induced protein 44-like" "XM_011454008.2" NA character(0) NA character(0) NA NA NA NA NA NA NA NA NA NA NA NA character(0) NA NA NA NA NA NA NA NA NA NA character(0) NA NA character(0) NA NA NA
"NW_011937067.1" "Gnomon" "mRNA" 236736 241505 NA "-" NA "rna-XM_020074296.1" c("GeneID:105345730", "Genbank:XM_020074296.1") "XM_020074296.1" NA "mRNA" NA NA NA "LOC105345730" NA gene-LOC105345730 "Supporting evidence includes similarity to: 1 Protein, and 100% coverage of the annotated genomic feature by RNAseq alignments" "interferon-induced protein 44-like" "XM_020074296.1" NA character(0) NA character(0) NA NA NA NA NA NA NA NA NA NA NA NA character(0) NA NA NA NA NA NA NA NA NA NA character(0) NA NA character(0) NA NA NA
"NW_011937067.1" "Gnomon" "mRNA" 320577 322126 NA "-" NA "rna-XM_011454018.2" c("GeneID:105345740", "Genbank:XM_011454018.2") "XM_011454018.2" NA "mRNA" NA NA NA "LOC105345740" NA gene-LOC105345740 "Supporting evidence includes similarity to: 4 ESTs, 14 Proteins, and 100% coverage of the annotated genomic feature by RNAseq alignments" "cyclin-dependent kinase 5 activator 1-like" "XM_011454018.2" NA character(0) NA character(0) NA NA NA NA NA NA NA NA NA NA NA NA character(0) NA NA NA NA NA NA NA NA NA NA character(0) NA NA character(0) NA NA NA
"NW_011937067.1" "Gnomon" "mRNA" 322183 323750 NA "-" NA "rna-XM_011454019.2" c("GeneID:105345741", "Genbank:XM_011454019.2") "XM_011454019.2" NA "mRNA" NA NA NA "LOC105345741" NA gene-LOC105345741 "Supporting evidence includes similarity to: 4 ESTs, 13 Proteins, and 100% coverage of the annotated genomic feature by RNAseq alignments" "cyclin-dependent kinase 5 activator 1-like" "XM_011454019.2" NA character(0) NA character(0) NA NA NA NA NA NA NA NA NA NA NA NA character(0) NA NA NA NA NA NA NA NA NA NA character(0) NA NA character(0) NA NA NA
"NW_011937071.1" "Gnomon" "mRNA" 80594 85160 NA "+" NA "rna-XM_011454046.2" c("GeneID:105345760", "Genbank:XM_011454046.2") "XM_011454046.2" NA "mRNA" NA NA NA "LOC105345760" NA gene-LOC105345760 "Supporting evidence includes similarity to: 100% coverage of the annotated genomic feature by RNAseq alignments, including 16 samples with support for all annotated introns" "CD151 antigen-like" "XM_011454046.2" NA character(0) NA character(0) NA NA NA NA NA NA NA NA NA NA NA NA character(0) NA NA NA NA NA NA NA NA NA NA character(0) NA NA character(0) NA NA NA
"NW_011937075.1" "Gnomon" "mRNA" 610557 612519 NA "+" NA "rna-XM_011454234.2" c("GeneID:105345889", "Genbank:XM_011454234.2") "XM_011454234.2" NA "mRNA" NA NA NA "LOC105345889" NA gene-LOC105345889 "Supporting evidence includes similarity to: 100% coverage of the annotated genomic feature by RNAseq alignments, including 45 samples with support for all annotated introns" "toll-like receptor 4" "XM_011454234.2" NA character(0) NA character(0) NA NA NA NA NA NA NA NA NA NA NA NA character(0) NA NA NA NA NA NA NA NA NA NA character(0) NA NA character(0) NA NA NA
"NW_011937079.1" "Gnomon" "mRNA" 313623 320040 NA "-" NA "rna-XM_020074383.1" c("GeneID:105345948", "Genbank:XM_020074383.1") "XM_020074383.1" NA "mRNA" NA NA NA "LOC105345948" NA gene-LOC105345948 "Supporting evidence includes similarity to: 1 EST, 4 Proteins, and 100% coverage of the annotated genomic feature by RNAseq alignments, including 21 samples with support for all annotated introns" "cathepsin L1-like, transcript variant X2" "XM_020074383.1" NA character(0) NA character(0) NA NA NA NA NA NA NA NA NA NA NA NA character(0) NA NA NA NA NA NA NA NA NA NA character(0) NA NA character(0) NA NA NA
"NW_011937079.1" "Gnomon" "mRNA" 313623 320025 NA "-" NA "rna-XM_011454332.2" c("GeneID:105345948", "Genbank:XM_011454332.2") "XM_011454332.2" NA "mRNA" NA NA NA "LOC105345948" NA gene-LOC105345948 "Supporting evidence includes similarity to: 1 EST, 18 Proteins, and 100% coverage of the annotated genomic feature by RNAseq alignments, including 47 samples with support for all annotated introns" "cathepsin L1-like, transcript variant X1" "XM_011454332.2" NA character(0) NA character(0) NA NA NA NA NA NA NA NA NA NA NA NA character(0) NA NA NA NA NA NA NA NA NA NA character(0) NA NA character(0) NA NA NA
"NW_011937092.1" "Gnomon" "mRNA" 64880 73794 NA "-" NA "rna-XM_011454544.2" c("GeneID:105346085", "Genbank:XM_011454544.2") "XM_011454544.2" NA "mRNA" NA NA NA "LOC105346085" NA gene-LOC105346085 "Supporting evidence includes similarity to: 9 ESTs, 4 Proteins, and 100% coverage of the annotated genomic feature by RNAseq alignments, including 38 samples with support for all annotated introns" "tumor necrosis factor receptor superfamily member 16, transcript variant X1" "XM_011454544.2" NA character(0) NA character(0) NA NA NA NA NA NA NA NA NA NA NA NA character(0) NA NA NA NA NA NA NA NA NA NA character(0) NA NA character(0) NA NA NA
"NW_011937092.1" "Gnomon" "mRNA" 64880 72925 NA "-" NA "rna-XM_020074451.1" c("GeneID:105346085", "Genbank:XM_020074451.1") "XM_020074451.1" NA "mRNA" NA NA NA "LOC105346085" NA gene-LOC105346085 "Supporting evidence includes similarity to: 7 ESTs, 4 Proteins, and 100% coverage of the annotated genomic feature by RNAseq alignments, including 46 samples with support for all annotated introns" "tumor necrosis factor receptor superfamily member 16, transcript variant X2" "XM_020074451.1" NA character(0) NA character(0) NA NA NA NA NA NA NA NA NA NA NA NA character(0) NA NA NA NA NA NA NA NA NA NA character(0) NA NA character(0) NA NA NA
"NW_011937092.1" "Gnomon" "mRNA" 75129 81750 NA "-" NA "rna-XM_011454543.2" c("GeneID:105346084", "Genbank:XM_011454543.2") "XM_011454543.2" NA "mRNA" NA NA NA "LOC105346084" NA gene-LOC105346084 "Supporting evidence includes similarity to: 1 EST, 14 Proteins, and 100% coverage of the annotated genomic feature by RNAseq alignments, including 81 samples with support for all annotated introns" "caspase-8" "XM_011454543.2" NA character(0) NA character(0) NA NA NA NA NA NA NA NA NA NA NA NA character(0) NA NA NA NA NA NA NA NA NA NA character(0) NA NA character(0) NA NA NA
"NW_011937119.1" "Gnomon" "mRNA" 92002 94014 NA "-" NA "rna-XM_011454756.2" c("GeneID:105346253", "Genbank:XM_011454756.2") "XM_011454756.2" NA "mRNA" NA NA NA "LOC105346253" NA gene-LOC105346253 "Supporting evidence includes similarity to: 13 ESTs, 2 Proteins, and 100% coverage of the annotated genomic feature by RNAseq alignments, including 169 samples with support for all annotated introns" "tumor necrosis factor ligand superfamily member 10" "XM_011454756.2" NA character(0) NA character(0) NA NA NA NA NA NA NA NA NA NA NA NA character(0) NA NA NA NA NA NA NA NA NA NA character(0) NA NA character(0) NA NA NA
"NW_011937119.1" "Gnomon" "mRNA" 95880 98083 NA "-" NA "rna-XM_011454757.2" c("GeneID:105346255", "Genbank:XM_011454757.2") "XM_011454757.2" NA "mRNA" NA NA NA "LOC105346255" NA gene-LOC105346255 "Supporting evidence includes similarity to: 48 ESTs, 24 Proteins, and 100% coverage of the annotated genomic feature by RNAseq alignments, including 12 samples with support for all annotated introns" "tumor necrosis factor ligand superfamily member 10" "XM_011454757.2" NA character(0) NA character(0) NA NA NA NA NA NA NA NA NA NA NA NA character(0) NA NA NA NA NA NA NA NA NA NA character(0) NA NA character(0) NA NA NA
"NW_011937121.1" "Gnomon" "mRNA" 160013 162927 NA "-" NA "rna-XM_011454812.2" c("GeneID:105346299", "Genbank:XM_011454812.2") "XM_011454812.2" NA "mRNA" NA NA NA "LOC105346299" NA gene-LOC105346299 "Supporting evidence includes similarity to: 5 Proteins, and 100% coverage of the annotated genomic feature by RNAseq alignments" "toll-like receptor 2" "XM_011454812.2" NA character(0) NA character(0) NA NA NA NA NA NA NA NA NA NA NA NA character(0) NA NA NA NA NA NA NA NA NA NA character(0) NA NA character(0) NA NA NA
"NW_011937132.1" "Gnomon" "mRNA" 107925 143335 NA "+" NA "rna-XM_011454937.2" c("GeneID:105346394", "Genbank:XM_011454937.2") "XM_011454937.2" NA "mRNA" NA NA NA "LOC105346394" NA gene-LOC105346394 "Supporting evidence includes similarity to: 10 Proteins, and 99% coverage of the annotated genomic feature by RNAseq alignments" "adenylate cyclase type 5" "XM_011454937.2" NA character(0) NA character(0) NA NA NA NA NA NA NA NA NA NA NA NA character(0) NA NA NA NA NA NA NA NA NA NA character(0) NA NA character(0) NA NA NA
"NW_011937142.1" "Gnomon" "mRNA" 286129 287586 NA "-" NA "rna-XM_011455053.2" c("GeneID:105346482", "Genbank:XM_011455053.2") "XM_011455053.2" NA "mRNA" NA NA NA "LOC105346482" NA gene-LOC105346482 "Supporting evidence includes similarity to: 1 EST, and 100% coverage of the annotated genomic feature by RNAseq alignments, including 106 samples with support for all annotated introns" "GTPase IMAP family member 7" "XM_011455053.2" NA character(0) NA character(0) NA NA NA NA NA NA NA NA NA NA NA NA character(0) NA NA NA NA NA NA NA NA NA NA character(0) NA NA character(0) NA NA NA
"NW_011937154.1" "Gnomon" "mRNA" 76147 91755 NA "-" NA "rna-XM_020074720.1" c("GeneID:105346669", "Genbank:XM_020074720.1") "XM_020074720.1" NA "mRNA" NA NA NA "LOC105346669" NA gene-LOC105346669 "Supporting evidence includes similarity to: 23 Proteins, and 100% coverage of the annotated genomic feature by RNAseq alignments, including 127 samples with support for all annotated introns" "cAMP-dependent protein kinase catalytic subunit PRKX" "XM_020074720.1" NA c("91755", ".") "true" The sequence of the model RefSeq transcript was modified relative to this genomic sequence to represent the inferred CDS: added 121 bases not found in genome assembly "annotated by transcript or proteomic data" "similar to RNA sequence (same species):INSD:GECI01015235.1" NA NA NA NA NA NA NA NA NA NA character(0) NA NA NA NA NA NA NA NA NA NA character(0) NA NA character(0) NA NA NA
"NW_011937155.1" "Gnomon" "mRNA" 49614 54183 NA "+" NA "rna-XM_011455368.2" c("GeneID:105346672", "Genbank:XM_011455368.2") "XM_011455368.2" NA "mRNA" NA NA NA "LOC105346672" NA gene-LOC105346672 "Supporting evidence includes similarity to: 100% coverage of the annotated genomic feature by RNAseq alignments, including 62 samples with support for all annotated introns" "immune-associated nucleotide-binding protein 12-like" "XM_011455368.2" NA character(0) NA character(0) NA NA NA NA NA NA NA NA NA NA NA NA character(0) NA NA NA NA NA NA NA NA NA NA character(0) NA NA character(0) NA NA NA
"NW_011937155.1" "Gnomon" "mRNA" 488002 490475 NA "-" NA "rna-XM_011455393.2" c("GeneID:105346692", "Genbank:XM_011455393.2") "XM_011455393.2" NA "mRNA" NA NA NA "LOC105346692" NA gene-LOC105346692 "Supporting evidence includes similarity to: 1 EST, 2 Proteins, and 100% coverage of the annotated genomic feature by RNAseq alignments, including 35 samples with support for all annotated introns" "FAS-associated death domain protein" "XM_011455393.2" NA character(0) NA character(0) NA NA NA NA NA NA NA NA NA NA NA NA character(0) NA NA NA NA NA NA NA NA NA NA character(0) NA NA character(0) NA NA NA
"NW_011937158.1" "Gnomon" "mRNA" 142279 173847 NA "-" NA "rna-XM_011455451.2" c("GeneID:105346739", "Genbank:XM_011455451.2") "XM_011455451.2" NA "mRNA" NA NA NA "LOC105346739" NA gene-LOC105346739 "Supporting evidence includes similarity to: 1 Protein, and 99% coverage of the annotated genomic feature by RNAseq alignments" "inositol 1,4,5-trisphosphate receptor type 2-like" "XM_011455451.2" NA character(0) NA character(0) NA NA NA NA NA NA NA NA NA NA NA NA character(0) NA NA NA NA NA NA NA NA NA NA character(0) NA NA character(0) NA NA NA
"NW_011937158.1" "Gnomon" "mRNA" 278374 285377 NA "+" NA "rna-XM_011455443.2" c("GeneID:105346734", "Genbank:XM_011455443.2") "XM_011455443.2" NA "mRNA" NA NA NA "LOC105346734" NA gene-LOC105346734 "Supporting evidence includes similarity to: 1 EST, and 100% coverage of the annotated genomic feature by RNAseq alignments, including 114 samples with support for all annotated introns" "interferon alpha-inducible protein 27-like protein 2B" "XM_011455443.2" NA character(0) NA character(0) NA NA NA NA NA NA NA NA NA NA NA NA character(0) NA NA NA NA NA NA NA NA NA NA character(0) NA NA character(0) NA NA NA
"NW_011937158.1" "Gnomon" "mRNA" 289574 292102 NA "+" NA "rna-XM_011455445.2" c("GeneID:109617059", "Genbank:XM_011455445.2") "XM_011455445.2" NA "mRNA" NA NA NA "LOC109617059" NA gene-LOC109617059 "Supporting evidence includes similarity to: 1 EST, and 100% coverage of the annotated genomic feature by RNAseq alignments, including 35 samples with support for all annotated introns" "interferon alpha-inducible protein 27-like protein 2B" "XM_011455445.2" NA character(0) NA character(0) NA NA NA NA NA NA NA NA NA NA NA NA character(0) NA NA NA NA NA NA NA NA NA NA character(0) NA NA character(0) NA NA NA
"NW_011937158.1" "Gnomon" "mRNA" 324966 329910 NA "+" NA "rna-XM_011455441.2" c("GeneID:105346732", "Genbank:XM_011455441.2") "XM_011455441.2" NA "mRNA" NA NA NA "LOC105346732" NA gene-LOC105346732 "Supporting evidence includes similarity to: 23 ESTs, and 100% coverage of the annotated genomic feature by RNAseq alignments, including 48 samples with support for all annotated introns" "interferon alpha-inducible protein 27-like protein 2B, transcript variant X1" "XM_011455441.2" NA character(0) NA character(0) NA NA NA NA NA NA NA NA NA NA NA NA character(0) NA NA NA NA NA NA NA NA NA NA character(0) NA NA character(0) NA NA NA
"NW_011937158.1" "Gnomon" "mRNA" 324966 329910 NA "+" NA "rna-XM_020074736.1" c("GeneID:105346732", "Genbank:XM_020074736.1") "XM_020074736.1" NA "mRNA" NA NA NA "LOC105346732" NA gene-LOC105346732 "Supporting evidence includes similarity to: 100% coverage of the annotated genomic feature by RNAseq alignments, including 6 samples with support for all annotated introns" "interferon alpha-inducible protein 27-like protein 2B, transcript variant X2" "XM_020074736.1" NA character(0) NA character(0) NA NA NA NA NA NA NA NA NA NA NA NA character(0) NA NA NA NA NA NA NA NA NA NA character(0) NA NA character(0) NA NA NA
"NW_011937174.1" "Gnomon" "mRNA" 32357 36911 NA "-" NA "rna-XM_011455704.2" c("GeneID:105346921", "Genbank:XM_011455704.2") "XM_011455704.2" NA "mRNA" NA NA NA "LOC105346921" NA gene-LOC105346921 "Supporting evidence includes similarity to: 1 EST, and 100% coverage of the annotated genomic feature by RNAseq alignments, including 32 samples with support for all annotated introns" "TNF receptor-associated factor 6-B" "XM_011455704.2" NA character(0) NA character(0) NA NA NA NA NA NA NA NA NA NA NA NA character(0) NA NA NA NA NA NA NA NA NA NA character(0) NA NA character(0) NA NA NA
"NW_011937174.1" "Gnomon" "mRNA" 262420 281414 NA "-" NA "rna-XM_011455715.2" c("GeneID:105346928", "Genbank:XM_011455715.2") "XM_011455715.2" NA "mRNA" NA NA NA "LOC105346928" NA gene-LOC105346928 "Supporting evidence includes similarity to: 21 ESTs, and 100% coverage of the annotated genomic feature by RNAseq alignments, including 53 samples with support for all annotated introns" "proto-oncogene c-Rel, transcript variant X2" "XM_011455715.2" NA character(0) NA character(0) NA NA NA NA NA NA NA NA NA NA NA NA character(0) NA NA NA NA NA NA NA NA NA NA character(0) NA NA character(0) NA NA NA
"NW_011937174.1" "Gnomon" "mRNA" 262420 281414 NA "-" NA "rna-XM_011455714.2" c("GeneID:105346928", "Genbank:XM_011455714.2") "XM_011455714.2" NA "mRNA" NA NA NA "LOC105346928" NA gene-LOC105346928 "Supporting evidence includes similarity to: 21 ESTs, and 100% coverage of the annotated genomic feature by RNAseq alignments, including 47 samples with support for all annotated introns" "proto-oncogene c-Rel, transcript variant X1" "XM_011455714.2" NA character(0) NA character(0) NA NA NA NA NA NA NA NA NA NA NA NA character(0) NA NA NA NA NA NA NA NA NA NA character(0) NA NA character(0) NA NA NA
"NW_011937174.1" "Gnomon" "mRNA" 369202 371612 NA "-" NA "rna-XM_011455721.2" c("GeneID:105346933", "Genbank:XM_011455721.2") "XM_011455721.2" NA "mRNA" NA NA NA "LOC105346933" NA gene-LOC105346933 "Supporting evidence includes similarity to: 2 ESTs, and 100% coverage of the annotated genomic feature by RNAseq alignments, including 10 samples with support for all annotated introns" "GTPase IMAP family member 4" "XM_011455721.2" NA character(0) NA character(0) NA NA NA NA NA NA NA NA NA NA NA NA character(0) NA NA NA NA NA NA NA NA NA NA character(0) NA NA character(0) NA NA NA
"NW_011937192.1" "Gnomon" "mRNA" 27197 40162 NA "-" NA "rna-XM_011456031.2" c("GeneID:105347124", "Genbank:XM_011456031.2") "XM_011456031.2" NA "mRNA" NA NA NA "LOC105347124" NA gene-LOC105347124 "Supporting evidence includes similarity to: 25 ESTs, 36 Proteins, and 100% coverage of the annotated genomic feature by RNAseq alignments, including 140 samples with support for all annotated introns" "mitogen-activated protein kinase 14A-like, transcript variant X1" "XM_011456031.2" NA character(0) NA character(0) NA NA NA NA NA NA NA NA NA NA NA NA character(0) NA NA NA NA NA NA NA NA NA NA character(0) NA NA character(0) NA NA NA
"NW_011937192.1" "BestRefSeq" "mRNA" 28600 39500 NA "-" NA "rna-NM_001308855.1" c("GeneID:105347124", "Genbank:NM_001308855.1") "NM_001308855.1" NA "mRNA" NA NA NA "LOC105347124" NA gene-LOC105347124 NA "mitogen-activated protein kinase 14A-like" "NM_001308855.1" NA character(0) NA The RefSeq transcript has 22 substitutions, 2 non-frameshifting indels compared to this genomic sequence "annotated by transcript or proteomic data" "similar to RNA sequence, mRNA (same species):RefSeq:NM_001308855.1" NA NA NA NA NA NA NA NA NA NA character(0) NA NA NA NA NA NA NA NA NA NA character(0) NA NA character(0) NA NA NA
"NW_011937192.1" "Gnomon" "mRNA" 68917 89704 NA "-" NA "rna-XM_011456032.2" c("GeneID:105347125", "Genbank:XM_011456032.2") "XM_011456032.2" NA "mRNA" NA NA NA "LOC105347125" NA gene-LOC105347125 "Supporting evidence includes similarity to: 98% coverage of the annotated genomic feature by RNAseq alignments" "interferon-induced protein 44-like" "XM_011456032.2" NA character(0) "true" The sequence of the model RefSeq transcript was modified relative to this genomic sequence to represent the inferred CDS: added 43 bases not found in genome assembly "annotated by transcript or proteomic data" "similar to RNA sequence (same species):INSD:GECI01008895.1" NA NA NA NA NA NA NA NA NA NA character(0) NA NA NA NA NA NA NA NA NA NA character(0) NA NA character(0) NA NA NA
"NW_011937201.1" "Gnomon" "mRNA" 39462 58022 NA "+" NA "rna-XM_011456219.2" c("GeneID:105347244", "Genbank:XM_011456219.2") "XM_011456219.2" NA "mRNA" NA NA NA "LOC105347244" NA gene-LOC105347244 "Supporting evidence includes similarity to: 3 ESTs, 4 Proteins, and 100% coverage of the annotated genomic feature by RNAseq alignments, including 71 samples with support for all annotated introns" "tumor necrosis factor alpha-induced protein 3, transcript variant X1" "XM_011456219.2" NA character(0) NA character(0) NA NA NA NA NA NA NA NA NA NA NA NA character(0) NA NA NA NA NA NA NA NA NA NA character(0) NA NA character(0) NA NA NA
"NW_011937201.1" "Gnomon" "mRNA" 39462 58022 NA "+" NA "rna-XM_011456222.2" c("GeneID:105347244", "Genbank:XM_011456222.2") "XM_011456222.2" NA "mRNA" NA NA NA "LOC105347244" NA gene-LOC105347244 "Supporting evidence includes similarity to: 1 EST, 4 Proteins, and 100% coverage of the annotated genomic feature by RNAseq alignments, including 70 samples with support for all annotated introns" "tumor necrosis factor alpha-induced protein 3, transcript variant X4" "XM_011456222.2" NA character(0) NA character(0) NA NA NA NA NA NA NA NA NA NA NA NA character(0) NA NA NA NA NA NA NA NA NA NA character(0) NA NA character(0) NA NA NA
"NW_011937201.1" "Gnomon" "mRNA" 50382 58022 NA "+" NA "rna-XM_011456220.2" c("GeneID:105347244", "Genbank:XM_011456220.2") "XM_011456220.2" NA "mRNA" NA NA NA "LOC105347244" NA gene-LOC105347244 "Supporting evidence includes similarity to: 3 ESTs, 4 Proteins, and 100% coverage of the annotated genomic feature by RNAseq alignments, including 160 samples with support for all annotated introns" "tumor necrosis factor alpha-induced protein 3, transcript variant X2" "XM_011456220.2" NA character(0) NA character(0) NA NA NA NA NA NA NA NA NA NA NA NA character(0) NA NA NA NA NA NA NA NA NA NA character(0) NA NA character(0) NA NA NA
"NW_011937201.1" "Gnomon" "mRNA" 50490 58022 NA "+" NA "rna-XM_011456221.2" c("GeneID:105347244", "Genbank:XM_011456221.2") "XM_011456221.2" NA "mRNA" NA NA NA "LOC105347244" NA gene-LOC105347244 "Supporting evidence includes similarity to: 3 ESTs, 4 Proteins, and 100% coverage of the annotated genomic feature by RNAseq alignments, including 115 samples with support for all annotated introns" "tumor necrosis factor alpha-induced protein 3, transcript variant X3" "XM_011456221.2" NA character(0) NA character(0) NA NA NA NA NA NA NA NA NA NA NA NA character(0) NA NA NA NA NA NA NA NA NA NA character(0) NA NA character(0) NA NA NA
"NW_011937202.1" "Gnomon" "mRNA" 182790 186954 NA "+" NA "rna-XM_011456287.2" c("GeneID:105347285", "Genbank:XM_011456287.2") "XM_011456287.2" NA "mRNA" NA NA NA "LOC105347285" NA gene-LOC105347285 "Supporting evidence includes similarity to: 3 Proteins, and 100% coverage of the annotated genomic feature by RNAseq alignments" "toll-like receptor 13" "XM_011456287.2" NA character(0) NA character(0) NA NA NA NA NA NA NA NA NA NA NA NA character(0) NA NA NA NA NA NA NA NA NA NA character(0) NA NA character(0) NA NA NA
"NW_011937204.1" "Gnomon" "mRNA" 79694 81319 NA "+" NA "rna-XM_011456315.2" c("GeneID:105347305", "Genbank:XM_011456315.2") "XM_011456315.2" NA "mRNA" NA NA NA "LOC105347305" NA gene-LOC105347305 "Supporting evidence includes similarity to: 1 mRNA, 1 EST, 5 Proteins, and 100% coverage of the annotated genomic feature by RNAseq alignments, including 34 samples with support for all annotated introns" "myeloid differentiation primary response protein MyD88-like" "XM_011456315.2" NA character(0) NA character(0) NA NA NA NA NA NA NA NA NA NA NA NA character(0) NA NA NA NA NA NA NA NA NA NA character(0) NA NA character(0) NA NA NA
"NW_011937204.1" "Gnomon" "mRNA" 100035 105276 NA "+" NA "rna-XM_011456317.2" c("GeneID:105347306", "Genbank:XM_011456317.2") "XM_011456317.2" NA "mRNA" NA NA NA "LOC105347306" NA gene-LOC105347306 "Supporting evidence includes similarity to: 5 Proteins, and 100% coverage of the annotated genomic feature by RNAseq alignments, including 14 samples with support for all annotated introns" "myeloid differentiation primary response protein MyD88-like, transcript variant X2" "XM_011456317.2" NA character(0) NA character(0) NA NA NA NA NA NA NA NA NA NA NA NA character(0) NA NA NA NA NA NA NA NA NA NA character(0) NA NA character(0) NA NA NA
"NW_011937204.1" "Gnomon" "mRNA" 102418 105277 NA "+" NA "rna-XM_011456318.2" c("GeneID:105347306", "Genbank:XM_011456318.2") "XM_011456318.2" NA "mRNA" NA NA NA "LOC105347306" NA gene-LOC105347306 "Supporting evidence includes similarity to: 5 Proteins, and 100% coverage of the annotated genomic feature by RNAseq alignments, including 14 samples with support for all annotated introns" "myeloid differentiation primary response protein MyD88-like, transcript variant X3" "XM_011456318.2" NA character(0) NA character(0) NA NA NA NA NA NA NA NA NA NA NA NA character(0) NA NA NA NA NA NA NA NA NA NA character(0) NA NA character(0) NA NA NA
"NW_011937204.1" "BestRefSeq" "mRNA" 103769 105310 NA "+" NA "rna-NM_001305374.1" c("GeneID:105347306", "Genbank:NM_001305374.1") "NM_001305374.1" NA "mRNA" NA NA NA "LOC105347306" NA gene-LOC105347306 NA "myeloid differentiation primary response protein MyD88-like" "NM_001305374.1" NA character(0) NA The RefSeq transcript has 1 substitution compared to this genomic sequence "annotated by transcript or proteomic data" "similar to RNA sequence, mRNA (same species):RefSeq:NM_001305374.1" NA NA NA NA NA NA NA NA NA NA character(0) NA NA NA NA NA NA NA NA NA NA character(0) NA NA character(0) NA NA NA
"NW_011937204.1" "Gnomon" "mRNA" 103892 105276 NA "+" NA "rna-XM_020074919.1" c("GeneID:105347306", "Genbank:XM_020074919.1") "XM_020074919.1" NA "mRNA" NA NA NA "LOC105347306" NA gene-LOC105347306 "Supporting evidence includes similarity to: 5 Proteins, and 100% coverage of the annotated genomic feature by RNAseq alignments, including 64 samples with support for all annotated introns" "myeloid differentiation primary response protein MyD88-like, transcript variant X1" "XM_020074919.1" NA character(0) NA character(0) NA NA NA NA NA NA NA NA NA NA NA NA character(0) NA NA NA NA NA NA NA NA NA NA character(0) NA NA character(0) NA NA NA
"NW_011937204.1" "Gnomon" "mRNA" 130774 132565 NA "-" NA "rna-XM_011456322.2" c("GeneID:105347308", "Genbank:XM_011456322.2") "XM_011456322.2" NA "mRNA" NA NA NA "LOC105347308" NA gene-LOC105347308 "Supporting evidence includes similarity to: 4 ESTs, and 100% coverage of the annotated genomic feature by RNAseq alignments, including 112 samples with support for all annotated introns" "myeloid differentiation primary response protein MyD88" "XM_011456322.2" NA character(0) NA character(0) NA NA NA NA NA NA NA NA NA NA NA NA character(0) NA NA NA NA NA NA NA NA NA NA character(0) NA NA character(0) NA NA NA
"NW_011937214.1" "Gnomon" "mRNA" 19093 69120 NA "+" NA "rna-XM_020075014.1" c("GeneID:105347512", "Genbank:XM_020075014.1") "XM_020075014.1" NA "mRNA" NA NA NA "LOC105347512" NA gene-LOC105347512 "Supporting evidence includes similarity to: 1 Protein, and 100% coverage of the annotated genomic feature by RNAseq alignments" "interferon-induced protein 44, transcript variant X2" "XM_020075014.1" NA character(0) NA character(0) NA NA NA NA NA NA NA NA NA NA NA NA character(0) NA NA NA NA NA NA NA NA NA NA character(0) NA NA character(0) NA NA NA
"NW_011937214.1" "Gnomon" "mRNA" 19093 28181 NA "+" NA "rna-XM_011456636.2" c("GeneID:105347512", "Genbank:XM_011456636.2") "XM_011456636.2" NA "mRNA" NA NA NA "LOC105347512" NA gene-LOC105347512 "Supporting evidence includes similarity to: 2 Proteins, and 100% coverage of the annotated genomic feature by RNAseq alignments, including 5 samples with support for all annotated introns" "interferon-induced protein 44, transcript variant X1" "XM_011456636.2" NA character(0) NA character(0) NA NA NA NA NA NA NA NA NA NA NA NA character(0) NA NA NA NA NA NA NA NA NA NA character(0) NA NA character(0) NA NA NA
"NW_011937214.1" "Gnomon" "mRNA" 51092 64637 NA "+" NA "rna-XM_011456633.2" c("GeneID:105347510", "Genbank:XM_011456633.2") "XM_011456633.2" NA "mRNA" NA NA NA "LOC105347510" NA gene-LOC105347510 "Supporting evidence includes similarity to: 8 ESTs, 1 Protein, and 100% coverage of the annotated genomic feature by RNAseq alignments, including 10 samples with support for all annotated introns" "interferon-induced protein 44-like, transcript variant X1" "XM_011456633.2" NA character(0) NA character(0) NA NA NA NA NA NA NA NA NA NA NA NA character(0) NA NA NA NA NA NA NA NA NA NA character(0) NA NA character(0) NA NA NA
"NW_011937214.1" "Gnomon" "mRNA" 53151 64637 NA "+" NA "rna-XM_011456635.2" c("GeneID:105347510", "Genbank:XM_011456635.2") "XM_011456635.2" NA "mRNA" NA NA NA "LOC105347510" NA gene-LOC105347510 "Supporting evidence includes similarity to: 4 ESTs, 1 Protein, and 100% coverage of the annotated genomic feature by RNAseq alignments, including 48 samples with support for all annotated introns" "interferon-induced protein 44-like, transcript variant X2" "XM_011456635.2" NA character(0) NA character(0) NA NA NA NA NA NA NA NA NA NA NA NA character(0) NA NA NA NA NA NA NA NA NA NA character(0) NA NA character(0) NA NA NA
"NW_011937214.1" "Gnomon" "mRNA" 76819 82224 NA "+" NA "rna-XM_020075012.1" c("GeneID:105347516", "Genbank:XM_020075012.1") "XM_020075012.1" NA "mRNA" NA NA NA "LOC105347516" NA gene-LOC105347516 "Supporting evidence includes similarity to: 1 EST, 1 Protein, and 100% coverage of the annotated genomic feature by RNAseq alignments, including 17 samples with support for all annotated introns" "interferon-induced protein 44-like, transcript variant X2" "XM_020075012.1" NA character(0) NA character(0) NA NA NA NA NA NA NA NA NA NA NA NA character(0) NA NA NA NA NA NA NA NA NA NA character(0) NA NA character(0) NA NA NA
"NW_011937214.1" "Gnomon" "mRNA" 78165 82224 NA "+" NA "rna-XM_011456642.2" c("GeneID:105347516", "Genbank:XM_011456642.2") "XM_011456642.2" NA "mRNA" NA NA NA "LOC105347516" NA gene-LOC105347516 "Supporting evidence includes similarity to: 1 EST, 1 Protein, and 100% coverage of the annotated genomic feature by RNAseq alignments, including 71 samples with support for all annotated introns" "interferon-induced protein 44-like, transcript variant X1" "XM_011456642.2" NA character(0) NA character(0) NA NA NA NA NA NA NA NA NA NA NA NA character(0) NA NA NA NA NA NA NA NA NA NA character(0) NA NA character(0) NA NA NA
"NW_011937214.1" "Gnomon" "mRNA" 83689 95973 NA "+" NA "rna-XM_011456641.2" c("GeneID:105347515", "Genbank:XM_011456641.2") "XM_011456641.2" NA "mRNA" NA NA NA "LOC105347515" NA gene-LOC105347515 "Supporting evidence includes similarity to: 1 Protein, and 100% coverage of the annotated genomic feature by RNAseq alignments, including 7 samples with support for all annotated introns" "interferon-induced protein 44-like" "XM_011456641.2" NA character(0) NA character(0) NA NA NA NA NA NA NA NA NA NA NA NA character(0) NA NA NA NA NA NA NA NA NA NA character(0) NA NA character(0) NA NA NA
"NW_011937214.1" "Gnomon" "mRNA" 112749 123843 NA "+" NA "rna-XM_011456639.2" c("GeneID:105347514", "Genbank:XM_011456639.2") "XM_011456639.2" NA "mRNA" NA NA NA "LOC105347514" NA gene-LOC105347514 "Supporting evidence includes similarity to: 1 EST, 1 Protein, and 100% coverage of the annotated genomic feature by RNAseq alignments, including 48 samples with support for all annotated introns" "interferon-induced protein 44-like, transcript variant X2" "XM_011456639.2" NA character(0) NA character(0) NA NA NA NA NA NA NA NA NA NA NA NA character(0) NA NA NA NA NA NA NA NA NA NA character(0) NA NA character(0) NA NA NA
"NW_011937214.1" "Gnomon" "mRNA" 112774 123843 NA "+" NA "rna-XM_011456640.2" c("GeneID:105347514", "Genbank:XM_011456640.2") "XM_011456640.2" NA "mRNA" NA NA NA "LOC105347514" NA gene-LOC105347514 "Supporting evidence includes similarity to: 1 Protein, and 100% coverage of the annotated genomic feature by RNAseq alignments, including 45 samples with support for all annotated introns" "interferon-induced protein 44-like, transcript variant X1" "XM_011456640.2" NA character(0) NA character(0) NA NA NA NA NA NA NA NA NA NA NA NA character(0) NA NA NA NA NA NA NA NA NA NA character(0) NA NA character(0) NA NA NA
"NW_011937214.1" "Gnomon" "mRNA" 128606 134312 NA "+" NA "rna-XM_011456644.2" c("GeneID:105347517", "Genbank:XM_011456644.2") "XM_011456644.2" NA "mRNA" NA NA NA "LOC105347517" NA gene-LOC105347517 "Supporting evidence includes similarity to: 2 ESTs, and 98% coverage of the annotated genomic feature by RNAseq alignments" "interferon-induced protein 44-like" "XM_011456644.2" NA character(0) NA character(0) NA NA NA NA NA NA NA NA NA NA NA NA character(0) NA NA NA NA NA NA NA NA NA NA character(0) NA NA character(0) NA NA NA
"NW_011937214.1" "Gnomon" "mRNA" 135899 145569 NA "+" NA "rna-XM_011456648.2" c("GeneID:105347518", "Genbank:XM_011456648.2") "XM_011456648.2" NA "mRNA" NA NA NA "LOC105347518" NA gene-LOC105347518 "Supporting evidence includes similarity to: 100% coverage of the annotated genomic feature by RNAseq alignments, including 32 samples with support for all annotated introns" "interferon-induced protein 44-like, transcript variant X3" "XM_011456648.2" NA character(0) NA character(0) NA NA NA NA NA NA NA NA NA NA NA NA character(0) NA NA NA NA NA NA NA NA NA NA character(0) NA NA character(0) NA NA NA
"NW_011937214.1" "Gnomon" "mRNA" 135899 145569 NA "+" NA "rna-XM_011456650.2" c("GeneID:105347518", "Genbank:XM_011456650.2") "XM_011456650.2" NA "mRNA" NA NA NA "LOC105347518" NA gene-LOC105347518 "Supporting evidence includes similarity to: 100% coverage of the annotated genomic feature by RNAseq alignments, including 2 samples with support for all annotated introns" "interferon-induced protein 44-like, transcript variant X5" "XM_011456650.2" NA character(0) NA character(0) NA NA NA NA NA NA NA NA NA NA NA NA character(0) NA NA NA NA NA NA NA NA NA NA character(0) NA NA character(0) NA NA NA
"NW_011937214.1" "Gnomon" "mRNA" 135901 145569 NA "+" NA "rna-XM_011456646.2" c("GeneID:105347518", "Genbank:XM_011456646.2") "XM_011456646.2" NA "mRNA" NA NA NA "LOC105347518" NA gene-LOC105347518 "Supporting evidence includes similarity to: 100% coverage of the annotated genomic feature by RNAseq alignments, including 61 samples with support for all annotated introns" "interferon-induced protein 44-like, transcript variant X1" "XM_011456646.2" NA character(0) NA character(0) NA NA NA NA NA NA NA NA NA NA NA NA character(0) NA NA NA NA NA NA NA NA NA NA character(0) NA NA character(0) NA NA NA
"NW_011937214.1" "Gnomon" "mRNA" 135901 145569 NA "+" NA "rna-XM_011456649.2" c("GeneID:105347518", "Genbank:XM_011456649.2") "XM_011456649.2" NA "mRNA" NA NA NA "LOC105347518" NA gene-LOC105347518 "Supporting evidence includes similarity to: 100% coverage of the annotated genomic feature by RNAseq alignments, including 3 samples with support for all annotated introns" "interferon-induced protein 44-like, transcript variant X4" "XM_011456649.2" NA character(0) NA character(0) NA NA NA NA NA NA NA NA NA NA NA NA character(0) NA NA NA NA NA NA NA NA NA NA character(0) NA NA character(0) NA NA NA
"NW_011937214.1" "Gnomon" "mRNA" 135903 145569 NA "+" NA "rna-XM_011456647.2" c("GeneID:105347518", "Genbank:XM_011456647.2") "XM_011456647.2" NA "mRNA" NA NA NA "LOC105347518" NA gene-LOC105347518 "Supporting evidence includes similarity to: 1 EST, and 100% coverage of the annotated genomic feature by RNAseq alignments, including 64 samples with support for all annotated introns" "interferon-induced protein 44-like, transcript variant X2" "XM_011456647.2" NA character(0) NA character(0) NA NA NA NA NA NA NA NA NA NA NA NA character(0) NA NA NA NA NA NA NA NA NA NA character(0) NA NA character(0) NA NA NA
"NW_011937225.1" "Gnomon" "mRNA" 7 5381 NA "-" NA "rna-XM_011456666.2" c("GeneID:105347532", "Genbank:XM_011456666.2") "XM_011456666.2" NA "mRNA" NA NA NA "LOC105347532" NA gene-LOC105347532 "Supporting evidence includes similarity to: 1 EST, and 100% coverage of the annotated genomic feature by RNAseq alignments, including 78 samples with support for all annotated introns" "caspase-2" "XM_011456666.2" NA character(0) "true" character(0) NA NA NA NA NA NA NA NA NA NA NA NA c(".", "7") NA NA NA NA NA NA NA NA NA NA character(0) NA NA character(0) NA NA NA
"NW_011937229.1" "Gnomon" "mRNA" 116392 122374 NA "+" NA "rna-XM_020075029.1" c("GeneID:105347536", "Genbank:XM_020075029.1") "XM_020075029.1" NA "mRNA" NA NA NA "LOC105347536" NA gene-LOC105347536 "Supporting evidence includes similarity to: 4 Proteins, and 100% coverage of the annotated genomic feature by RNAseq alignments, including 50 samples with support for all annotated introns" "TNF receptor-associated factor 3" "XM_020075029.1" NA character(0) NA character(0) NA NA NA NA NA NA NA NA NA NA NA NA character(0) NA NA NA NA NA NA NA NA NA NA character(0) NA NA character(0) NA NA NA
"NW_011937236.1" "Gnomon" "mRNA" 504 12585 NA "+" NA "rna-XM_020075031.1" c("GeneID:105347560", "Genbank:XM_020075031.1") "XM_020075031.1" NA "mRNA" NA NA NA "LOC105347560" NA gene-LOC105347560 "Supporting evidence includes similarity to: 94% coverage of the annotated genomic feature by RNAseq alignments" "immune-associated nucleotide-binding protein 11-like" "XM_020075031.1" NA character(0) "true" The sequence of the model RefSeq transcript was modified relative to this genomic sequence to represent the inferred CDS: added 190 bases not found in genome assembly "annotated by transcript or proteomic data" "similar to RNA sequence (same species):INSD:GECI01032999.1" NA NA NA NA NA NA NA NA NA NA c(".", "504") NA NA NA NA NA NA NA NA NA NA character(0) NA NA character(0) NA NA NA
"NW_011937240.1" "Gnomon" "mRNA" 5465 12719 NA "+" NA "rna-XM_011456709.2" c("GeneID:105347564", "Genbank:XM_011456709.2") "XM_011456709.2" NA "mRNA" NA NA NA "LOC105347564" NA gene-LOC105347564 "Supporting evidence includes similarity to: 7 ESTs, and 100% coverage of the annotated genomic feature by RNAseq alignments, including 94 samples with support for all annotated introns" "interferon alpha-inducible protein 27-like protein 2B" "XM_011456709.2" NA character(0) NA character(0) NA NA NA NA NA NA NA NA NA NA NA NA character(0) NA NA NA NA NA NA NA NA NA NA character(0) NA NA character(0) NA NA NA
"NW_011937249.1" "Gnomon" "mRNA" 77087 78284 NA "-" NA "rna-XM_020075046.1" c("GeneID:105347592", "Genbank:XM_020075046.1") "XM_020075046.1" NA "mRNA" NA NA NA "LOC105347592" NA gene-LOC105347592 "Supporting evidence includes similarity to: 100% coverage of the annotated genomic feature by RNAseq alignments, including 113 samples with support for all annotated introns" "interferon alpha-inducible protein 27, mitochondrial-like" "XM_020075046.1" NA c("78284", ".") "true" The sequence of the model RefSeq transcript was modified relative to this genomic sequence to represent the inferred CDS: added 43 bases not found in genome assembly "annotated by transcript or proteomic data" "similar to RNA sequence (same species):INSD:GECI01001027.1" NA NA NA NA NA NA NA NA NA NA character(0) NA NA NA NA NA NA NA NA NA NA character(0) NA NA character(0) NA NA NA
"NW_011937250.1" "Gnomon" "mRNA" 226705 232331 NA "-" NA "rna-XM_011456757.2" c("GeneID:105347607", "Genbank:XM_011456757.2") "XM_011456757.2" NA "mRNA" NA NA NA "LOC105347607" NA gene-LOC105347607 "Supporting evidence includes similarity to: 5 ESTs, 1 Protein, and 100% coverage of the annotated genomic feature by RNAseq alignments, including 41 samples with support for all annotated introns" "GTPase IMAP family member 4, transcript variant X3" "XM_011456757.2" NA character(0) NA character(0) NA NA NA NA NA NA NA NA NA NA NA NA character(0) NA NA NA NA NA NA NA NA NA NA character(0) NA NA character(0) NA NA NA
"NW_011937250.1" "Gnomon" "mRNA" 227638 232331 NA "-" NA "rna-XM_011456756.2" c("GeneID:105347607", "Genbank:XM_011456756.2") "XM_011456756.2" NA "mRNA" NA NA NA "LOC105347607" NA gene-LOC105347607 "Supporting evidence includes similarity to: 2 ESTs, 1 Protein, and 100% coverage of the annotated genomic feature by RNAseq alignments, including 63 samples with support for all annotated introns" "GTPase IMAP family member 4, transcript variant X2" "XM_011456756.2" NA character(0) NA character(0) NA NA NA NA NA NA NA NA NA NA NA NA character(0) NA NA NA NA NA NA NA NA NA NA character(0) NA NA character(0) NA NA NA
"NW_011937250.1" "Gnomon" "mRNA" 227638 232330 NA "-" NA "rna-XM_011456754.2" c("GeneID:105347607", "Genbank:XM_011456754.2") "XM_011456754.2" NA "mRNA" NA NA NA "LOC105347607" NA gene-LOC105347607 "Supporting evidence includes similarity to: 3 ESTs, 1 Protein, and 100% coverage of the annotated genomic feature by RNAseq alignments, including 74 samples with support for all annotated introns" "GTPase IMAP family member 4, transcript variant X1" "XM_011456754.2" NA character(0) NA character(0) NA NA NA NA NA NA NA NA NA NA NA NA character(0) NA NA NA NA NA NA NA NA NA NA character(0) NA NA character(0) NA NA NA
"NW_011937261.1" "Gnomon" "mRNA" 160641 196054 NA "+" NA "rna-XM_011456850.2" c("GeneID:105347683", "Genbank:XM_011456850.2") "XM_011456850.2" NA "mRNA" NA NA NA "LOC105347683" NA gene-LOC105347683 "Supporting evidence includes similarity to: 8 ESTs, 3 Proteins, and 100% coverage of the annotated genomic feature by RNAseq alignments, including 22 samples with support for all annotated introns" "tyrosine-protein phosphatase non-receptor type 13, transcript variant X1" "XM_011456850.2" NA character(0) NA character(0) NA NA NA NA NA NA NA NA NA NA NA NA character(0) NA NA NA NA NA NA NA NA NA NA character(0) NA NA character(0) NA NA NA
"NW_011937261.1" "Gnomon" "mRNA" 160641 196054 NA "+" NA "rna-XM_011456853.2" c("GeneID:105347683", "Genbank:XM_011456853.2") "XM_011456853.2" NA "mRNA" NA NA NA "LOC105347683" NA gene-LOC105347683 "Supporting evidence includes similarity to: 8 ESTs, 3 Proteins, and 100% coverage of the annotated genomic feature by RNAseq alignments, including 26 samples with support for all annotated introns" "tyrosine-protein phosphatase non-receptor type 13, transcript variant X5" "XM_011456853.2" NA character(0) NA character(0) NA NA NA NA NA NA NA NA NA NA NA NA character(0) NA NA NA NA NA NA NA NA NA NA character(0) NA NA character(0) NA NA NA
"NW_011937261.1" "Gnomon" "mRNA" 160641 196054 NA "+" NA "rna-XM_011456851.2" c("GeneID:105347683", "Genbank:XM_011456851.2") "XM_011456851.2" NA "mRNA" NA NA NA "LOC105347683" NA gene-LOC105347683 "Supporting evidence includes similarity to: 8 ESTs, 3 Proteins, and 100% coverage of the annotated genomic feature by RNAseq alignments, including 19 samples with support for all annotated introns" "tyrosine-protein phosphatase non-receptor type 13, transcript variant X3" "XM_011456851.2" NA character(0) NA character(0) NA NA NA NA NA NA NA NA NA NA NA NA character(0) NA NA NA NA NA NA NA NA NA NA character(0) NA NA character(0) NA NA NA
"NW_011937261.1" "Gnomon" "mRNA" 160641 196054 NA "+" NA "rna-XM_011456852.2" c("GeneID:105347683", "Genbank:XM_011456852.2") "XM_011456852.2" NA "mRNA" NA NA NA "LOC105347683" NA gene-LOC105347683 "Supporting evidence includes similarity to: 8 ESTs, 3 Proteins, and 100% coverage of the annotated genomic feature by RNAseq alignments, including 25 samples with support for all annotated introns" "tyrosine-protein phosphatase non-receptor type 13, transcript variant X4" "XM_011456852.2" NA character(0) NA character(0) NA NA NA NA NA NA NA NA NA NA NA NA character(0) NA NA NA NA NA NA NA NA NA NA character(0) NA NA character(0) NA NA NA
"NW_011937261.1" "Gnomon" "mRNA" 160657 196054 NA "+" NA "rna-XM_020075081.1" c("GeneID:105347683", "Genbank:XM_020075081.1") "XM_020075081.1" NA "mRNA" NA NA NA "LOC105347683" NA gene-LOC105347683 "Supporting evidence includes similarity to: 7 ESTs, 3 Proteins, and 100% coverage of the annotated genomic feature by RNAseq alignments, including 15 samples with support for all annotated introns" "tyrosine-protein phosphatase non-receptor type 13, transcript variant X2" "XM_020075081.1" NA character(0) NA character(0) NA NA NA NA NA NA NA NA NA NA NA NA character(0) NA NA NA NA NA NA NA NA NA NA character(0) NA NA character(0) NA NA NA
"NW_011937265.1" "Gnomon" "mRNA" 122494 130625 NA "+" NA "rna-XM_011456883.2" c("GeneID:105347711", "Genbank:XM_011456883.2") "XM_011456883.2" NA "mRNA" NA NA NA "LOC105347711" NA gene-LOC105347711 "Supporting evidence includes similarity to: 6 ESTs, 5 Proteins, and 100% coverage of the annotated genomic feature by RNAseq alignments, including 84 samples with support for all annotated introns" "serine protease HTRA2, mitochondrial" "XM_011456883.2" NA character(0) NA character(0) NA NA NA NA NA NA NA NA NA NA NA NA character(0) NA NA NA NA NA NA NA NA NA NA character(0) NA NA character(0) NA NA NA
"NW_011937278.1" "Gnomon" "mRNA" 57946 60459 NA "+" NA "rna-XM_020075157.1" c("GeneID:105347885", "Genbank:XM_020075157.1") "XM_020075157.1" NA "mRNA" NA NA NA "LOC105347885" NA gene-LOC105347885 "Supporting evidence includes similarity to: 2 ESTs, and 100% coverage of the annotated genomic feature by RNAseq alignments, including 72 samples with support for all annotated introns" "calpain-6" "XM_020075157.1" NA character(0) NA character(0) NA NA NA NA NA NA NA NA NA NA NA NA character(0) NA NA NA NA NA NA NA NA NA NA character(0) NA NA character(0) NA NA NA
"NW_011937283.1" "Gnomon" "mRNA" 548892 550941 NA "+" NA "rna-XM_011457290.2" c("GeneID:105348033", "Genbank:XM_011457290.2") "XM_011457290.2" NA "mRNA" NA NA NA "LOC105348033" NA gene-LOC105348033 "Supporting evidence includes similarity to: 10 ESTs, 1 Protein, and 100% coverage of the annotated genomic feature by RNAseq alignments, including 92 samples with support for all annotated introns" "putative inhibitor of apoptosis" "XM_011457290.2" NA character(0) NA character(0) NA NA NA NA NA NA NA NA NA NA NA NA character(0) NA NA NA NA NA NA NA NA NA NA character(0) NA NA character(0) NA NA NA
"NW_011937285.1" "Gnomon" "mRNA" 63909 77832 NA "+" NA "rna-XM_011457317.2" c("GeneID:105348055", "Genbank:XM_011457317.2") "XM_011457317.2" NA "mRNA" NA NA NA "LOC105348055" NA gene-LOC105348055 "Supporting evidence includes similarity to: 9 ESTs, 4 Proteins, and 100% coverage of the annotated genomic feature by RNAseq alignments, including 19 samples with support for all annotated introns" "calpain-5-like, transcript variant X1" "XM_011457317.2" NA character(0) NA character(0) NA NA NA NA NA NA NA NA NA NA NA NA character(0) NA NA NA NA NA NA NA NA NA NA character(0) NA NA character(0) NA NA NA
"NW_011937285.1" "Gnomon" "mRNA" 63910 77832 NA "+" NA "rna-XM_011457318.2" c("GeneID:105348055", "Genbank:XM_011457318.2") "XM_011457318.2" NA "mRNA" NA NA NA "LOC105348055" NA gene-LOC105348055 "Supporting evidence includes similarity to: 8 ESTs, 4 Proteins, and 100% coverage of the annotated genomic feature by RNAseq alignments, including 20 samples with support for all annotated introns" "calpain-5-like, transcript variant X2" "XM_011457318.2" NA character(0) NA character(0) NA NA NA NA NA NA NA NA NA NA NA NA character(0) NA NA NA NA NA NA NA NA NA NA character(0) NA NA character(0) NA NA NA
"NW_011937288.1" "Gnomon" "mRNA" 267222 271412 NA "+" NA "rna-XM_011457394.2" c("GeneID:105348086", "Genbank:XM_011457394.2") "XM_011457394.2" NA "mRNA" NA NA NA "LOC105348086" NA gene-LOC105348086 "Supporting evidence includes similarity to: 5 ESTs, 5 Proteins, and 100% coverage of the annotated genomic feature by RNAseq alignments, including 129 samples with support for all annotated introns" "TGF-beta-activated kinase 1 and MAP3K7-binding protein 1" "XM_011457394.2" NA character(0) NA character(0) NA NA NA NA NA NA NA NA NA NA NA NA character(0) NA NA NA NA NA NA NA NA NA NA character(0) NA NA character(0) NA NA NA
"NW_011937289.1" "Gnomon" "mRNA" 254136 270052 NA "-" NA "rna-XM_011457409.2" c("GeneID:105348103", "Genbank:XM_011457409.2") "XM_011457409.2" NA "mRNA" NA NA NA "LOC105348103" NA gene-LOC105348103 "Supporting evidence includes similarity to: 1 Protein, and 100% coverage of the annotated genomic feature by RNAseq alignments, including 13 samples with support for all annotated introns" "interferon-induced protein 44-like" "XM_011457409.2" NA character(0) NA character(0) NA NA NA NA NA NA NA NA NA NA NA NA character(0) NA NA NA NA NA NA NA NA NA NA character(0) NA NA character(0) NA NA NA
"NW_011937313.1" "Gnomon" "mRNA" 5269 7195 NA "-" NA "rna-XM_020075310.1" c("GeneID:105348272", "Genbank:XM_020075310.1") "XM_020075310.1" NA "mRNA" NA NA NA "LOC105348272" NA gene-LOC105348272 "Supporting evidence includes similarity to: 88% coverage of the annotated genomic feature by RNAseq alignments" "caspase-6" "XM_020075310.1" NA character(0) "true" The sequence of the model RefSeq transcript was modified relative to this genomic sequence to represent the inferred CDS: added 59 bases not found in genome assembly "annotated by transcript or proteomic data" "similar to RNA sequence (same species):INSD:GECI01033185.1" NA NA NA NA NA NA NA NA NA NA c(".", "5269") NA NA NA NA NA NA NA NA NA NA character(0) NA NA character(0) NA NA NA
"NW_011937313.1" "Gnomon" "mRNA" 19446 21821 NA "-" NA "rna-XM_011457613.2" c("GeneID:105348271", "Genbank:XM_011457613.2") "XM_011457613.2" NA "mRNA" NA NA NA "LOC105348271" NA gene-LOC105348271 "Supporting evidence includes similarity to: 3 ESTs, and 100% coverage of the annotated genomic feature by RNAseq alignments, including 44 samples with support for all annotated introns" "caspase-7" "XM_011457613.2" NA c("21821", ".") "true" The sequence of the model RefSeq transcript was modified relative to this genomic sequence to represent the inferred CDS: added 37 bases not found in genome assembly "annotated by transcript or proteomic data" "similar to RNA sequence (same species):INSD:GECI01033185.1" NA NA NA NA NA NA NA NA NA NA character(0) NA NA NA NA NA NA NA NA NA NA character(0) NA NA character(0) NA NA NA
"NW_011937319.1" "Gnomon" "mRNA" 35672 37743 NA "-" NA "rna-XM_011457656.2" c("GeneID:105348304", "Genbank:XM_011457656.2") "XM_011457656.2" NA "mRNA" NA NA NA "LOC105348304" NA gene-LOC105348304 "Supporting evidence includes similarity to: 1 mRNA, 20 ESTs, 154 Proteins, and 100% coverage of the annotated genomic feature by RNAseq alignments" "heat shock protein 68" "XM_011457656.2" NA character(0) "true" The sequence of the model RefSeq transcript was modified relative to this genomic sequence to represent the inferred CDS: added 287 bases not found in genome assembly "annotated by transcript or proteomic data" "similar to RNA sequence, mRNA (same species):INSD:AB122063.1" NA NA NA NA NA NA NA NA NA NA c(".", "35672") NA NA NA NA NA NA NA NA NA NA character(0) NA NA character(0) NA NA NA
"NW_011937319.1" "BestRefSeq" "mRNA" 39227 41454 NA "+" NA "rna-NM_001308913.1" c("GeneID:105348305", "Genbank:NM_001308913.1") "NM_001308913.1" NA "mRNA" NA NA NA "LOC105348305" NA gene-LOC105348305 NA "heat shock protein 68-like" "NM_001308913.1" NA character(0) "true" The RefSeq transcript has 45 substitutions, 1 non-frameshifting indel and aligns at 99% coverage compared to this genomic sequence "annotated by transcript or proteomic data" "similar to RNA sequence, mRNA (same species):RefSeq:NM_001308913.1" NA NA NA NA NA NA NA NA NA NA c(".", "39227") NA NA NA NA NA NA NA NA NA NA character(0) NA NA character(0) NA NA NA
"NW_011937326.1" "Gnomon" "mRNA" 96479 98638 NA "+" NA "rna-XM_020062378.1" c("GeneID:105348373", "Genbank:XM_020062378.1") "XM_020062378.1" NA "mRNA" NA NA NA "LOC105348373" NA gene-LOC105348373 "Supporting evidence includes similarity to: 2 Proteins, and 100% coverage of the annotated genomic feature by RNAseq alignments, including 34 samples with support for all annotated introns" "GTPase IMAP family member 7-like" "XM_020062378.1" NA character(0) NA character(0) NA NA NA NA NA NA NA NA NA NA NA NA character(0) NA NA NA NA NA NA NA NA NA NA character(0) NA NA character(0) NA NA NA
"NW_011937337.1" "BestRefSeq" "mRNA" 116644 120358 NA "-" NA "rna-NM_001305310.1" c("GeneID:105348423", "Genbank:NM_001305310.1") "NM_001305310.1" NA "mRNA" NA NA NA "Hmgb1" NA gene-Hmgb1 NA "high mobility group box 1" "NM_001305310.1" NA character(0) NA The RefSeq transcript has 3 substitutions compared to this genomic sequence "annotated by transcript or proteomic data" "similar to RNA sequence, mRNA (same species):RefSeq:NM_001305310.1" NA NA NA NA NA NA NA NA NA NA character(0) NA NA NA NA NA NA NA NA NA NA character(0) NA NA character(0) NA NA NA
"NW_011937344.1" "Gnomon" "mRNA" 7138 11411 NA "+" NA "rna-XM_011458111.2" c("GeneID:105348597", "Genbank:XM_011458111.2") "XM_011458111.2" NA "mRNA" NA NA NA "LOC105348597" NA gene-LOC105348597 "Supporting evidence includes similarity to: 100% coverage of the annotated genomic feature by RNAseq alignments, including 12 samples with support for all annotated introns" "GTPase IMAP family member 4" "XM_011458111.2" NA character(0) NA character(0) NA NA NA NA NA NA NA NA NA NA NA NA character(0) NA NA NA NA NA NA NA NA NA NA character(0) NA NA character(0) NA NA NA
"NW_011937349.1" "Gnomon" "mRNA" 1607 10222 NA "-" NA "rna-XM_011458143.2" c("GeneID:105348623", "Genbank:XM_011458143.2") "XM_011458143.2" NA "mRNA" NA NA NA "LOC105348623" NA gene-LOC105348623 "Supporting evidence includes similarity to: 17 ESTs, 4 Proteins, and 100% coverage of the annotated genomic feature by RNAseq alignments, including 141 samples with support for all annotated introns" "60 kDa heat shock protein, mitochondrial, transcript variant X1" "XM_011458143.2" NA character(0) NA character(0) NA NA NA NA NA NA NA NA NA NA NA NA character(0) NA NA NA NA NA NA NA NA NA NA character(0) NA NA character(0) NA NA NA
"NW_011937349.1" "Gnomon" "mRNA" 1607 10201 NA "-" NA "rna-XM_020062484.1" c("GeneID:105348623", "Genbank:XM_020062484.1") "XM_020062484.1" NA "mRNA" NA NA NA "LOC105348623" NA gene-LOC105348623 "Supporting evidence includes similarity to: 17 ESTs, 4 Proteins, and 100% coverage of the annotated genomic feature by RNAseq alignments, including 23 samples with support for all annotated introns" "60 kDa heat shock protein, mitochondrial, transcript variant X2" "XM_020062484.1" NA character(0) NA character(0) NA NA NA NA NA NA NA NA NA NA NA NA character(0) NA NA NA NA NA NA NA NA NA NA character(0) NA NA character(0) NA NA NA
"NW_011937349.1" "Gnomon" "mRNA" 1607 10200 NA "-" NA "rna-XM_011458144.2" c("GeneID:105348623", "Genbank:XM_011458144.2") "XM_011458144.2" NA "mRNA" NA NA NA "LOC105348623" NA gene-LOC105348623 "Supporting evidence includes similarity to: 17 ESTs, 4 Proteins, and 100% coverage of the annotated genomic feature by RNAseq alignments, including 10 samples with support for all annotated introns" "60 kDa heat shock protein, mitochondrial, transcript variant X3" "XM_011458144.2" NA character(0) NA character(0) NA NA NA NA NA NA NA NA NA NA NA NA character(0) NA NA NA NA NA NA NA NA NA NA character(0) NA NA character(0) NA NA NA
"NW_011937349.1" "Gnomon" "mRNA" 1607 9968 NA "-" NA "rna-XM_011458145.2" c("GeneID:105348623", "Genbank:XM_011458145.2") "XM_011458145.2" NA "mRNA" NA NA NA "LOC105348623" NA gene-LOC105348623 "Supporting evidence includes similarity to: 17 ESTs, 4 Proteins, and 100% coverage of the annotated genomic feature by RNAseq alignments, including 46 samples with support for all annotated introns" "60 kDa heat shock protein, mitochondrial, transcript variant X4" "XM_011458145.2" NA character(0) NA character(0) NA NA NA NA NA NA NA NA NA NA NA NA character(0) NA NA NA NA NA NA NA NA NA NA character(0) NA NA character(0) NA NA NA
"NW_011937349.1" "Gnomon" "mRNA" 10410 14731 NA "+" NA "rna-XM_011458146.2" c("GeneID:105348624", "Genbank:XM_011458146.2") "XM_011458146.2" NA "mRNA" NA NA NA "LOC105348624" NA gene-LOC105348624 "Supporting evidence includes similarity to: 14 ESTs, 14 Proteins, and 100% coverage of the annotated genomic feature by RNAseq alignments, including 164 samples with support for all annotated introns" "10 kDa heat shock protein, mitochondrial-like" "XM_011458146.2" NA character(0) NA character(0) NA NA NA NA NA NA NA NA NA NA NA NA character(0) NA NA NA NA NA NA NA NA NA NA character(0) NA NA character(0) NA NA NA
"NW_011937351.1" "Gnomon" "mRNA" 14121 27686 NA "+" NA "rna-XM_011458198.2" c("GeneID:105348659", "Genbank:XM_011458198.2") "XM_011458198.2" NA "mRNA" NA NA NA "LOC105348659" NA gene-LOC105348659 "Supporting evidence includes similarity to: 4 ESTs, 5 Proteins, and 100% coverage of the annotated genomic feature by RNAseq alignments, including 78 samples with support for all annotated introns" "TNF receptor-associated factor 6, transcript variant X2" "XM_011458198.2" NA character(0) NA character(0) NA NA NA NA NA NA NA NA NA NA NA NA character(0) NA NA NA NA NA NA NA NA NA NA character(0) NA NA character(0) NA NA NA
"NW_011937351.1" "Gnomon" "mRNA" 21505 27686 NA "+" NA "rna-XM_011458197.2" c("GeneID:105348659", "Genbank:XM_011458197.2") "XM_011458197.2" NA "mRNA" NA NA NA "LOC105348659" NA gene-LOC105348659 "Supporting evidence includes similarity to: 3 ESTs, 5 Proteins, and 100% coverage of the annotated genomic feature by RNAseq alignments, including 22 samples with support for all annotated introns" "TNF receptor-associated factor 6, transcript variant X1" "XM_011458197.2" NA character(0) NA character(0) NA NA NA NA NA NA NA NA NA NA NA NA character(0) NA NA NA NA NA NA NA NA NA NA character(0) NA NA character(0) NA NA NA
"NW_011937362.1" "Gnomon" "mRNA" 69029 73756 NA "-" NA "rna-XM_011458354.2" c("GeneID:105348784", "Genbank:XM_011458354.2") "XM_011458354.2" NA "mRNA" NA NA NA "LOC105348784" NA gene-LOC105348784 "Supporting evidence includes similarity to: 2 Proteins, and 100% coverage of the annotated genomic feature by RNAseq alignments, including 9 samples with support for all annotated introns" "TNF receptor-associated factor 4" "XM_011458354.2" NA character(0) NA character(0) NA NA NA NA NA NA NA NA NA NA NA NA character(0) NA NA NA NA NA NA NA NA NA NA character(0) NA NA character(0) NA NA NA
"NW_011937371.1" "Gnomon" "mRNA" 94791 103117 NA "+" NA "rna-XM_011458389.2" c("GeneID:105348828", "Genbank:XM_011458389.2") "XM_011458389.2" NA "mRNA" NA NA NA "LOC105348828" NA gene-LOC105348828 "Supporting evidence includes similarity to: 10 Proteins, and 100% coverage of the annotated genomic feature by RNAseq alignments, including 53 samples with support for all annotated introns" "apoptosis-inducing factor 1, mitochondrial" "XM_011458389.2" NA character(0) NA character(0) NA NA NA NA NA NA NA NA NA NA NA NA character(0) NA NA NA NA NA NA NA NA NA NA character(0) NA NA character(0) NA NA NA
"NW_011937390.1" "Gnomon" "mRNA" 15926 24363 NA "+" NA "rna-XM_011458594.2" c("GeneID:105348971", "Genbank:XM_011458594.2") "XM_011458594.2" NA "mRNA" NA NA NA "LOC105348971" NA gene-LOC105348971 "Supporting evidence includes similarity to: 1 Protein, and 100% coverage of the annotated genomic feature by RNAseq alignments, including 4 samples with support for all annotated introns" "MAP kinase-activating death domain protein" "XM_011458594.2" NA c("24363", ".") "true" character(0) NA NA NA NA NA NA NA NA NA NA NA NA character(0) NA NA NA NA NA NA NA NA NA NA character(0) NA NA character(0) NA NA NA
"NW_011937402.1" "Gnomon" "mRNA" 34286 40651 NA "+" NA "rna-XM_011458793.2" c("GeneID:105349107", "Genbank:XM_011458793.2") "XM_011458793.2" NA "mRNA" NA NA NA "LOC105349107" NA gene-LOC105349107 "Supporting evidence includes similarity to: 2 Proteins, and 100% coverage of the annotated genomic feature by RNAseq alignments, including 65 samples with support for all annotated introns" "interferon-induced protein 44-like" "XM_011458793.2" NA c("40651", ".") "true" character(0) NA NA NA NA NA NA NA NA NA NA NA NA character(0) NA NA NA NA NA NA NA NA NA NA character(0) NA NA character(0) NA NA NA
"NW_011937402.1" "Gnomon" "mRNA" 56651 72736 NA "+" NA "rna-XM_011458770.2" c("GeneID:105349097", "Genbank:XM_011458770.2") "XM_011458770.2" NA "mRNA" NA NA NA "LOC105349097" NA gene-LOC105349097 "Supporting evidence includes similarity to: 3 ESTs, 1 Protein, and 100% coverage of the annotated genomic feature by RNAseq alignments, including 5 samples with support for all annotated introns" "interferon-induced protein 44-like, transcript variant X2" "XM_011458770.2" NA character(0) NA character(0) NA NA NA NA NA NA NA NA NA NA NA NA character(0) NA NA NA NA NA NA NA NA NA NA character(0) NA NA character(0) NA NA NA
"NW_011937402.1" "Gnomon" "mRNA" 60989 72736 NA "+" NA "rna-XM_011458769.2" c("GeneID:105349097", "Genbank:XM_011458769.2") "XM_011458769.2" NA "mRNA" NA NA NA "LOC105349097" NA gene-LOC105349097 "Supporting evidence includes similarity to: 2 ESTs, 1 Protein, and 100% coverage of the annotated genomic feature by RNAseq alignments, including 17 samples with support for all annotated introns" "interferon-induced protein 44-like, transcript variant X1" "XM_011458769.2" NA character(0) NA character(0) NA NA NA NA NA NA NA NA NA NA NA NA character(0) NA NA NA NA NA NA NA NA NA NA character(0) NA NA character(0) NA NA NA
"NW_011937402.1" "Gnomon" "mRNA" 74664 81160 NA "+" NA "rna-XM_011458768.2" c("GeneID:105349096", "Genbank:XM_011458768.2") "XM_011458768.2" NA "mRNA" NA NA NA "LOC105349096" NA gene-LOC105349096 "Supporting evidence includes similarity to: 1 Protein, and 100% coverage of the annotated genomic feature by RNAseq alignments, including 38 samples with support for all annotated introns" "interferon-induced protein 44-like" "XM_011458768.2" NA character(0) NA character(0) NA NA NA NA NA NA NA NA NA NA NA NA character(0) NA NA NA NA NA NA NA NA NA NA character(0) NA NA character(0) NA NA NA
"NW_011937438.1" "Gnomon" "mRNA" 51962 68050 NA "-" NA "rna-XM_011458896.2" c("GeneID:105349202", "Genbank:XM_011458896.2") "XM_011458896.2" NA "mRNA" NA NA NA "LOC105349202" NA gene-LOC105349202 "Supporting evidence includes similarity to: 97% coverage of the annotated genomic feature by RNAseq alignments" "caspase-2-like" "XM_011458896.2" NA character(0) NA character(0) NA NA NA NA NA NA NA NA NA NA NA NA character(0) NA NA NA NA NA NA NA NA NA NA character(0) NA NA character(0) NA NA NA
"NW_011937456.1" "Gnomon" "mRNA" 39453 49041 NA "+" NA "rna-XM_020062723.1" c("GeneID:105317100", "Genbank:XM_020062723.1") "XM_020062723.1" NA "mRNA" NA NA NA "LOC105317100" NA gene-LOC105317100 "Supporting evidence includes similarity to: 100% coverage of the annotated genomic feature by RNAseq alignments, including 11 samples with support for all annotated introns" "inositol 1,4,5-trisphosphate receptor type 1" "XM_020062723.1" NA c("49041", ".") "true" character(0) NA NA NA NA NA NA NA NA NA NA NA NA character(0) NA NA NA NA NA NA NA NA NA NA character(0) NA NA character(0) NA NA NA
"NW_011937481.1" "Gnomon" "mRNA" 19010 91140 NA "-" NA "rna-XM_011414030.2" c("GeneID:105317392", "Genbank:XM_011414030.2") "XM_011414030.2" NA "mRNA" NA NA NA "LOC105317392" NA gene-LOC105317392 "Supporting evidence includes similarity to: 2 Proteins, and 100% coverage of the annotated genomic feature by RNAseq alignments, including 17 samples with support for all annotated introns" "p53 and DNA damage-regulated protein 1, transcript variant X1" "XM_011414030.2" NA character(0) NA character(0) NA NA NA NA NA NA NA NA NA NA NA NA character(0) NA NA NA NA NA NA NA NA NA NA character(0) NA NA character(0) NA NA NA
"NW_011937481.1" "Gnomon" "mRNA" 20630 101854 NA "-" NA "rna-XM_011414031.2" c("GeneID:105317392", "Genbank:XM_011414031.2") "XM_011414031.2" NA "mRNA" NA NA NA "LOC105317392" NA gene-LOC105317392 "Supporting evidence includes similarity to: 2 Proteins, and 100% coverage of the annotated genomic feature by RNAseq alignments, including 65 samples with support for all annotated introns" "p53 and DNA damage-regulated protein 1, transcript variant X2" "XM_011414031.2" NA character(0) NA character(0) NA NA NA NA NA NA NA NA NA NA NA NA character(0) NA NA NA NA NA NA NA NA NA NA character(0) NA NA character(0) NA NA NA
"NW_011937481.1" "Gnomon" "mRNA" 20630 91159 NA "-" NA "rna-XM_020062844.1" c("GeneID:105317392", "Genbank:XM_020062844.1") "XM_020062844.1" NA "mRNA" NA NA NA "LOC105317392" NA gene-LOC105317392 "Supporting evidence includes similarity to: 2 Proteins, and 100% coverage of the annotated genomic feature by RNAseq alignments, including 4 samples with support for all annotated introns" "p53 and DNA damage-regulated protein 1, transcript variant X3" "XM_020062844.1" NA character(0) NA character(0) NA NA NA NA NA NA NA NA NA NA NA NA character(0) NA NA NA NA NA NA NA NA NA NA character(0) NA NA character(0) NA NA NA
"NW_011937493.1" "Gnomon" "mRNA" 219232 231614 NA "-" NA "rna-XM_011414172.2" c("GeneID:105317516", "Genbank:XM_011414172.2") "XM_011414172.2" NA "mRNA" NA NA NA "LOC105317516" NA gene-LOC105317516 "Supporting evidence includes similarity to: 99% coverage of the annotated genomic feature by RNAseq alignments, including 7 samples with support for all annotated introns" "serine-protein kinase ATM" "XM_011414172.2" NA character(0) NA character(0) NA NA NA NA NA NA NA NA NA NA NA NA character(0) NA NA NA NA NA NA NA NA NA NA character(0) NA NA character(0) NA NA NA
"NW_011937496.1" "Gnomon" "mRNA" 41387 68562 NA "-" NA "rna-XM_011414216.2" c("GeneID:105317550", "Genbank:XM_011414216.2") "XM_011414216.2" NA "mRNA" NA NA NA "LOC105317550" NA gene-LOC105317550 "Supporting evidence includes similarity to: 12 ESTs, 13 Proteins, and 100% coverage of the annotated genomic feature by RNAseq alignments, including 81 samples with support for all annotated introns" "mitogen-activated protein kinase kinase kinase 10" "XM_011414216.2" NA character(0) NA character(0) NA NA NA NA NA NA NA NA NA NA NA NA character(0) NA NA NA NA NA NA NA NA NA NA character(0) NA NA character(0) NA NA NA
"NW_011937509.1" "Gnomon" "mRNA" 18354 31062 NA "+" NA "rna-XM_011414342.2" c("GeneID:105317636", "Genbank:XM_011414342.2") "XM_011414342.2" NA "mRNA" NA NA NA "LOC105317636" NA gene-LOC105317636 "Supporting evidence includes similarity to: 48 ESTs, 7 Proteins, and 100% coverage of the annotated genomic feature by RNAseq alignments, including 93 samples with support for all annotated introns" "interferon regulatory factor 8, transcript variant X1" "XM_011414342.2" NA character(0) NA character(0) NA NA NA NA NA NA NA NA NA NA NA NA character(0) NA NA NA NA NA NA NA NA NA NA character(0) NA NA character(0) NA NA NA
"NW_011937509.1" "Gnomon" "mRNA" 21447 31062 NA "+" NA "rna-XM_011414343.2" c("GeneID:105317636", "Genbank:XM_011414343.2") "XM_011414343.2" NA "mRNA" NA NA NA "LOC105317636" NA gene-LOC105317636 "Supporting evidence includes similarity to: 3 ESTs, 7 Proteins, and 100% coverage of the annotated genomic feature by RNAseq alignments, including 108 samples with support for all annotated introns" "interferon regulatory factor 8, transcript variant X2" "XM_011414343.2" NA character(0) NA character(0) NA NA NA NA NA NA NA NA NA NA NA NA character(0) NA NA NA NA NA NA NA NA NA NA character(0) NA NA character(0) NA NA NA
"NW_011937509.1" "Gnomon" "mRNA" 21650 31062 NA "+" NA "rna-XM_011414344.2" c("GeneID:105317636", "Genbank:XM_011414344.2") "XM_011414344.2" NA "mRNA" NA NA NA "LOC105317636" NA gene-LOC105317636 "Supporting evidence includes similarity to: 2 ESTs, 7 Proteins, and 100% coverage of the annotated genomic feature by RNAseq alignments, including 42 samples with support for all annotated introns" "interferon regulatory factor 8, transcript variant X3" "XM_011414344.2" NA character(0) NA character(0) NA NA NA NA NA NA NA NA NA NA NA NA character(0) NA NA NA NA NA NA NA NA NA NA character(0) NA NA character(0) NA NA NA
"NW_011937518.1" "Gnomon" "mRNA" 27710 31615 NA "-" NA "rna-XM_011414448.2" c("GeneID:105317715", "Genbank:XM_011414448.2") "XM_011414448.2" NA "mRNA" NA NA NA "LOC105317715" NA gene-LOC105317715 "Supporting evidence includes similarity to: 100% coverage of the annotated genomic feature by RNAseq alignments, including 68 samples with support for all annotated introns" "interferon-induced protein 44-like, transcript variant X1" "XM_011414448.2" NA character(0) NA character(0) NA NA NA NA NA NA NA NA NA NA NA NA character(0) NA NA NA NA NA NA NA NA NA NA character(0) NA NA character(0) NA NA NA
"NW_011937527.1" "Gnomon" "mRNA" 199988 213153 NA "+" NA "rna-XM_011414513.2" c("GeneID:105317783", "Genbank:XM_011414513.2") "XM_011414513.2" NA "mRNA" NA NA NA "LOC105317783" NA gene-LOC105317783 "Supporting evidence includes similarity to: 4 ESTs, 1 Protein, and 100% coverage of the annotated genomic feature by RNAseq alignments, including 59 samples with support for all annotated introns" "hexokinase-1" "XM_011414513.2" NA character(0) NA character(0) NA NA NA NA NA NA NA NA NA NA NA NA character(0) NA NA NA NA NA NA NA NA NA NA character(0) NA NA character(0) NA NA NA
"NW_011937533.1" "Gnomon" "mRNA" 595027 601665 NA "-" NA "rna-XM_020063057.1" c("GeneID:105317921", "Genbank:XM_020063057.1") "XM_020063057.1" NA "mRNA" NA NA NA "LOC105317921" NA gene-LOC105317921 "Supporting evidence includes similarity to: 3 Proteins, and 79% coverage of the annotated genomic feature by RNAseq alignments" "GTPase IMAP family member 4" "XM_020063057.1" NA character(0) NA character(0) NA NA NA NA NA NA NA NA NA NA NA NA character(0) NA NA NA NA NA NA NA NA NA NA character(0) NA NA character(0) NA NA NA
"NW_011937547.1" "Gnomon" "mRNA" 269291 273436 NA "+" NA "rna-XM_011414886.2" c("GeneID:105318026", "Genbank:XM_011414886.2") "XM_011414886.2" NA "mRNA" NA NA NA "LOC105318026" NA gene-LOC105318026 "Supporting evidence includes similarity to: 1 EST, and 100% coverage of the annotated genomic feature by RNAseq alignments, including 74 samples with support for all annotated introns" "tumor necrosis factor receptor superfamily member 27, transcript variant X2" "XM_011414886.2" NA character(0) NA character(0) NA NA NA NA NA NA NA NA NA NA NA NA character(0) NA NA NA NA NA NA NA NA NA NA character(0) NA NA character(0) NA NA NA
"NW_011937547.1" "Gnomon" "mRNA" 270412 273436 NA "+" NA "rna-XM_011414887.2" c("GeneID:105318026", "Genbank:XM_011414887.2") "XM_011414887.2" NA "mRNA" NA NA NA "LOC105318026" NA gene-LOC105318026 "Supporting evidence includes similarity to: 2 ESTs, and 100% coverage of the annotated genomic feature by RNAseq alignments, including 88 samples with support for all annotated introns" "tumor necrosis factor receptor superfamily member 27, transcript variant X1" "XM_011414887.2" NA character(0) NA character(0) NA NA NA NA NA NA NA NA NA NA NA NA character(0) NA NA NA NA NA NA NA NA NA NA character(0) NA NA character(0) NA NA NA
"NW_011937551.1" "Gnomon" "mRNA" 226486 276822 NA "+" NA "rna-XM_011414986.2" c("GeneID:105318079", "Genbank:XM_011414986.2") "XM_011414986.2" NA "mRNA" NA NA NA "LOC105318079" NA gene-LOC105318079 "Supporting evidence includes similarity to: 2 ESTs, and 99% coverage of the annotated genomic feature by RNAseq alignments" "MAP kinase-activating death domain protein" "XM_011414986.2" NA character(0) "true" The sequence of the model RefSeq transcript was modified relative to this genomic sequence to represent the inferred CDS: added 40 bases not found in genome assembly "annotated by transcript or proteomic data" "similar to RNA sequence (same species):INSD:GECI01032850.1" NA NA NA NA NA NA NA NA NA NA character(0) NA NA NA NA NA NA NA NA NA NA character(0) NA NA character(0) NA NA NA
"NW_011937558.1" "Gnomon" "mRNA" 47228 52531 NA "+" NA "rna-XM_011415036.2" c("GeneID:105318103", "Genbank:XM_011415036.2") "XM_011415036.2" NA "mRNA" NA NA NA "LOC105318103" NA gene-LOC105318103 "Supporting evidence includes similarity to: 57 ESTs, 45 Proteins, and 100% coverage of the annotated genomic feature by RNAseq alignments, including 165 samples with support for all annotated introns" "cdc42 homolog" "XM_011415036.2" NA character(0) NA character(0) NA NA NA NA NA NA NA NA NA NA NA NA character(0) NA NA NA NA NA NA NA NA NA NA character(0) NA NA character(0) NA NA NA
"NW_011937564.1" "Gnomon" "mRNA" 296919 299008 NA "-" NA "rna-XM_011415090.2" c("GeneID:105318154", "Genbank:XM_011415090.2") "XM_011415090.2" NA "mRNA" NA NA NA "LOC105318154" NA gene-LOC105318154 "Supporting evidence includes similarity to: 2 ESTs, and 100% coverage of the annotated genomic feature by RNAseq alignments, including 67 samples with support for all annotated introns" "adenylate cyclase CyaB, transcript variant X1" "XM_011415090.2" NA character(0) NA character(0) NA NA NA NA NA NA NA NA NA NA NA NA character(0) NA NA NA NA NA NA NA NA NA NA character(0) NA NA character(0) NA NA NA
"NW_011937564.1" "Gnomon" "mRNA" 296919 298978 NA "-" NA "rna-XM_011415091.2" c("GeneID:105318154", "Genbank:XM_011415091.2") "XM_011415091.2" NA "mRNA" NA NA NA "LOC105318154" NA gene-LOC105318154 "Supporting evidence includes similarity to: 4 ESTs, and 100% coverage of the annotated genomic feature by RNAseq alignments, including 32 samples with support for all annotated introns" "adenylate cyclase CyaB, transcript variant X2" "XM_011415091.2" NA character(0) NA character(0) NA NA NA NA NA NA NA NA NA NA NA NA character(0) NA NA NA NA NA NA NA NA NA NA character(0) NA NA character(0) NA NA NA
"NW_011937567.1" "Gnomon" "mRNA" 105312 129907 NA "+" NA "rna-XM_011415218.2" c("GeneID:105318237", "Genbank:XM_011415218.2") "XM_011415218.2" NA "mRNA" NA NA NA "LOC105318237" NA gene-LOC105318237 "Supporting evidence includes similarity to: 100% coverage of the annotated genomic feature by RNAseq alignments, including 9 samples with support for all annotated introns" "caspase-3-like" "XM_011415218.2" NA character(0) NA character(0) NA NA NA NA NA NA NA NA NA NA NA NA character(0) NA NA NA NA NA NA NA NA NA NA character(0) NA NA character(0) NA NA NA
"NW_011937567.1" "BestRefSeq" "mRNA" 361526 362958 NA "-" NA "rna-NM_001308876.1" c("GeneID:105318255", "Genbank:NM_001308876.1") "NM_001308876.1" NA "mRNA" NA NA NA "LOC105318255" NA gene-LOC105318255 NA "NF-kappa-B inhibitor epsilon-like" "NM_001308876.1" NA character(0) NA The RefSeq transcript has 8 substitutions, 2 non-frameshifting indels compared to this genomic sequence "annotated by transcript or proteomic data" "similar to RNA sequence, mRNA (same species):RefSeq:NM_001308876.1" NA NA NA NA NA NA NA NA NA NA character(0) NA NA NA NA NA NA NA NA NA NA character(0) NA NA character(0) NA NA NA
"NW_011937583.1" "Gnomon" "mRNA" 10836 21324 NA "-" NA "rna-XM_011415549.2" c("GeneID:105318425", "Genbank:XM_011415549.2") "XM_011415549.2" NA "mRNA" NA NA NA "LOC105318425" NA gene-LOC105318425 "Supporting evidence includes similarity to: 3 ESTs, and 100% coverage of the annotated genomic feature by RNAseq alignments, including 158 samples with support for all annotated introns" "death domain-containing protein CRADD" "XM_011415549.2" NA character(0) NA character(0) NA NA NA NA NA NA NA NA NA NA NA NA character(0) NA NA NA NA NA NA NA NA NA NA character(0) NA NA character(0) NA NA NA
"NW_011937595.1" "Gnomon" "mRNA" 139023 161979 NA "+" NA "rna-XM_020063382.1" c("GeneID:105318491", "Genbank:XM_020063382.1") "XM_020063382.1" NA "mRNA" NA NA NA "LOC105318491" NA gene-LOC105318491 "Supporting evidence includes similarity to: 1 EST, 1 Protein, and 100% coverage of the annotated genomic feature by RNAseq alignments, including 13 samples with support for all annotated introns" "protein patched homolog 1, transcript variant X1" "XM_020063382.1" NA character(0) NA character(0) NA NA NA NA NA NA NA NA NA NA NA NA character(0) NA NA NA NA NA NA NA NA NA NA character(0) NA NA character(0) NA NA NA
"NW_011937595.1" "Gnomon" "mRNA" 139023 159434 NA "+" NA "rna-XM_011415660.2" c("GeneID:105318491", "Genbank:XM_011415660.2") "XM_011415660.2" NA "mRNA" NA NA NA "LOC105318491" NA gene-LOC105318491 "Supporting evidence includes similarity to: 1 Protein, and 100% coverage of the annotated genomic feature by RNAseq alignments, including 33 samples with support for all annotated introns" "protein patched homolog 1, transcript variant X2" "XM_011415660.2" NA character(0) NA character(0) NA NA NA NA NA NA NA NA NA NA NA NA character(0) NA NA NA NA NA NA NA NA NA NA character(0) NA NA character(0) NA NA NA
"NW_011937595.1" "Gnomon" "mRNA" 457609 465361 NA "-" NA "rna-XM_011415700.2" c("GeneID:105318513", "Genbank:XM_011415700.2") "XM_011415700.2" NA "mRNA" NA NA NA "LOC105318513" NA gene-LOC105318513 "Supporting evidence includes similarity to: 1 EST, 8 Proteins, and 100% coverage of the annotated genomic feature by RNAseq alignments, including 56 samples with support for all annotated introns" "programmed cell death protein 2" "XM_011415700.2" NA character(0) NA character(0) NA NA NA NA NA NA NA NA NA NA NA NA character(0) NA NA NA NA NA NA NA NA NA NA character(0) NA NA character(0) NA NA NA
"NW_011937603.1" "Gnomon" "mRNA" 220953 227501 NA "-" NA "rna-XM_011415839.2" c("GeneID:105318624", "Genbank:XM_011415839.2") "XM_011415839.2" NA "mRNA" NA NA NA "LOC105318624" NA gene-LOC105318624 "Supporting evidence includes similarity to: 21 ESTs, 70 Proteins, and 100% coverage of the annotated genomic feature by RNAseq alignments, including 152 samples with support for all annotated introns" "cAMP-dependent protein kinase catalytic subunit" "XM_011415839.2" NA character(0) NA character(0) NA NA NA NA NA NA NA NA NA NA NA NA character(0) NA NA NA NA NA NA NA NA NA NA character(0) NA NA character(0) NA NA NA
"NW_011937606.1" "Gnomon" "mRNA" 124273 139605 NA "-" NA "rna-XM_011415877.2" c("GeneID:105318656", "Genbank:XM_011415877.2") "XM_011415877.2" NA "mRNA" NA NA NA "LOC105318656" NA gene-LOC105318656 "Supporting evidence includes similarity to: 24 ESTs, 11 Proteins, and 100% coverage of the annotated genomic feature by RNAseq alignments, including 2 samples with support for all annotated introns" "sterile alpha and TIR motif-containing protein 1, transcript variant X4" "XM_011415877.2" NA character(0) NA character(0) NA NA NA NA NA NA NA NA NA NA NA NA character(0) NA NA NA NA NA NA NA NA NA NA character(0) NA NA character(0) NA NA NA
"NW_011937606.1" "Gnomon" "mRNA" 129668 139628 NA "-" NA "rna-XM_020063468.1" c("GeneID:105318656", "Genbank:XM_020063468.1") "XM_020063468.1" NA "mRNA" NA NA NA "LOC105318656" NA gene-LOC105318656 "Supporting evidence includes similarity to: 10 ESTs, 1 Protein, and 100% coverage of the annotated genomic feature by RNAseq alignments, including 2 samples with support for all annotated introns" "sterile alpha and TIR motif-containing protein 1, transcript variant X1" "XM_020063468.1" NA character(0) NA character(0) NA NA NA NA NA NA NA NA NA NA NA NA character(0) NA NA NA NA NA NA NA NA NA NA character(0) NA NA character(0) NA NA NA
"NW_011937606.1" "Gnomon" "mRNA" 129669 140078 NA "-" NA "rna-XM_011415876.2" c("GeneID:105318656", "Genbank:XM_011415876.2") "XM_011415876.2" NA "mRNA" NA NA NA "LOC105318656" NA gene-LOC105318656 "Supporting evidence includes similarity to: 12 ESTs, 1 Protein, and 100% coverage of the annotated genomic feature by RNAseq alignments, including 14 samples with support for all annotated introns" "sterile alpha and TIR motif-containing protein 1, transcript variant X3" "XM_011415876.2" NA character(0) NA character(0) NA NA NA NA NA NA NA NA NA NA NA NA character(0) NA NA NA NA NA NA NA NA NA NA character(0) NA NA character(0) NA NA NA
"NW_011937606.1" "Gnomon" "mRNA" 129670 139622 NA "-" NA "rna-XM_011415875.2" c("GeneID:105318656", "Genbank:XM_011415875.2") "XM_011415875.2" NA "mRNA" NA NA NA "LOC105318656" NA gene-LOC105318656 "Supporting evidence includes similarity to: 10 ESTs, 1 Protein, and 100% coverage of the annotated genomic feature by RNAseq alignments, including 8 samples with support for all annotated introns" "sterile alpha and TIR motif-containing protein 1, transcript variant X2" "XM_011415875.2" NA character(0) NA character(0) NA NA NA NA NA NA NA NA NA NA NA NA character(0) NA NA NA NA NA NA NA NA NA NA character(0) NA NA character(0) NA NA NA
"NW_011937606.1" "Gnomon" "mRNA" 454193 458875 NA "-" NA "rna-XM_020063469.1" c("GeneID:105318690", "Genbank:XM_020063469.1") "XM_020063469.1" NA "mRNA" NA NA NA "LOC105318690" NA gene-LOC105318690 "Supporting evidence includes similarity to: 1 Protein, and 100% coverage of the annotated genomic feature by RNAseq alignments, including 48 samples with support for all annotated introns" "serine-protein kinase ATM" "XM_020063469.1" NA character(0) NA character(0) NA NA NA NA NA NA NA NA NA NA NA NA character(0) NA NA NA NA NA NA NA NA NA NA character(0) NA NA character(0) NA NA NA
"NW_011937609.1" "Gnomon" "mRNA" 435718 441839 NA "+" NA "rna-XM_011415966.2" c("GeneID:105318727", "Genbank:XM_011415966.2") "XM_011415966.2" NA "mRNA" NA NA NA "LOC105318727" NA gene-LOC105318727 "Supporting evidence includes similarity to: 2 ESTs, 1 Protein, and 100% coverage of the annotated genomic feature by RNAseq alignments, including 27 samples with support for all annotated introns" "caspase-6" "XM_011415966.2" NA character(0) NA character(0) NA NA NA NA NA NA NA NA NA NA NA NA character(0) NA NA NA NA NA NA NA NA NA NA character(0) NA NA character(0) NA NA NA
"NW_011937609.1" "Gnomon" "mRNA" 445309 450923 NA "+" NA "rna-XM_011415965.2" c("GeneID:105318726", "Genbank:XM_011415965.2") "XM_011415965.2" NA "mRNA" NA NA NA "LOC105318726" NA gene-LOC105318726 "Supporting evidence includes similarity to: 6 ESTs, and 100% coverage of the annotated genomic feature by RNAseq alignments, including 66 samples with support for all annotated introns" "caspase-6-like" "XM_011415965.2" NA character(0) NA character(0) NA NA NA NA NA NA NA NA NA NA NA NA character(0) NA NA NA NA NA NA NA NA NA NA character(0) NA NA character(0) NA NA NA
"NW_011937612.1" "Gnomon" "mRNA" 159 6177 NA "-" NA "rna-XM_011416055.2" c("GeneID:105318781", "Genbank:XM_011416055.2") "XM_011416055.2" NA "mRNA" NA NA NA "LOC105318781" NA gene-LOC105318781 "Supporting evidence includes similarity to: 1 EST, and 100% coverage of the annotated genomic feature by RNAseq alignments, including 44 samples with support for all annotated introns" "calpain-8" "XM_011416055.2" NA character(0) NA character(0) NA NA NA NA NA NA NA NA NA NA NA NA character(0) NA NA NA NA NA NA NA NA NA NA character(0) NA NA character(0) NA NA NA
"NW_011937612.1" "Gnomon" "mRNA" 28582 45020 NA "-" NA "rna-XM_011416053.2" c("GeneID:105318780", "Genbank:XM_011416053.2") "XM_011416053.2" NA "mRNA" NA NA NA "LOC105318780" NA gene-LOC105318780 "Supporting evidence includes similarity to: 5 ESTs, 1 Protein, and 100% coverage of the annotated genomic feature by RNAseq alignments, including 70 samples with support for all annotated introns" "calpain-9, transcript variant X2" "XM_011416053.2" NA character(0) NA character(0) NA NA NA NA NA NA NA NA NA NA NA NA character(0) NA NA NA NA NA NA NA NA NA NA character(0) NA NA character(0) NA NA NA
"NW_011937612.1" "Gnomon" "mRNA" 28582 45020 NA "-" NA "rna-XM_011416052.2" c("GeneID:105318780", "Genbank:XM_011416052.2") "XM_011416052.2" NA "mRNA" NA NA NA "LOC105318780" NA gene-LOC105318780 "Supporting evidence includes similarity to: 5 ESTs, 1 Protein, and 100% coverage of the annotated genomic feature by RNAseq alignments, including 50 samples with support for all annotated introns" "calpain-9, transcript variant X1" "XM_011416052.2" NA character(0) NA character(0) NA NA NA NA NA NA NA NA NA NA NA NA character(0) NA NA NA NA NA NA NA NA NA NA character(0) NA NA character(0) NA NA NA
"NW_011937631.1" "Gnomon" "mRNA" 701327 708193 NA "+" NA "rna-XM_020063587.1" c("GeneID:105318984", "Genbank:XM_020063587.1") "XM_020063587.1" NA "mRNA" NA NA NA "LOC105318984" NA gene-LOC105318984 "Supporting evidence includes similarity to: 4 Proteins, and 100% coverage of the annotated genomic feature by RNAseq alignments, including 19 samples with support for all annotated introns" "GTPase IMAP family member 4-like" "XM_020063587.1" NA character(0) "true" character(0) NA NA NA NA NA NA NA NA NA NA NA NA c(".", "701327") NA NA NA NA NA NA NA NA NA NA character(0) NA NA character(0) NA NA NA
"NW_011937635.1" "Gnomon" "mRNA" 2016 3306 NA "+" NA "rna-XM_011416330.2" c("GeneID:105318990", "Genbank:XM_011416330.2") "XM_011416330.2" NA "mRNA" NA NA NA "LOC105318990" NA gene-LOC105318990 "Supporting evidence includes similarity to: 1 EST, 2 Proteins, and 100% coverage of the annotated genomic feature by RNAseq alignments" "receptor-interacting serine/threonine-protein kinase 4" "XM_011416330.2" NA character(0) NA character(0) NA NA NA NA NA NA NA NA NA NA NA NA character(0) NA NA NA NA NA NA NA NA NA NA character(0) NA NA character(0) NA NA NA
"NW_011937637.1" "Gnomon" "mRNA" 22652 32840 NA "+" NA "rna-XM_011416331.2" c("GeneID:105318992", "Genbank:XM_011416331.2") "XM_011416331.2" NA "mRNA" NA NA NA "LOC105318992" NA gene-LOC105318992 "Supporting evidence includes similarity to: 2 Proteins, and 100% coverage of the annotated genomic feature by RNAseq alignments, including 2 samples with support for all annotated introns" "GTPase IMAP family member 7-like" "XM_011416331.2" NA character(0) NA character(0) NA NA NA NA NA NA NA NA NA NA NA NA character(0) NA NA NA NA NA NA NA NA NA NA character(0) NA NA character(0) NA NA NA
"NW_011937638.1" "Gnomon" "mRNA" 13525 15623 NA "+" NA "rna-XM_011416333.2" c("GeneID:105318994", "Genbank:XM_011416333.2") "XM_011416333.2" NA "mRNA" NA NA NA "LOC105318994" NA gene-LOC105318994 "Supporting evidence includes similarity to: 100% coverage of the annotated genomic feature by RNAseq alignments, including 39 samples with support for all annotated introns" "GTPase IMAP family member 8" "XM_011416333.2" NA character(0) NA character(0) NA NA NA NA NA NA NA NA NA NA NA NA character(0) NA NA NA NA NA NA NA NA NA NA character(0) NA NA character(0) NA NA NA
"NW_011937641.1" "Gnomon" "mRNA" 14294 21351 NA "-" NA "rna-XM_011416393.2" c("GeneID:105319023", "Genbank:XM_011416393.2") "XM_011416393.2" NA "mRNA" NA NA NA "LOC105319023" NA gene-LOC105319023 "Supporting evidence includes similarity to: 4 ESTs, 10 Proteins, and 100% coverage of the annotated genomic feature by RNAseq alignments, including 170 samples with support for all annotated introns" "apoptosis inhibitor 5" "XM_011416393.2" NA character(0) NA character(0) NA NA NA NA NA NA NA NA NA NA NA NA character(0) NA NA NA NA NA NA NA NA NA NA character(0) NA NA character(0) NA NA NA
"NW_011937641.1" "Gnomon" "mRNA" 115231 117258 NA "+" NA "rna-XM_011416406.2" c("GeneID:105319033", "Genbank:XM_011416406.2") "XM_011416406.2" NA "mRNA" NA NA NA "LOC105319033" NA gene-LOC105319033 "Supporting evidence includes similarity to: 2 ESTs, 2 Proteins, and 100% coverage of the annotated genomic feature by RNAseq alignments, including 67 samples with support for all annotated introns" "adenylate cyclase CyaB-like, transcript variant X1" "XM_011416406.2" NA character(0) NA character(0) NA NA NA NA NA NA NA NA NA NA NA NA character(0) NA NA NA NA NA NA NA NA NA NA character(0) NA NA character(0) NA NA NA
"NW_011937641.1" "Gnomon" "mRNA" 115256 117258 NA "+" NA "rna-XM_011416407.2" c("GeneID:105319033", "Genbank:XM_011416407.2") "XM_011416407.2" NA "mRNA" NA NA NA "LOC105319033" NA gene-LOC105319033 "Supporting evidence includes similarity to: 4 ESTs, 2 Proteins, and 100% coverage of the annotated genomic feature by RNAseq alignments, including 33 samples with support for all annotated introns" "adenylate cyclase CyaB-like, transcript variant X2" "XM_011416407.2" NA character(0) NA character(0) NA NA NA NA NA NA NA NA NA NA NA NA character(0) NA NA NA NA NA NA NA NA NA NA character(0) NA NA character(0) NA NA NA
[truncated: 114,356 more chars]
