# Supplementary material for: The expanded inhibitor of apoptosis gene family in oysters possesses novel domain architectures and may play diverse roles in apoptosis following immune challenge
Source: BMC Genomics. 2022 Mar 12;23:201. doi: 10.1186/s12864-021-08233-6 (PMC8917759; doi:10.1186/s12864-021-08233-6)
Supplement: Supplementary file 18 — Additional file 18: Additional File 3: Mollusc IAP Protein Multiple Sequence Alignment. FASTA file containing multiple sequence alignment of the full IAP amino acid sequences from all studied molluscs produced by MAFFT. [file 12864_2021_8233_MOESM18_ESM.txt]

>XP_022287996.1 baculoviral IAP repeat-containing protein 7-like [Crassostrea virginica]
------------------------------------------------------------
------------------------------------------------------------
----------------M-------------------------------------------
---------------------------------------------------DNELI----
-------------RS---------------L-------------ENISI-----------
---------------------------------SDLN-----------------------
VIKLC-------------------------------NS----------------------
-----------------------------------------------ELIR---------
------------------------------------LST--YKTW--V------------
----GEAFAIRLAES--------------------------------------GFFFT--
---------GQTDRVKCYFCHSQKENWS--------------------------------
----------LADTPSLVHKKLNANCPLIT------------------------------
----------------------------------------------------KPGETNNI
PIYS--------------------------------------------------------
------------------------------------------------------------
-------ELVEQSLNPAFQRISHLLVKS-------------------------------R
------------------------------------------------------------
-------------------------------------------------IEKDRDRERL-
------------------------------------------------------------
-----------------------ADRDNSH------------------------------
------------------------------------------------------------
------------------------------------------------------------
------------------------------------------------------------
------------------------------------------------------------
------------------------------------------------------------
---SGRDSRPISASS--------------------------------------DSLQRMR
SSSD--------------------------------------------------------
-----------------------------------------------ASPRSNSL-----
------------------------------------------------------------
-----------------------------------------TGGSRDS------------
-------------------------------------------------------SL---
G---------------------------------------------SRDSRG--------
--GRSNSQEGGSS-----------------------------------------------
------------------------------------------------------------
-------------------------------QQPHHS-----------------------
-------------------------ATVA------------------------PPVVPDP
PHGS--------------------------------------------------------
------------------------SGGTPTPHSGPSP-----------------------
---------------------------------------------------------PGS
HQGDPNSLRY----------------------------EKN-------------------
-----R----------------------------L-----------------DTF-AG--
------------------------------------------------------------
-----FPT----------------------------------------------------
-----SA---------------HV-R-PP--------------E-LAR------------
----------A-----G-----------------------FIY-----------------
-----T-G--------------------------------TGD---------RVQCV---
-----FCRG--------------------------------------VLR----------
---------------DWNVGE--------------------------------KPH----
-------IE-------------H----------------------------------K--
------------------NMFPR------------C------------------------
-PF--------------------V-W-----------GVDVGNVR---------------
---------------------STPIQ------------PAH-------------------
------------------------------------------------------------
------------------------------------------------------------
------------------------------------------------------------
------------------------------------------------------------
------------------------------------------------------------
------------------------------------------------------------
------------------------------------------------------------
------------------------------------------------------------
RVN---------------------------------------------------------
------------------------------------------------------------
----------------------------------------------------------IG
GNA--T------------------------------------------------------
------------------------------------------------------------
------------------------------------------------------------
------------------------------------------------------------
------------------------------------------------------------
------------------------------------------------------------
------------------------------------------------------------
------------------------------------------------------------
----------------------NQ------------------------QL----------
------------------------------------------------------------
GHME--------------------------------------------------------
----A----------------------------------------LGI------------
------------------------------------------------------------
--------------------------------------NTERPK----------------
-------------------------H----------------------GN----------
----------Y------------------AV-------------------------ESTR
------------------LTSF----N------------------NW-------------
------------------------------------------------------------
------------------------------------------------------------
------------------------------------------------------------
--------------------------------------------P-Q--YKH--------
------------------------------------------------------------
------------------------------------------------------------
------------------------------------------------------------
------------------------------------------------------------
------------------------------------------------------------
-------------------------------------------------------Q----
------------------------------------------------------------
------------------------------------------------------------
------------------------------------------------------------
------------------------------------------------------------
------------------------------------------------------------
------------------------------------------------------------
--------------------------------------------TPQQ------------
-------------LAAA-------------------------------------------
------------------GFF---------------------------------------
--------------------------------------------------Y-----A---
------------------------------------------------------------
------------------------------------------------------------
------------------------------------------------------------
-----------------------------G--------------FG--------------
------D------N-----VK---------------------------------------
----CF----------------YC----------------DG------------------
------------------------------------------------------------
------------------------------------------------------------
------------------------------------------------------------
----------------------------GL----R--N--W-------------------
----------EPG-----------------------------------------------
------------------------------------------------------------
------------------------------------------------------------
-------------D-----------D----------------------------------
------------------PWVE----HARW------------------------------
------------------------------------------------------------
------------------------------------------------------------
---------------------------------------F--------------------
------------------------------------------------------------
------------------------------------------------------------
------------------------------------------------------------
------------------------------------------------------------
------------------------------------------------------------
--------------------------------------------------PR--------
--------------------------------------------CSFV------------
------------------------------------------------------------
-----------------RT-----------VK----------------------------
------------------------------------------------------------
-----------------------------G------------------------------
------------------------------------------------------------
----------------------------------------------------------DQ
F------IRSI--------------------------------------QDQ--------
-----FSQSNNTPG---------------------------------------H------
-Q----------------------------------------------------------
-------V------------------------ETREVRA---------------------
---------------------------------RMELPMVRAVL-----------ETG--
------------VDR-------------NSVMKV--------------------------
-IERR-------------------------------------------------------
------LRETG-------------------------------------------------
-------DDYPSAEA---------------------------------------------
----------L----------------LNA------------------------------
-------VLTL--EE--------------DPEA---------------------------
------------------------------------------------------------
------------------------------------------------------------
-----------------------------------FS-----------------------
-----------GPPHDWA----PPDIP-------------PPQPTPSPTRPTDNVPIAGE
TS-PSDTSES--------------------------------------------------
------------------------------------------------------------
------------------------------------GSKDLA------------------
----------------------------------------------E-------------
-----------ENRL-------------------LRE-----------------------
------------------------------------------------------------
------QKT---------------------------------------------------
-----------CKI----------------------------------------------
------------------------------------------------------------
--C---------------------------L----D------------------------
------AEV---------------------------------------------------
---------------------GV--------VF----------------------L-PC-
------------------------------------------------------------
---------------------------G-----------------H-------L------
------------------------------------------------------------
-----------------------CC-----------------------------------
------------------------------------------------------------
------------------------------------------------------------
------------------------------------------------------------
------------------------------------------------------------
------------------------------------------------------------
------------------------------------------------------------
------------------------------------------------------------
-------------------------------------------------------CV---
----------------------------------L-------------------------
--C-A--------------------------------PAVR-------------------
----------------Q-------------------------------------------
------------------------------------------------------------
------------------C-----------------------------------------
------------------------------------------------------------
------------------------------------------------------------
------------------------------------------------------------
------------------P-----------------------------------------
----------------------------------IC-----------RAE----------
--------IR---------------------GT---------------------------
------------------------------------------------------------
--VRT-----------FIP-----------------------------------------
------------------------------------------------------------
------------------------------------------------------------
--
>XP_013084109.1 PREDICTED: E3 ubiquitin-protein ligase XIAP-like [Biomphalaria glabrata]
------------------------------------------------------------
------------------------------------------------------------
------------------------------------------------------------
------------------------------------------------------------
------------------------------------------------------------
------------------------------------------------------------
------------------------------------------------------------
------------------------------------------------------------
------------------------------------------------------------
------------------------------------------------------------
------------------------------------------------------------
------------------------------------------------------------
------------------------------------------------------------
------------------------------------------------------------
------------------------------------------------------------
------------------------------------------------------------
------------------------------------------------------------
------------------------------------------------------------
------------------------------------------------------------
-------------------------MIDEVNICANCND----------------------
------------------------------------------------------------
------------------------------------------------------------
------------------------------------------------------------
------------------------------------------------------------
------------------------------------------------------------
------------------------------------------------------------
------------------------------------------------------------
------------------------------------------------------------
------------------------------------------------------------
------------------------------------------------------------
------------------------------------------------------------
------------------------------------------------------------
------------------------------------------------------------
------------------------------------------------------------
------------------------------------------------------------
------------------------------------------------------------
------------------------------------------------------------
------------------------------------------------------------
------------------------------------------------------------
--------------------------------------ERH-------------------
-----R----------------------------L-----------------ATFAN---
------------------------------------------------------------
-----FPS----------------------------------------------------
----ESSK-----------------H-PII---------------LSQ------------
----------N-----G-----------------------FLF-----------------
-----I-GAGK----------------------------NNKN--------AKVCCF---
-----SCRRSVL------------------------------------------------
---------------IWQGNE--------------------------------DIC----
-------KL-------------H----------------------------------K--
------------------ANSPD------------C------------------------
-PM--------------------LKNQ---------------------------------
---------------------EFSNI------------PMQL------------------
------------------------------------------------------------
------------------------------------------------------------
------------------------------------------------------------
------------------------------------------------------------
------------------------------------------------------------
---------------------------------P--------------------------
-SQASEAVSKAI-----LD-----------------------------------------
-----------------------------------------------KMSVDISNRHIHL
HSY---------------------------------------------------------
------------------------------QQRLET------------------------
------------------------------------FSSWPSGRKS--------------
------------------------------------------------------------
-------------------------------------TP---------------------
----------------------QS------------------------------------
---LAQAGFFFVDRSERGINDC------------VQ-------------------CFQCG
IQIYSWTEEDEPWVKHAKKEE---------------------------------------
-----------------------------------------------------------A
CPFVMVEMGQAFTA------KVRELSATENQVSYRLVTIFFSPEQMVA------------
------------------------------------HVLEI-R-----------------
------------------------------------------------TP----------
---P--------------------------------------------------------
HYHKVD------------------------------------------------------
------------------------------------------HHCTNI----------LC
------------------------------------------------------------
--------------------------------------IGDIPK----------------
----------------------ELRH----------------------AR----------
----------F------------------RL-------------------------YKSR
------------------LATL---HN------------------DL-------------
------------------------------------------------------------
------------------------------------------------------------
----------------------------------------------------------H-
--------------------------------------------P---LHLK--------
------------------------------------------------------------
------------------------------------------------------------
------------------------------------------------------------
------------------------------------------------------------
------------------------------------------------------------
------------------------------------------------------------
------------------------------------------------------------
------------------------------------------------------------
------------------------------------------------------------
------------------------------------------------------------
------------------------------------------------------------
------------------------------------------------------------
--------------------------------------------KKHM------------
-------------IADA-------------------------------------------
------------------GYF---------------------------------------
--------------------------------------------------Y-----S---
------------------------------------------------------------
------------------------------------------------------------
------------------------------------------------------------
------------------------------------------------------------
------D------------FN---------------------------------------
HSFICF----------------CC------------------------------------
------------------------------------------------------------
------------------------------------------------------------
------------------------------------A-----------------------
----------------------------DV----K-FT--F-------------------
--------------SG--------------------------------------------
------------------------------------------------------------
------------------------------------------------------------
-------------D-----------DI---------------------------------
------------------VVVE----HARS------------------------------
------------------------------------------------------------
------------------------------------------------------------
---------------------------------------S--------------------
------------------------------------------------------------
------------------------------------------------------------
------------------------------------------------------------
------------------------------------------------------------
------------------------------------------------------------
--------------------------------------------------PQ--------
--------------------------------------------CGYL------------
------------------------------------------------------------
-----------------RQ-----------VV----------------------------
------------------------------------------------------------
-----------------------------G------------------------------
------------------------------------------------------------
----------------------------------------------------------DR
F------IHIV--------------------------------------QQS--------
E----------------------------------------------------------R
HDSMPF------------------------------------------------------
------------------------------------------------------------
------------------------------------------------------------
----------------------------NLLKPH--------------------------
------------------------------------------------------------
------------------------------------------------------------
------------------------------------------------------------
----------LT--------------RYDT----------------W-------------
-------FTEE-------------------------------------------------
------------------------------------------------------------
------------------------------------------------------------
------------------------------------------------------------
------------------------------------------------------------
------------------------------------------------------------
------------------------------------------------------------
---------------------------------QVTERQRVD------------------
---------------------------------SIN----------D-------------
-----------STAQH-------LVD--------FRR-----------------------
------------------------------------------------------------
------ELLKCI-----------------------D------------------------
--------HQKCGS----------------------------------------------
------------------------------------------------------------
--CRK-----------------------------GN------------------------
------------------------------------------------------------
---------------------SA--------VK---------------------RL-PC-
----------------------------------------------------C-------
---------------------------------------------E-------I------
------------------------------------------------------------
-----------------------FC-----------------------------------
------------------------------------------------------------
------------------------------------------------------------
------------------------------------------------------------
------------------------------------------------------------
------------------------------------------------------------
------------------------------------------------------------
------------------------------------------------------------
-------------------------------------------------------CI---
----------------------------------D-------------------------
--C-------------------------------F--NSSK-------------------
----------------R-------------------------------------------
------------------------------------------------------------
------------------C-----------------------------------------
------------------------------------------------------------
------------------------------------------------------------
------------------------------------------------------------
------------------------------------------------------------
----------------------------------EC-----------QHP----------
--------LESA------------------RG----------------------------
------------------------------------------------------------
------------------------------------------------------------
------------------------------------------------------------
------------------------------------------------------------
--
>XP_013080041.1 PREDICTED: E3 ubiquitin-protein ligase XIAP-like [Biomphalaria glabrata]
------------------------------------------------------------
------------------------------------------------------------
------------------------------------------------------------
------------------------------------------------------------
------------------------------------------------------------
------------------------------------------------------------
------------------------------------------------------------
------------------------------------------------------------
------------------------------------------------------------
------------------------------------------------------------
------------------------------------------------------------
------------------------------------------------------------
------------------------------------------------------------
------------------------------------------------------------
------------------------------------------------------------
------------------------------------------------------------
------------------------------------------------------------
--------------------------------------------------MLQKDSS---
------------------------------------------------------------
------------------------------------------------------------
------------------------------------------------------------
------------------------------------------------------------
------------------------------------------------------------
------------------------------------------------------------
------------------------------------------------------------
------------------------------------------------------------
------------------------------------------------------------
------------------------------------------------------------
------------------------------------------------------------
------------------------------------------------------------
------------------------------------------------------------
--------------N---------------------------------------------
------------------------------------------------------------
----------------------------RSEMLQKD------------------------
------------------------------------------------------------
------------------------------------------------------------
------------------------------------------------------------
------------------------------------------------------------
------------------------------------------------------------
------------------------------------------------------------
------------------------------------------------------------
------------------------------------------------------------
------------------------------------------------------------
------------------------------------------------------------
------------------------------------------------------------
------------------------------------------------------------
-----------------------------------------------SSNRS--------
-----------------------------------------------------QML----
-------QK-------------D-------------------------------------
---------------------PRSTRK---------------------------------
------------------------------------------------------------
------------------------------------------------------------
------------------------------------------------------------
------------------------------------------------------------
------------------------------------------------------------
------------------------------------------------------------
------------------------------------------------------------
----------------------------------------------------------DR
-STNEAFINRIT-TIN--------------------------------------------
------------------------------------------------------------
------------------------------------------------------------
------------------------------------------------------------
-------------------------------------------------IYLI-------
------------------------------------------------------------
------------------------------------------------------------
------------------------------------------------------------
------------AELSEIIFFF--------------------------------------
-INQTNLVDTSINFDS------------------------------LDYK----------
------------DPWYPHIREEETLGSL-DLRSQEA-------------------PF---
---------------NLA----AHVSPLDQI------------PSPL-------------
------------------------------------------------------------
------------------------------------------------------------
------------------------------------------------------------
---------------NGDTPSDP----------------------PSDLPSDLPL-----
------------------------------------------------------------
------------------------------------------------------------
----------------------------------------NPPSDPPS------------
---------------------DPPFY----------------------PL----------
----------Y------------------SS-------------------------IHIR
------------------IDSF----Q------------------KW-------------
------------------------------------------------------------
------------------------------------------------------------
------------------------------------------------------------
--------------------------------------------GY---SNI--------
------------------------------------------------------------
------------------------------------------------------------
------------------------------------------------------------
------------------------------------------------------------
------------------------------------------------------------
-------------------------------------------------------L----
------------------------------------------------------------
------------------------------------------------------------
------------------------------------------------------------
------------------------------------------------------------
------------------------------------------------------------
------------------------------------------------------------
--------------------------------------------DPNT------------
-------------LAQE-------------------------------------------
------------------GFV---------------------------------------
--------------------------------------------------Y-----T---
------------------------------------------------------------
------------------------------------------------------------
------------------------------------------------------------
-----------------------------G--------------YS--------------
------D------C-----VR---------------------------------------
----CF----------------QC----------------GL------------------
------------------------------------------------------------
------------------------------------------------------------
------------------------------------------------------------
----------------------------GL----R--S--W-------------------
----------KLG-----------------------------------------------
------------------------------------------------------------
------------------------------------------------------------
-------------D-----------D----------------------------------
------------------VLVE----HTKF------------------------------
------------------------------------------------------------
------------------------------------------------------------
---------------------------------------R--------------------
------------------------------------------------------------
------------------------------------------------------------
------------------------------------------------------------
------------------------------------------------------------
------------------------------------------------------------
--------------------------------------------------PS--------
--------------------------------------------CSLL------------
------------------------------------------------------------
-----------------QS-----------IL----------------------------
------------------------------------------------------------
-----------------------------A------------------------------
------------------------------------------------------------
----------------------------------------------------------RR
H------IQST--------------------------------------DSSVQNNSEV-
-----ESREN------------------------------------------VN------
-ENIA-------------------KVTATEFGPTEATSCTPLN-----------------
------------------------------------------------------------
------------------------------ERN-INLVQERGLVE-----RASTRE----
----------LTDQEIS-----------DTEPSYSGLS----------------------
-TSPA-------------------------------------------------------
------APSQIDY-----------------------------------------------
--------SNQMARR---------------------------------------------
----------ES---------------FNS------------------------------
------------WS-GQC------------------------------------------
------------------------------------------------------------
------------------------------------------------------------
------------------------------------------------------------
------------------------------------------------------------
------------------------------------------------------------
------------------------------------------------------------
----------------------------------PLNPDVLS------------------
------------------------------------------------------------
--------------L-------------------FYY-----------------------
------------------------------------------------------------
------FIG---------------------------------------------------
-----------PDF----------------------------------------------
------------------------------------------------------------
--CFK------------------------------C------------------------
------WRC---------------------------------------------------
---------------------KI--------VI---------------------------
------------------------------------------------------------
---------------------------------------------H-------I------
------------------------------------------------------------
-----------------------NG-----------------------------------
------------------------------------------------------------
------------------------------------------------------------
------------------------------------------------------------
------------------------------------------------------------
------------------------------------------------------------
------------------------------------------------------------
------------------------------------------------------------
-------------------------------------------------------DE---
----------------------------------E-------------------------
--G-L--------------------------------PRLR-------------------
----------------LELN----------------------------------------
-------------------------------------EGR--------------------
----------------PIC-----------------------------------------
------------------------------------------------------------
------------------------------------------------------------
------------------------------------------------------------
------------------C-----------------------------------------
----------------------------------LC-----------YHR----------
--------LP-------------------RLSS---------------------------
------------------------------------------------------------
--QSG-----------VVSQDHDRGEDE--------------------------------
------------------------------------------------------------
--------------------------DLSEET----------------------------
--
>XP_021345059.1 uncharacterized protein LOC110445026, partial [Mizuhopecten yessoensis]
------------------------------------------------------------
------------------------------------------------------------
------------------------------------------------------------
------------------------------------------------------------
------------------------------------------------------------
------------------------------------------------------------
------------------------------------------------------------
------------------------------------------------------------
------------------------------------------------------------
------------------------------------------------------------
------------------------------------------------------------
------------------------------------------------------------
------------------------------------------------------------
------------------------------------------------------------
------------------------------------------------------------
------------------------------------------------------------
------------------------------------------------------------
------------------------------------------------------------
------------------------------------------------------------
------------------------------------------------------------
------------------------------------------------------------
------------------------------------------------------------
------------------------------------------------------------
------------------------------------------------------------
------------------------------------------------------------
------------------------------------------------------------
------------------------------------------------------------
------------------------------------------------------------
------------------------------------------------------------
------------------------------------------------------------
------------------------------------------------------------
------GKDETNSENNPDHPKSQK-----DLLVEKKHLDSPGLATRKDI-----------
--NKGTVQGGKGDYAVRKLPCLG-HLKLFDA----------------IKGG---------
KKPS-------------------------ISLKTCKFDSVIV------------------
---------------------KYLYEASIRESKE--DPTNR-------------------
------------------------------------LTRKS------KETSEFMRHL---
------------------------------------------------------------
--------------------------------RQLSWDTQQEI-----------------
--------------HIHL------------------------------------------
-------YMV----------------------P-----DVMS------------------
-----R----------------------------L-----------------SSYNI---
------------------------------------------------------------
-----WPH----------------------------------------------------
-----RN----------------I-R-TG--------------P-LVE------------
----------G-----G-----------------------FSC-----------------
-----K-DPNT-------------------------------S---------TVECK---
-----SCGL--------------------------------------ELNA---------
---------------SALNGT--------------------------------TPM----
-------QY-------------H----------------------------------R--
------------------EHSPD------------C------------------------
-EFF--------------------------------------------------------
------------------------------------------------------------
---------------------------------------------------------RQA
--------------------------------NPQGLDGQQ-------------------
------------------------------------------------------------
-----NGAL---------------------------------------------------
--------------------------------------TDSSHNQAASP-----------
------------------------------------------------------------
--IGINQEAAHS-PVQ------------Q-P-----------------------------
------------------------------------------------------------
------------------------------------------------------------
----------------PGNYQQ--------RK----------------------------
----------------------------------------PNQDQAQAE-------KT-S
EA----------------------------------------------------------
--------------------------------NDTSART---------------------
----------------------RS------------------------------------
-------------GNNDGNI-------------RIDEA--------------------TS
PTNRRQTENASSLFSNNGAAS---FDSLVAER----------------PRTGEVFDRATL
IVPNNNN---VTSSGEAVRENEN-------------------------------------
--IIAGAQGGE-VPYPI---RNPRFTEQNAR------------RESYTHWPHRAAHDLDY
LVNAGFFYTGT-------------------------------------------------
------------------------------------------------------------
------------------------------------------------------------
------------------------------------------------------------
------------------------------------------------------------
------------------------------------------------------------
------------------------------------------------------------
------------------------------------------------------------
------------------------------------------------------------
------------------------------------------------------------
------------------------------------------------------------
------------------------------------------------------------
------------------------------------------------------------
------------------------------------------------------------
------------------------------------------------------------
------------------------------------------------------------
------------------------------------------------------------
------------------------------------------------------------
------------------------------------------------------------
------------------------------------------------------------
------------------------------------------------------------
------------------------------------------------------------
------------------------------------------------------------
------------------------------------------------------------
------------------------------------------------------------
------------------------------------------------------------
------------------------------------------------------------
------------------------------------------------------------
------------------------------------------------------------
------------------------------------------------------------
------------------------------------------------------------
------------------------------------------------------------
------------------------------------------------------------
------------------------------------------------------------
------------------------------------------------------------
------------------------------------------------------------
------------------------------------------------------------
------------------------------------------------------------
------------------------------------------------------------
------------------------------------------------------------
------------------------------------------------------------
------------------------------------------------------------
------------------------------------------------------------
------------------------------------------------------------
------------------------------------------------------------
------------------------------------------------------------
------------------------------------------------------------
------------------------------------------------------------
------------------------------------------------------------
------------------------------------------------------------
------------------------------------------------------------
------------------------------------------------------------
------------------------------------------------------------
------------------------------------------------------------
------------------------------------------------------------
------------------------------------------------------------
------------------------------------------------------------
------------------------------------------------------------
------------------------------------------------------------
------------------------------------------------------------
------------------------------------------------------------
------------------------------------------------------------
------------------------------------------------------------
------------------------------------------------------------
------------------------------------------------------------
------------------------------------------------------------
------------------------------------------------------------
------------------------------------------------------------
------------------------------------------------------------
------------------------------------------------------------
------------------------------------------------------------
------------------------------------------------------------
------------------------------------------------------------
------------------------------------------------------------
------------------------------------------------------------
------------------------------------------------------------
------------------------------------------------------------
------------------------------------------------------------
------------------------------------------------------------
------------------------------------------------------------
------------------------------------------------------------
------------------------------------------------------------
------------------------------------------------------------
------------------------------------------------------------
------------------------------------------------------------
------------------------------------------------------------
------------------------------------------------------------
------------------------------------------------------------
------------------------------------------------------------
------------------------------------------------------------
------------------------------------------------------------
------------------------------------------------------------
------------------------------------------------------------
------------------------------------------------------------
------------------------------------------------------------
------------------------------------------------------------
------------------------------------------------------------
------------------------------------------------------------
------------------------------------------------------------
------------------------------------------------------------
------------------------------------------------------------
------------------------------------------------------------
------------------------------------------------------------
------------------------------------------------------------
------------------------------------------------------------
------------------------------------------------------------
------------------------------------------------------------
------------------------------------------------------------
------------------------------------------------------------
------------------------------------------------------------
------------------------------------------------------------
------------------------------------------------------------
------------------------------------------------------------
------------------------------------------------------------
------------------------------------------------------------
--
>XP_013075317.1 PREDICTED: uncharacterized protein LOC106061666 isoform X1 [Biomphalaria glabrata]
------------------------------------------------------------
------------------------------------------------------------
------------------------------------------------------------
------------------------------------------------------------
------------------------------------------------------------
---------------------------MINDSYQSNN-----------------------
MQCLP--SRK--------------------------------------------------
------------------------------------------------------------
------------------------------------------------------------
------------------------------------------------------------
--------------------FL-K------------------------------------
------------------------------------------------------------
------------------------------------------------------------
------------------------------------------------------------
------------------------------------------------------------
------------------------------------------------------------
------------------------------------------------------------
-----------------------------------------------TPKKPRKTKKQE-
------------------------------------------------------------
-------------------PLQTGYLSDNS------------------------------
-----------------------------RKIAA----------------GSHQKE----
------------------------------------------------------------
------------------------------------------------------------
------------------------------------------------------------
-------------------------------------------VDQVLSN----------
--FRKAKNTL-------------------------------------------QT-EALP
TKYN--------------------------------------------------------
------------------------------------T--ICPHFEETISRDTN-------
------------------------------------------------------------
-------------------------------------------IADTL------------
-------------------------------------------------------DI---
-------------------------------------------------NIQ--------
--RHERHE----------------------------------------------------
------------------------------------------------------------
------------------------------------------------------------
---------------------------------------------------RTHDKKSIS
N-----------------------------------------------------------
----------------------------FD------------------------------
------------------------------------------------------------
-----RLFKD----------------------------ERR-------------------
-----R----------------------------L-----------------QTFVK---
------------------------------------------------------------
-----YPL----------------------------------------------------
-----EA---------------VK-S-AL--------------V-LAN------------
----------N-----G-----------------------FIY-----------------
-----I-ESCS----------------------------DEVE---------SFLCI---
-----FCGA--------------------------------------RKT----------
---------------FWEWQE--------------------------------DVE----
-------KV-------------H----------------------------------R--
------------------TLSPQ------------C------------------------
-PL--------------------L-S-----------GG---------------------
---------------------SSENI------------SFCS----NKG-----------
------------------------------------------------------------
--------------------------------SDSKFDFILQKLSPPTHL----------
-------IEFDSAPSAQEECYRPLATNENIFSKTSSPLSTSISNILT-------STTGEG
EENSHQQDT---------------------------------------------------
-----------------------------------ISA--TCENNVTNK-----------
-FAN----ELDLIQNE-----------------TSF------------------------
----STTRFDDS-PQV--------------------------------------SSQREA
ISAL-------------------------------------------------PSQAPET
LVQSS-------------------------------------------------------
-----------------FSQTQ--------GLLL--------------------------
----------------------------------------DRTLND------------DN
LHASTQVL----------------------------------------------------
-------------------------------PSAAT-SA---------------------
----------------------TS------------------------------------
------------ATLTQ-------------------------------------------
---STSSQSPSTTQNT--------------------------------------------
----N-------TESPP-------------------------------------------
-----ATTRN------------------NSQ------------RN---------------
------------------------------------------------------------
-------------------------------------------------P----------
------------------------------------------------------------
TYSE--------------------------------------------------------
----L-----------------------------------------GI------------
------------------------------------------------------------
--------------------------------------ITERPK----------------
-------------------------R----------------------TE----------
----------Y------------------AL-------------------------LSER
------------------MKSF----S------------------SW-------------
------------------------------------------------------------
------------------------------------------------------------
------------------------------------------------------------
--------------------------------------------P-R--GHF--------
------------------------------------------------------------
------------------------------------------------------------
------------------------------------------------------------
------------------------------------------------------------
------------------------------------------------------------
-------------------------------------------------------L----
------------------------------------------------------------
------------------------------------------------------------
------------------------------------------------------------
------------------------------------------------------------
------------------------------------------------------------
------------------------------------------------------------
--------------------------------------------EPTD------------
-------------LANA-------------------------------------------
------------------GFY---------------------------------------
--------------------------------------------------Y-----G---
------------------------------------------------------------
------------------------------------------------------------
------------------------------------------------------------
-----------------------------G--------------YG--------------
------D------C-----AR---------------------------------------
----CF----------------YC----------------GG------------------
------------------------------------------------------------
------------------------------------------------------------
------------------------------------------------------------
----------------------------GL----K--N--W-------------------
----------EDE-----------------------------------------------
------------------------------------------------------------
------------------------------------------------------------
-------------D-----------D----------------------------------
------------------VLVE----HARW------------------------------
------------------------------------------------------------
------------------------------------------------------------
---------------------------------------F--------------------
------------------------------------------------------------
------------------------------------------------------------
------------------------------------------------------------
------------------------------------------------------------
------------------------------------------------------------
--------------------------------------------------PK--------
--------------------------------------------CAYI------------
------------------------------------------------------------
-----------------RS-----------KM----------------------------
------------------------------------------------------------
-----------------------------G------------------------------
------------------------------------------------------------
----------------------------------------------------------QA
F------VDAV---------------------------------------KV--------
-----LNES--------------------------------------------H------
-ETI-------------------------TFQMVTDKMGGQ-------------------
-T-CTGQL------------------------DLRDNAL---------------------
----------------------------------KRDPAVKTMI-----------DLG--
------------YKE-------------IDSLE---------------------------
-IAQN-------------------------------------------------------
------LKD---------------------------------------------------
------RDLTLTADL---------------------------------------------
----------L----------------LET------------------------------
-------LKQE--GK---------------------------------------------
------------------------------------------------------------
------------------------------------------------------------
---------------------------------TANR-----------------------
----------NILNLEQKTT-------------------------------------QEE
D-----------------------------------------------------------
------------------------------------------------------------
-------------------------------------LEMAR------------------
---------------------------------QLK----------E-------------
-----------KNLH-------------------LRQ-----------------------
------------------------------------------------------------
------QTV---------------------------------------------------
-----------CKM----------------------------------------------
------------------------------------------------------------
--C---------------------------L----D------------------------
------NEV---------------------------------------------------
---------------------SV--------VF----------------------L-PC-
------------------------------------------------------------
---------------------------G-----------------H-------L------
------------------------------------------------------------
-----------------------VS-----------------------------------
------------------------------------------------------------
------------------------------------------------------------
------------------------------------------------------------
------------------------------------------------------------
------------------------------------------------------------
------------------------------------------------------------
------------------------------------------------------------
-------------------------------------------------------CS---
----------------------------------E-------------------------
--C-S--------------------------------SAVS-------------------
----------------K-------------------------------------------
------------------------------------------------------------
------------------C-----------------------------------------
------------------------------------------------------------
------------------------------------------------------------
------------------------------------------------------------
------------------P-----------------------------------------
----------------------------------MC-----------RGD----------
--------VK---------------------GI---------------------------
------------------------------------------------------------
--VRA-----------FLS-----------------------------------------
------------------------------------------------------------
------------------------------------------------------------
--
>XP_022288056.1 baculoviral IAP repeat-containing protein 2-like isoform X1 [Crassostrea virginica]
------------------------------------------------------------
------------------------------------------------------------
------------------------------------------------------------
------------------------------------------------------------
------------------------------------------------------------
------------------------------------------------------------
------------------------------------------------------------
------------------------------------------------------------
------------------------------------------------------------
------------------------------------------------------------
------------------------------------------------------------
------------------------------------------------------------
------------------------------------------------------------
------------------------------------------------------------
------------------------------------------------------------
------------------------------------------------------------
------------------------------------------------------------
------------------------------------------------------------
------------------------------------------------------------
------------------------------------------------------------
------------------------------------------------------------
------------------------------------------------------------
------------------------------------------------------------
------------------------------------------------------------
------------------------------------------------------------
------------------------------------------------------------
------------------------------------------------------------
------------------------------------------------------------
------------------------------------------------------------
------------------------------------------------------------
------------------------------------------------------------
------------------------------------------------------------
------------------------------------------------------------
------------------------------------------------------------
------------------------------------------------------------
------------------------------------------------------------
------------------------------------------------------------
------------------------------------------------------------
------------------------------------------------------------
------------------------------------------------------------
------------------------------------------------------------
------------------------------------------------------------
------------------------------------------------------------
------------------------------------------------------------
------------------------------------------------------------
------------------------------------------------------------
------------------------------------------------------------
------------------------------------------------------------
------------------------------------------------------------
------------------------------------------------------------
------------------------------------------------------------
------------------------------------------------------------
------------------------------------------------------------
------------------------------------------------------------
------------------------------------------------------------
------------------------------------------------------------
------------------------------------------------------------
------------------------------------------------------------
------------------------------------------------------------
------------------------------------------------------------
------------------------------------------------------------
------------------------------------------------------------
------------------------------------------------------------
------------------------------------------------------------
------------------------------------------------------------
------------------------------------------------------------
------------------------------------------------------------
------------------------------------------------------------
---------------M--------------------------------------------
----ALSSSEST------------------K------------QSQL-------------
------------------------------------------------------------
-----------EAL------KN--------------------------DP----------
------------------------------------------------------------
------------------------------------------------------------
----M-----------------------------------------GI------------
------------------------------------------------------------
--------------------------------------NFDRPK----------------
-------------------------Y----------------------SQ----------
----------Y------------------AI-------------------------CSVR
------------------VSSF----S------------------GW-------------
------------------------------------------------------------
------------------------------------------------------------
------------------------------------------------------------
--------------------------------------------P-S--CKS--------
------------------------------------------------------------
------------------------------------------------------------
------------------------------------------------------------
------------------------------------------------------------
------------------------------------------------------------
-------------------------------------------------------Q----
------------------------------------------------------------
------------------------------------------------------------
------------------------------------------------------------
------------------------------------------------------------
------------------------------------------------------------
------------------------------------------------------------
--------------------------------------------TPRD------------
-------------LAIA-------------------------------------------
------------------GFF---------------------------------------
--------------------------------------------------Y-----V---
------------------------------------------------------------
------------------------------------------------------------
------------------------------------------------------------
-----------------------------G--------------HG--------------
------D------Y-----TR---------------------------------------
----CF----------------FC----------------GG------------------
------------------------------------------------------------
------------------------------------------------------------
------------------------------------------------------------
----------------------------GL----R--N--W-------------------
----------EEG-----------------------------------------------
------------------------------------------------------------
------------------------------------------------------------
-------------D-----------D----------------------------------
------------------PWVE----HARW------------------------------
------------------------------------------------------------
------------------------------------------------------------
---------------------------------------F--------------------
------------------------------------------------------------
------------------------------------------------------------
------------------------------------------------------------
------------------------------------------------------------
------------------------------------------------------------
--------------------------------------------------SQ--------
--------------------------------------------CAFV------------
------------------------------------------------------------
-----------------RQ-----------NK----------------------------
------------------------------------------------------------
-----------------------------G------------------------------
------------------------------------------------------------
----------------------------------------------------------QD
F------IDLV--------------------------LQR---------AQE--------
-----LE----------------------------------------------R------
-EQTS-----------------------------NTQNN---------------------
-------LSED--------------------QHSNDQRV---------------------
----------------------------------MNSEAVLTIK-----------RMG--
------------YTE-------------DKIRK---------------------------
-AIDT-------------------------------------------------------
------LKSRL-------------------------------------------------
--PRGKHK--VSAHD---------------------------------------------
----------I----------------LEV------------------------------
-------ILEI--ES--------------SNTRSTLSKNN-ELG----------------
------------------------------------------------------------
------------------------------------------------------------
-----------------------------------RP-----------------------
----------DIKSTKEND-E--QTTTFTD--------------KKEDELPD--------
------------------------------------------------------------
--------------------------------CIT-------------------------
------------------------------ETPQN----DWT------------------
---------------------------------PEA----------V-------------
-----------ENEG-------------------LKN-----------------------
------------------------------------------------------------
------QIL---------------------------------------------------
-----------CKI----------------------------------------------
------------------------------------------------------------
--C---------------------------M----E------------------------
------KKV---------------------------------------------------
---------------------SI--------AF----------------------L-PC-
------------------------------------------------------------
---------------------------S-----------------H-------L------
------------------------------------------------------------
-----------------------VC-----------------------------------
------------------------------------------------------------
------------------------------------------------------------
------------------------------------------------------------
------------------------------------------------------------
------------------------------------------------------------
------------------------------------------------------------
------------------------------------------------------------
-------------------------------------------------------CE---
----------------------------------D-------------------------
--C-A--------------------------------PAMR-------------------
----------------T-------------------------------------------
------------------------------------------------------------
------------------C-----------------------------------------
------------------------------------------------------------
------------------------------------------------------------
------------------------------------------------------------
------------------P-----------------------------------------
----------------------------------FC-----------RKF----------
--------IK---------------------GT---------------------------
------------------------------------------------------------
--VKT-----------FLV-----------------------------------------
------------------------------------------------------------
------------------------------------------------------------
--
>XP_013095391.1 PREDICTED: uncharacterized protein LOC106078879 isoform X1 [Biomphalaria glabrata]
--------------------------------------------MDDVEA----------
------------------------------------------------------------
-------------------DS-------------AP-SNGYVQEIEES-----NKSD---
------------------------------------------------------------
------------------------------------------------------------
------------------------------------------------------------
------------------------------------------------------------
--------------------------------------TASALKATRRSFENVT------
------------------------------------------------------------
------------------------------------------------------------
------------------------------------------------------------
------------------------------------------------------------
--------------------------------------------------SSYSQHKSRI
SLLTST------------------------------------------------------
--------------AFYFQNERNV------------------------------------
----------------------------------------------------L-------
------------------------------------------------------------
------------------------------------------GSTETICESPEEKASE--
------------------------------------------------------------
--------------------TVEKIITDTVVSSNILSNF----------SRNVPSN----
---------------YPNNYLNNDPSHVSSNIPS--------NNH---------------
------------------------------------------------------------
------------------------------------------------------------
---------------------------------------------------------SNV
PSIIPI-----------------------------------NDPSSYHSN-------DPS
NDLSNDPSNDLSNDPS--------------------------------------------
------------------------------------------------------------
------------------------------------------------------------
------------------------------------------------------------
---------------------------------------NDPSNFSNNVS----------
------------------------------------------------------------
------------------------------------------------------------
------------------------------------------------SNYHNDSPSNDP
D---------------------------NDPC----------------------------
------------------------------------------------------------
------------------------------------------------------------
------------------------------------------------------------
---------------------NFSSNDPSYAPSNVSSNDPSYA-----------------
-------------------------------------------------------PSNVS
SNDPSYAPSNVSSNDPSYAPSNVSSN----VSSNAENCENRTADA---------------
-----REEDN----QGNVYAHETHIEVDNESTDALVHD---C---SGDCDK-LSLSQTQH
TDA---------------------------QF------------GRHR---------RGS
FTLEDLPA----------------------------------------------------
-DLRNELLL----------KIFILCS-VLTVTITVD---EISPRRLEERKP---------
----------S-LPLHGNGWIFDKPGEVMFTRGSAVPQGVFYV----------A------
-----T-SSNLIPDNTEA--RRCEIEFSPSCKSYFKSTIFRAESVEHVTKSGAVQTY---
----LKCVTTDLDLVYKINEIQREIIKLANDLP------L-------TMKQRLSRM----
-----------AFVIGYAHGGHMTL--SNSEAVIIKRKLVHEFVERKHKVWYKNLATCSS
DLACHTVQI-----------LLHSAVT-------------CQGYQGAPIISF-----QKM
TNAVE--QYQFSTWTHEGLLKPS---------EFGCSSSKACC-DEV-------------
TPI--------------------LQD---------TLAIQQ-------------------
----------------------ASNL----------------------------------
------------------------------------------------------------
--------------------------------------------------------M---
------------------------------------------------------------
------------------------------------------------------------
------------------------------------------------------------
------CVKQTLPVAGPLI----------VG-----------------------------
-QTQHQVMQSVQ-QQKI-----------Q-------------------------------
------------------------------------------------------------
------------------------------------------------------------
-------------------QAQ--------QQEIQ-------------------------
----------------------------------------PAQQQEIQPEQQQ-------
------------------------------------------------------------
---------------------------EIQLVQQWEIQPA--------------------
--------------------QMQE------------------------------------
-----------IQPAQQQEI----------------------------------------
------------------------------------------------------------
------------------------------------------------------------
-QPVQQQEIQPVQQQEIQPAQQQEIQPVQQQEIQP------VQQQEIQ------------
------------------------------------------------------------
------------------PVQQQE-----------------------IQP----------
------------------------------------------------------AQQQEI
QTVQQQ-------EIQPAQ----QQEI-------------------------------QP
VQLQIQHIS---------------------------------PRNNGFRTVEPIR--F--
------------------------------------------------------------
--------------------------------NN--------PS----------------
----------------------PPSY----------------------PA----------
----------Y------------------LS-------------------------YTKR
------------------MESF----M------------------VW-------------
------------------------------------------------------------
------------------------------------------------------------
------------------------------------------------------------
--------------------------------------------P-A-GNIH--------
------------------------------------------------------------
------------------------------------------------------------
------------------------------------------------------------
------------------------------------------------------------
------------------------------------------------------------
------------------------------------------------------------
------------------------------------------------------------
------------------------------------------------------------
------------------------------------------------------------
------------------------------------------------------------
------------------------------------------------------------
------------------------------------------------------------
--------------------------------------------APED------------
-------------LAYN-------------------------------------------
------------------GFF---------------------------------------
--------------------------------------------------Y-----A---
------------------------------------------------------------
------------------------------------------------------------
------------------------------------------------------------
-----------------------------G--------------YS--------------
------D------C-----VR---------------------------------------
----CH----------------QC----------------GL------------------
------------------------------------------------------------
------------------------------------------------------------
------------------------------------------------------------
----------------------------GL----K--S--W-------------------
----------RQG-----------------------------------------------
------------------------------------------------------------
------------------------------------------------------------
-------------D-----------N----------------------------------
------------------ILDE----HKKF------------------------------
------------------------------------------------------------
------------------------------------------------------------
---------------------------------------R--------------------
------------------------------------------------------------
------------------------------------------------------------
------------------------------------------------------------
------------------------------------------------------------
------------------------------------------------------------
--------------------------------------------------PT--------
--------------------------------------------CQFLVKLLN-------
--------------------------------ASVNERSL-N------------------
-----------------MH-----------QA----------------------------
------------------------------------------------------------
-----------------------------E------------------------------
------------------------------------------------------------
----------------------------------------------------------QQ
N------LTIS------------------------------------ANTES--------
N-AEARSRFLYP------------------------------------------------
-NEYP-------------------------------------------------------
------------------------------------------------------------
----------------------------SVNATTRDKCQVTTL-------NYTPISTG--
--------------------------YEMTVMN---------------------------
-VSASTTI----------------------------------------------------
-----PVIKK--------------------------------------------------
--QDDESNKPGETKDH--------------------------------------------
------------------------KEQLGTLQHIN-------------------------
-------NSET-------------------------------------------------
------------------------------------------------------------
------------------------------------------------------------
------------------------------------------------------------
------------------------------------------------------------
------------------------------------------------------------
------------------------------------------------------------
---------------------------------RPEGSQSIE------------------
-------------------------------SKLLK----------K-------------
-----------ENTN-------------------LKELMN--------------------
------------------------------------------------------------
------------------------------------------------------------
-----------CKV----------------------------------------------
------------------------------------------------------------
--C-------------------------------RQ------------------------
------RPS---------------------------------------------------
---------------------KS--------LF----------------------L-PC-
------------------------------------------------------------
---------------------------G-----------------D-------L------
------------------------------------------------------------
-----------------------YA-----------------------------------
------------------------------------------------------------
------------------------------------------------------------
------------------------------------------------------------
------------------------------------------------------------
------------------------------------------------------------
------------------------------------------------------------
------------------------------------------------------------
-------------------------------------------------------CE---
----------------------------------E-------------------------
--C-A--------------------------------NQLS-------------------
----------------H-------------------------------------------
------------------------------------------------------------
------------------C-----------------------------------------
------------------------------------------------------------
------------------------------------------------------------
------------------------------------------------------------
------------------P-----------------------------------------
----------------------------------NC-----------RSR----------
--------IL---------------------GT---------------------------
------------------------------------------------------------
--VTT-----------FFA-----------------------------------------
------------------------------------------------------------
------------------------------------------------------------
--
>XP_013075326.1 PREDICTED: E3 ubiquitin-protein ligase XIAP-like [Biomphalaria glabrata]
-----------------------------------------------MGVFHA-------
---------------------AALF----------------------VCT----------
------------------------------------------------------------
-------------------------------------------------------V----
-------------FS---------------L-------------RGGDVKK---------
----------------------------DNRI-LNFN-----------------------
TKKSC--NRSNNKR----------------------------------------------
------------------------------------------------------------
---------------------------------------------NRT------------
----RSINASI-------------------------------------------------
------------------------------------------------------------
-------------------CSCDAN-----------------------------------
------------------------------------------------------------
------------------------------------------------------------
------------------------------------------------------------
----------------------HLKCR---------------------------------
------------------------------------------------------------
--------------------------------------------------IKENTINA--
------------------------------------------------------------
---------------------IKDNETESS------------------------------
-----------------------------SKL-Q----------------ENV-------
------------------------------------------------------------
------------------------------------------------------------
------------------------------------------------------------
------------------------------------------------------------
----KLTKQ--------------------------------------------DT-----
------------------------------------------------------------
--------------------------------------------DDVSSQ----------
------------------------------------------------------------
------------------------------------------------------------
------------------------------------------------------------
---------------------------------------------------F--------
--DNSPA--Q--------------------------------------------------
----------------------------KSKL----------------------------
--------------------YEEICSSTYF-RIKHQ------------------------
-------------------------TDVY----------------------LVTQNGD--
------------------------------------------------------------
--------------------------------DSMQA-----------------------
------------------------------------------------------------
-----RYLYK----------------------------EEN-------------------
-----R----------------------------L-----------------GTFAT---
------------------------------------------------------------
-----YPT----------------------------------------------------
-----SA---------------AK-S-AV--------------V-LAQ------------
----------S-----G-----------------------FAY-----------------
-----T-GTGR----------------------------DGDD---------RVTCV---
-----FCQA--------------------------------------VRS----------
---------------SWRPEE--------------------------------DVQ----
-------EI-------------H----------------------------------R--
------------------SLSPN------------C------------------------
-SL--------------------V-S-----------GQ---------------------
---------------------NSGNV------------PIVY------------------
------------------------------------------------------S-----
--------------------------------STRSFQELLNAAS---------------
-----------STRGRESTPNRP-------------------ENC---------------
------------------------------------------------------------
---------------------------------------HTEHRENALG-----------
----------------------------------------------------------AT
-NLTESENTQSS-LQQ--------------------------------VEHLSQGNQELQ
--HS-------------------------------------------------INSSPQS
ITNNN-------------------------------------------------------
-----------------RTHEA--------GQAA--------------------------
----------------------------------------SLTGGS------------QA
DVN---------------------------------------------------------
----------------------------ITPSSNGT-SQ---------------------
----------------------RE------------------------------------
------------ASPSA-------------------------------------------
---TRNTTTNNSSTAL--------------------------------------------
----N-------TNNS--------------------------------------------
-----STAPITSSN-----------NSTNAH------------NN---------------
------------------------------------------------------------
--------------------TSAN------------------------GP----------
------------------------------------------------------------
TYSE--------------------------------------------------------
----L-----------------------------------------GI------------
------------------------------------------------------------
--------------------------------------VTDRPK----------------
-------------------------R----------------------PE----------
----------Y------------------AL-------------------------KSER
------------------LKTY----S------------------NW-------------
------------------------------------------------------------
------------------------------------------------------------
------------------------------------------------------------
--------------------------------------------P-R--DHR--------
------------------------------------------------------------
------------------------------------------------------------
------------------------------------------------------------
------------------------------------------------------------
------------------------------------------------------------
-------------------------------------------------------L----
------------------------------------------------------------
------------------------------------------------------------
------------------------------------------------------------
------------------------------------------------------------
------------------------------------------------------------
------------------------------------------------------------
--------------------------------------------QPSE------------
-------------LADA-------------------------------------------
------------------GFF---------------------------------------
--------------------------------------------------Y-----A---
------------------------------------------------------------
------------------------------------------------------------
------------------------------------------------------------
-----------------------------G--------------YG--------------
------D------C-----AR---------------------------------------
----CF----------------YC----------------GG------------------
------------------------------------------------------------
------------------------------------------------------------
------------------------------------------------------------
----------------------------GL----R--N--W-------------------
----------DDE-----------------------------------------------
------------------------------------------------------------
------------------------------------------------------------
-------------D-----------D----------------------------------
------------------VWVE----HARW------------------------------
------------------------------------------------------------
------------------------------------------------------------
---------------------------------------F--------------------
------------------------------------------------------------
------------------------------------------------------------
------------------------------------------------------------
------------------------------------------------------------
------------------------------------------------------------
--------------------------------------------------SK--------
--------------------------------------------CSFI------------
------------------------------------------------------------
-----------------RQ-----------RM----------------------------
------------------------------------------------------------
-----------------------------G------------------------------
------------------------------------------------------------
----------------------------------------------------------QV
F------VDTV---------------------------------------QD--------
-----LNKT--------------------------------------------L------
-DKI-------------------------PYEAVANKMGVA-------------------
-ALSAYQL------------------------DIKEETL---------------------
----------------------------------RKDPAVRAVA-----------ELG--
------------FPM-------------NAVIE---------------------------
-MAKI-------------------------------------------------------
------VKA---------------------------------------------------
------EDSSLSADR---------------------------------------------
----------L----------------LAR------------------------------
-------LKEE--RG--------------DQVPA--------------------------
------------------------------------------------------------
------------------------------------------------------------
----------------------------------PRP-----------------------
----------QVNHIASNGV--------------------------------------SN
D-----------------------------------------------------------
------------------------------------------------------------
-------------------------------------SETMR------------------
---------------------------------RLK----------E-------------
-----------NNNV-------------------LRQ-----------------------
------------------------------------------------------------
------QTT---------------------------------------------------
-----------CKI----------------------------------------------
------------------------------------------------------------
--C---------------------------M----D------------------------
------REV---------------------------------------------------
---------------------DI--------VF----------------------L-PC-
------------------------------------------------------------
---------------------------G-----------------H-------L------
------------------------------------------------------------
-----------------------VS-----------------------------------
------------------------------------------------------------
------------------------------------------------------------
------------------------------------------------------------
------------------------------------------------------------
------------------------------------------------------------
------------------------------------------------------------
------------------------------------------------------------
-------------------------------------------------------CN---
----------------------------------E-------------------------
--C-A--------------------------------VAMK-------------------
----------------D-------------------------------------------
------------------------------------------------------------
------------------C-----------------------------------------
------------------------------------------------------------
------------------------------------------------------------
------------------------------------------------------------
------------------P-----------------------------------------
----------------------------------VC-----------RAH----------
--------VK---------------------GT---------------------------
------------------------------------------------------------
--VRA-----------FMS-----------------------------------------
------------------------------------------------------------
------------------------------------------------------------
--
>XP_014776964.1 PREDICTED: baculoviral IAP repeat-containing protein 7-like [Octopus bimaculoides]
-----------MASSVVTARYL------------PP----EKVFLKNLSTP---------
--------------------------------------------EGDLSYEI--------
------------------------------------------------------------
------------------------------------------------------------
------------------------------------------------------------
------------------------------------------------------------
------------------------------------------------------------
----------------------------------------ERLLTFFENMH---------
------------------------------------------------------------
----PKLTAIELATN---------------------------------------------
------------------------------------------------------------
------------------------------------------------------------
---------------------GYYY-----------------------------------
------------------------------------------------------------
-----------------DTTEGKI------------------------------------
------------------------------------MC-F-----SC-------------
------------------------------------------------------------
----------------------------------------------KIVVKFSDSSFKHK
HPCR--------------------------------------------------------
----------------YKIDSIPVFLYDEADGENAAAF----------------------
---------------------SVQNTTLETDSVI----------------PKKET-----
------------------------------------------------------------
------------------------------------------------------------
------------------------------------------------------------
---------------------------------------------LNTDQ----------
--MLDMQRRLDTFKK---------------------------------------------
------------------------------------------------------------
------------------------------------------------------------
------------------------------------------------------------
---------------------------------WNRSTPVTPTDLAKS------------
------------------GFYYLG----------------------------YGDAVKCA
YCSV------------------------------------------QLRNWK--------
--ENDNVQDEHTRFSSKCPN----------------------------------------
------------------------------------------------------------
--------------------LESFFK----------------------------------
------------------------------------------------------------
------------------------------------------------------------
------------------------------------------------------------
------------------------------------------------------------
-----TGLKS----------------------------ELN-------------------
-----R----------------------------I-----------------KSFLK---
------------------------------------------------------------
-----WST----------------------------------------------------
-----DY---------------PL-K-PN--------------D-LAA------------
----------N-----G-----------------------FYH-----------------
-----K-GPA--------------------------------D---------NVCCI---
-----FCKC--------------------------------------EIK----------
---------------NWKAND--------------------------------NIK----
-------EK-------------H----------------------------------R--
------------------FVSPN------------C------------------------
-LF--------------------L------------------------------------
--------CED----------FVDNI------------PI--------------------
------------------------------------------------------------
------------------------------------------------------------
------------------------------------------------------------
------------------------------------------------------------
------------------------------------------------------------
------------------------------------------------------------
------------------------------------------------------------
------------------------------------------------------------
------------------------------------------------------------
------------------------------------------------------------
----------------------------------------PNKSDI--------------
------------------------------------------------------------
------------------------------------------------------------
------------------------------------------------------------
------------------------------------------------------------
------------------------------------------------------------
------------------------------------------------------------
------------------------------------------------------------
------------------------------------------------------------
------------------------------------------------------------
------------------------------------------------------------
------------------------------------------------------------
------------------------------------------------------------
------------------------------------------------------------
--------------------------------------IFDRPI----------------
-------------------------H----------------------PG----------
----------L------------------AL-------------------------LSER
------------------LRTF----S------------------SW-------------
------------------------------------------------------------
------------------------------------------------------------
------------------------------------------------------------
--------------------------------------------P-K--NKK--------
------------------------------------------------------------
------------------------------------------------------------
------------------------------------------------------------
------------------------------------------------------------
------------------------------------------------------------
-------------------------------------------------------Q----
------------------------------------------------------------
------------------------------------------------------------
------------------------------------------------------------
------------------------------------------------------------
------------------------------------------------------------
------------------------------------------------------------
--------------------------------------------DPKA------------
-------------LAEA-------------------------------------------
------------------GFY---------------------------------------
--------------------------------------------------H-----N---
------------------------------------------------------------
------------------------------------------------------------
------------------------------------------------------------
-----------------------------G--------------NA--------------
------D------T-----VI---------------------------------------
----CF----------------SC----------------DG------------------
------------------------------------------------------------
------------------------------------------------------------
------------------------------------------------------------
----------------------------GL----R--N--W-------------------
----------EED-----------------------------------------------
------------------------------------------------------------
------------------------------------------------------------
-------------D-----------I----------------------------------
------------------PWEE----HARW------------------------------
------------------------------------------------------------
------------------------------------------------------------
---------------------------------------F--------------------
------------------------------------------------------------
------------------------------------------------------------
------------------------------------------------------------
------------------------------------------------------------
------------------------------------------------------------
--------------------------------------------------PR--------
--------------------------------------------CTFV------------
------------------------------------------------------------
-----------------KQ-----------MK----------------------------
------------------------------------------------------------
-----------------------------D------------------------------
------------------------------------------------------------
----------------------------------------------------------SK
Y------ISDA---------------------NVRNRVSSY--------DPA--------
--------FSQDGPDY----------------------------------HSLQT-----
-DAIG------------------SYHFMEDN-RTSDASTSSS------------------
-------------------------------PKLKTRKP---------------------
------------------------------KASSMETPTVKALL-----------SMG--
------------YNR-------------NKVKRI--------------------------
-VKNK-------------------------------------------------------
------IKET--------------------------------------------------
------GSSFSQASD---------------------------------------------
----------L----------------LDA------------------------------
-------IEND--HF---------------------------------------------
------------------------------------------------------------
------------------------------------------------------------
------------------------------------------------------------
-------------DDNDEEVSDEEEPDQTRE-----------------------------
------------------------------------------------------------
------------------------------------------------------------
-----------------------------------KHDTEMSA-----------------
---------------------------T--ASADLI----------A-------------
-----------ENTM-------------------LKE-----------------------
------------------------------------------------------------
------QKL---------------------------------------------------
-----------CKI----------------------------------------------
------------------------------------------------------------
--C---------------------------L----D------------------------
------EEL---------------------------------------------------
---------------------SV--------VF----------------------L-PC-
------------------------------------------------------------
---------------------------G-----------------H-------L------
------------------------------------------------------------
-----------------------VS-----------------------------------
------------------------------------------------------------
------------------------------------------------------------
------------------------------------------------------------
------------------------------------------------------------
------------------------------------------------------------
------------------------------------------------------------
------------------------------------------------------------
-------------------------------------------------------CA---
----------------------------------S-------------------------
--C-A--------------------------------PALT-------------------
----------------N-------------------------------------------
------------------------------------------------------------
------------------C-----------------------------------------
------------------------------------------------------------
------------------------------------------------------------
------------------------------------------------------------
------------------P-----------------------------------------
----------------------------------LC-----------RKK----------
--------VH---------------------GM---------------------------
------------------------------------------------------------
--VKI-----------FF------------------------------------------
------------------------------------------------------------
------------------------------------------------------------
--
>XP_025105726.1 LOW QUALITY PROTEIN: baculoviral IAP repeat-containing protein 6-like [Pomacea canaliculata]
--------------------------------------------MAA-TERQWSIR----
---------------------------------------------EDGCLIINK------
------------------------------------------------------------
------------------------------------------------------------
--------------------------------------------NLQGVT----------
------------------------------------------------------------
------------------------------------------------------------
---------------------------------------------YHSSLNAIILSSKDQ
T-----------------------------------------------------------
------------------------------------------------------------
------------------------------------------------------------
------------------------------------------------------------
-----------------------------------------------------------I
TVLDAT------------------------------------------------------
------------------------------------------------------------
------------------------------------------------------------
------------------------------------------------------------
---------------------------------------------SGIVLQKSDLSGKKC
ET----------------------------------------------------------
--------------------LRCIYLPEKDKC----------------------------
------------------IFSDTHSVSVRRDIRGILLL----------------------
------------------------------------------------------------
------------------------------------------------------------
------------------------------------------------------------
-----------------------------------------------------------D
TALQIPVKRPDEVIRLE-------------------------------------------
------------------------------------------------------------
------------------------------------------------------------
------------------------------------------------------------
----------------------------------------IPLAEAVQLFD---------
--------------------------------------------------ALVNVELAGI
------------------------------------------EHVEDVVKELD--RSIEL
ARKATEGSHKTAKWATVCIQLQ--------------------------------------
------------------------------------------------------------
------------------------------------------------------------
------------------------------------------------------------
------------------------------------------------------------
--------------------HGALKSVCSALVAEIKRTSQQGQ-----------------
--GLPVAA---AISDRLSHLLPALN-------------------------------DNGA
GPVDRSLMYS----------------------------EAA-------------------
-----R----------------------------R-----------------HTFSK---
------------------------------------------------------------
-----WPH-----------M----------------------------------------
-----GYK-----------------W-ALP-------------EPMAQ------------
----------A-----G-----------------------FYHQPN--------------
-----SPGD---------------------------------D---------RAMCF---
-----TCNVCLV------------------------------------------------
---------------CWEPTD--------------------------------EPW----
-------SE-------------H----------------------------------E--
------------------RHSPQ------------C------------------------
-PY--------------------I------------KGD---------------------
---------------------FTQNV------------PLAVTYATQPAQLHGE------
----------------------------------------------------------GQ
KI-----------------------------------ACISSTCNEDFIATST-------
--------------------------------RDGSIVVWNIS--HMLQKECVFNLDLSD
ATVALKTGLQIER------VGWTADVD-----------TRGQGSKVESEVTETQKR----
--SLESTEKE---------------DECIQEINLHKN---ADDYIEGK------------
----------NRPSDDLVVSSLCIID----------------------------------
-WSSCKNSEHLASLACPPVKGACAVETVEPSLVCG------------------ASLLRTK
-------------------------VTYKNDSECWPSSQLGSSLDGHQEVVQLMNQVNQG
IWNGD-----LHIIPEP------------------ASGSAGED------FVWPESVFVPH
L------------LVVSFRAES--------SSGVHV------------------------
-------------------------------HAKSKE---PGTDGH-----------SVS
GGGIVGDTGSGSKPTSTLGEGSKVVPV-----STLIPVKESPWSIL----------LEND
PWL--------------------DP---DVQIV--GFTPGHSQPSQLKDGP---------
----------------------LSGISKP-----VP---ILQNGPSDLSG----------
--PFHTFSAFGSEGSSPLSPGMHMH-----------------------------------
-----PDILSDVWHKESDSEEKNGDVLRCP-------------GSVLQC--------VPL
PEEFCSEM-LEIKTIQPTVDRHY----VIVVVAPKDE--YICCNETPCVDL-------GC
SSEDSGQVQGTDTGSLFHR-QDSSKASAPINIS--------GGSQAAS------------
------------------------------------------------EV----------
--------SASSQR------NTSRNLV-LGGVMVYKVKTVNGYTVLEDNPCMVHKIWQ--
---P-------------------------ENVVH----------------EIFVLPPEVA
EQIDEE-------ETIA---HLGMTSGHRDFQGGSTNGLGA------MGQVAIITQEGAL
KILNLADARIIADLC----PD--DG-----------EKFISAAYCTGIEHLCVCTSSGKL
KFYQVSQQQTAESGVMHVQEDKTPRVLPSAMDGV-DGKKVTVEEDGF--DVSPG------
---KPSQGSCCLADGPLVPENLLALHSLTQFENLMPRFTATVPP---------CW-----
-----S---------EIQQEQQQRRH----------------------PQ----------
----------HLQQ------------QGEAT-------------------------QHTR
------------------SWKL----AQ-NG-------------TTWDEH-------LFE
IVLPRP---------------------CCIGHVDVKFT-LHPMCTTAPNIEVTLLKQNI-
-----GNVGRQ--------------------IHLSSHPKS------------KDRL----
------------------PRP---------------------------SGSSTEKDN---
---INYVLDPAFLEKNNAEILCGPIKLSSCLDLSGGGGLASLSSP-SLLNCKPRSLLLHI
KGF-KNETSDNSDASDKASSPSSEEKADKAP----------------------EVKKKGI
SY--------MEYKGIKCLFEN------VQSSGASAVERLSASAPKQKL-TDIKGCDWLA
EISLTVRKFKRTSVLRERQQRNAMLESPSFHDKLLRAVTCPPSEL-QGM----NAEHYQN
LALDILLWIGSLQMNDPLHQSGSKCLVVTLEPFLRDLVKACFVNATRTTSHKCARLLAQS
IEYAKLSEDQDLAPSFSLYLLQALVSCLPLLVFCSSAGAMRWFFAILNHVKCMDTSLVAR
SVMDLLNSVSAQYQQNMSPLHALLKTRYGLYGHPFDVEMFDVELPHNLR------QGPIP
PSSY-AAAAAKGACTFHGPSAATSGAPTVSSASASASGCQKEEPDLYEMLSIPHEKT-GR
SQAEYMRHH----VLGLLEVEPLPFTCHATSDGTRVERMDAASAATTT--TATGSNITAP
SVPLSMGPVNLDEPPPSGGL-------LVGGPFVSGAVGTSTGSM-SSLAVADSLKKALQ
TYA------AINS----KQMHPSK-LHQLLS-------------------------W---
---SGGAPKTTP--NFLTPSVTPPSEAWQ---PPVL---------PSFLKTPVITTTPPP
PPPLPQQPEKSLQTPTGGDGQPDILKLQATFS-------GLSQAPQQQQA-AQKPN--PY
PQTHTLLQSPPDQVLVIERMHSGARRFVTLDFGKVVVLTDVVIPACGD------------
-------------LASLSIDVWVQGEEVDGQRLVVASDIGTRTLVMNNIMPAPICRYLKI
TTVGRYGAGTTRSRIPLGAFYGHSYILPWEWREYVDSHSFSPVASINSA----PSPLSSP
PHSSRGS--------GVASPV-KQLEAASQSSLVQHLGVFLSLQEDLHCLY---SLA---
------------------------------------------------------------
-----------------------------------------CSRLSGLLSS---------
---------VSDAQFVSSHVKYYLKRGQQP-----------LEEDASILKSYNECLQL--
QLQLNLAQ-RAITR--------LQRAL--G--------------VKVGGYDETTS-VTTQ
LQQTSTDK-----------LRVMLEGLLDTLLGLTVPCPAVPQPPAALYMALPPSTAEAL
FRNICLLGSRHTQVKTGLLLSRVC----------------GSQ---------------SW
W-----------------------------------------------------------
--------------------------------------------------GTFLGNIL--
---QEFFHSEYSQVFPQDRVFVLVSALGQKALAGPSAVHIMDSLLAMLTSV--------L
QPLVASRDTS--SRAGSLDL--------GL----V--S--WILLFLCRNFEAALS--PAI
TDESEKGGKREKE-GS---GGRWSFIQGSWKS---LCPSSGKSK-SRRLY---SRSMQKR
ILHHKQKLEDIE-AAKTLMDVAKDKV-------SQTKASSK----EGKAFLKEQEALIKK
ELAQFRSKHFKDMIYMRRNDLEILRRL-PKEDGAG--SGAKELED-SSDSLLVLSRDRCL
MVVRGLMALLLSMD------FSCHVDLFLVACKVLARICVATRPALRLGEVMSQDQLEWL
VLLAVHHDATYGPTLWGGPWAS----HAITCLLQDLLEGEKM-----------YPRHLAS
---------SEEDLLRSEADDEEQL------TPSATSLNLDEVTDDDSDNLT--------
----------DGAV----ESGIDPSLDKDTTLMMDLLMEEAELEGDSLDAL--FMV----
E----------------PPQ--TSSKMFPGLH-PAFSP-FSPKSFSFSKKSKPFPVSQQN
GQM-EFGDG-----QMESSMTTTMSDDAG-QSSDKKIGRLRLL-------KTRLNNLIST
K-------------SGT-------NSHGLSVAQDARLEFGLQWLPELRLRVMLSVHMESI
LGAFTFPIPPPSQLPHILGEP---PSTAGFASTDDELSQ-----ATLPGY--DILTSAAM
LSQCFDHLFAQLLHGRVSLDTVLQLWLTLNQNSSSP--------VSQDDHTSMTFNSTCI
PSVPLGPQAVKHLMEAVVAAPVVSVRSWVFVLHTMCLLINQRADAVSVLEEGAAGGMMGQ
DLPLLDGGLNSTMASVVLTDPNLVPLIIKFLSGASINSSASSSLY--QAGPTATKAFDDF
LRRLLCKSVNLSGQNLKELLLKIVFQLTTERGAVATCTGPLDAQCKFVETVASLTFDSVD
LNNAISVVAAISALVHQHILCQDPVLCSSSHDSSISARSCFSGLFASLLRGGESRGAGGE
ASRDQLMCSLLRLINKLVQ-----------VM-LPGSQPRGAPGTLSSGGME--------
----NVRLS---EAMSDAAKLNRAFS----SP---MSSNAVPMASSTMSDDEKRQQ----
---------TSSNSGVVRDGGV-------GVDTASSERRQITER-----YVADLILANHL
VMQNLVQALSYCSSNKMALILGSAPSAPSSGLGATS--------DSFNMGDPLSVGDGIY
QILCTLNGRATNSNSMINSLFHYLSANY-TQMNPSSLCRLSEPLLKFLLRVLDSAAAVRH
FVH-LGGIQVVCN-------------------------------SLVRSSQQ--------
----FVSVGPGIISTIMQNMSS---------------------------LGATLA-----
DEKAKAADSEN----------VEGLFNFAPLGTIVATSPTASPPDALIQTSAPHRRA--R
TAAWSYHFYPDEPWVELVVTLPFAVLLRQVDIRPHSGALTTCPSFVS-LEISHDGRTVIP
TSPP------------------LVTCSLAIIKLQLLRPEVVSSVTLRLHRPRDSMTIGLQ
QVCL---RGQRAFGEVGEGPSALL-PSEDTMSTCSMGW-LRLLYHCLMSHPE-VAAEVAH
AATPTCNLLNTCTSLLI--------SPTAALYAAKIESV------L-LKLGLSSVEIGLA
-LINNILR---NQAQCTGR------------------GGGHIY-----------------
LGRVSGVSSPYTMEI---------------------------------------------
-------LYQLGIT----QDLGT-KNRVQA------------------------------
-------LLQWLADSAQAFI-----CRQMKDERMADS-----------------------
---------NS----P--IPSPAPEHVHC-------------VAAVLWYSRD---LPVEY
NLQ---------------ELVTENFVQ--FLYTWSSMLPVDSVLKKSINSVLCAS-----
-------CYIHPPY----FRLLLRLTGFVI--PEGVS-----------------------
------------TAVTDDSKDSATRQHQ---------------------QQGIGGGSMTD
DSKEARLQPQNSQP--SHCGLDAGTMTDDSKEATLLNHTQWGLRNTMLDCNHLATIAVVS
RSPAAVSQLLHSGLPAILTQGLAEFCSHQIALIAEQ----NLASDARRQRQETTDNGPR-
----KVDRSFSEQGF--GSLTADLVAAILSFFAELCWEPSIKDWLGTSEGNVF-------
--------------------WPAL--LTLLCNTSAQ--RTPVACI--TVSDRQ-KVL---
---------NAEERAL------------------METTAIQFF-----------------
-----TGV----------------------ISCHSVN-----------------------
------QLFFAK------------------------------------------------
---------VLCDVIRQQGA-SRSGTLLGTVPLSGFTRRMLLQVLLEDEKILVALRMSPD
LY-------------------CHLNTTSPGS---KGSSWRMHHSSFGAGRGCCSLIANIN
SHCSDV------------------------MAQFGD-PTTAAMVASSLLEGR----DDSK
QAEVLAKE-TTE-LGIEVMEYIN----AAGVLAKVKREKSPS---------PSKTGLPPR
-PPTRRG-HAYEANS-----ASL--------KFPH---CTLHLQHSLMK--GKA-L-PSD
LTFSQLTQILLQRGLAPGTTTLSFDITVNTRTIVPPSSLQAALAAAEMGAFGSLLEWGDK
AEDI-PDEFLLASPAFPSALQVFASVGG-----------LALLAEH-------L------
----------------PLLYP---------------------------------------
----------------------HIARQGMAADVGG---------------TENNNLPDLG
Q----------------------------EWVTVES--------------SDELFDPYME
PVSPAPASSQAARHV---------------------------------------------
------------------------------------------------------------
------------------AGAMP---------TIPPHS----------------------
------------------------------------------------------------
------------------------------------------------------------
------------------------------------------LIAFGLFL----------
-------------RLPGYAEVLLKERK-------------------------KAQCLLRL
VLGVTDDGDGGHILTSPIASSLPTLPFTVLKSLLDASPLTTDDGVLLRRMVLDIGVLHLV
LACLSVLSHHM----------PRIPVSGFQQETQVILAAMQAAATQNGL-----------
-----------SQSEEKTQH-YWAKGTGFGTGSTTSSWDAEQALLRQRSEEEHVAGLLQV
LGSYINPGG--------VIPKDFCDQEGLAEKITVSASNSD----YAAPSR---------
---EWPLPEVLFELLSHSCLIPAISSYLRNDSVLDMARHVPLYRALLHLLRGMAVCPSLV
PLLLPMPLPQSQFPAEDGGVPLDSTPVSIEKLLAKMKGCVDTYASRLKSNKGKVI-----
----------LSSKGEEEESEGLALLIPDIQETARIVSLATQRLKEAGEHKEGSNHGIKQ
TGPS------AATTEERYLSIMGPMQFDTYELVTEEGRGLKFNIPHHFESNVKASGAFNN
PARTRRLAQEAVTLSTSLPLSYNSSVFVRCDEERLDIMKVLITGPSDTPYANGAFEFDVY
FPQDYPNSPPYINLETTGNHTVRFNPN-LYNDGKVCLSILNTWH--GRPE--EKWNAQTS
SFLQVLVSIQSLILVSEPYFNEP--GYERSRGTPSGTASSHEYDAN---IRQATVKWAML
EQIRNPSACFKEVIHYHFWLKRHEILRQCEDWIAEMEQHSSDKRTGRSIAHSTLALKRHY
NQLRE-----------ELSKLKPPPELEADCDG----IDPNGKHYSTDAPQVSAATS---
-----------------------------IPLAVPKPTS---------------------
-------------------APTSNL-AVNSTGLGPY------IGPNGL-FVSDPFEQEVP
DV
>XP_009060252.1 hypothetical protein LOTGIDRAFT_229109 [Lottia gigantea]
------------------------------------------------------------
------------------------------------------------------------
------------------------------------------------------------
------------------------------------------------------------
------------------------------------------------------------
------------------------------------------------------------
------------------------------------------------------------
------------------------------------------------------------
------------------------------------------------------------
------------------------------------------------------------
------------------------------------------------------------
------------------------------------------------------------
------------------------------------------------------------
------------------------------------------------------------
------------------------------------------------------------
------------------------------------------------------------
------------------------------------------------------------
------------------------------------------------------------
------------------------------------------------------------
-------------------------MTKS-------------------------------
------------------------------------------------------------
------------------------------------------------------------
------------------------------------------------------------
------------------------------------------------------------
------------------------------------------------------------
------------------------------------------------------------
------------------------------------------------------------
------------------------------------------------------------
------------------------------------------------------------
------------------------------------------------------------
------------------------------------------------------------
------------------------------------------------------------
------------------------------------------------------------
------------------------------------------------------------
------------------------------------------------------------
------------------------------------------------------------
------------------------------------------------------------
-----------------------------NGLQDY-------------------------
------------------------------------------------------------
------------------------------------------------------------
------------------------------------------------------------
------------------------------------------------------------
------------------------------------------------------------
------------------------------------------------------------
----------------------------------------YMH-----------------
------------------------------------------------------------
------------------------------------------------------------
------------------------------------------------------------
------------------------------------------------------------
------------------------------------------------------------
------------------------------------------------------------
------------------------------------------------------------
------------------------------------------------------------
------------------------------------------------------------
------------------------------------------------------------
------------------------------------------------------------
------------------------------------------------------------
------------------------------------------------------------
------------------------------------------------------------
------------------------------------------------------------
------------------------------------------------------------
------------------------------------------------------------
------------------------------------------------------------
------------------------------------------------------------
------------------------------------------------------------
------------------------------------------------------------
------------------------------------------------------------
------------------------------------------------------------
------------------------------------------------------------
------------------------------------------------------------
------------------------------------------------------------
------------------------------------------------------------
------------------------------------------------------------
------------------------------------------------------------
------------------------------------------------------------
------------------------------------------------------------
------------------------------------------------------------
------------------------------------------------------------
------------------------------L-------------------------EEFR
------------------LHSF----N------------------TW-------------
------------------------------------------------------------
------------------------------------------------------------
------------------------------------------------------------
--------------------------------------------P-FDDDWI--------
------------------------------------------------------------
------------------------------------------------------------
------------------------------------------------------------
------------------------------------------------------------
------------------------------------------------------------
-------------------------------------------------------C----
------------------------------------------------------------
------------------------------------------------------------
------------------------------------------------------------
------------------------------------------------------------
------------------------------------------------------------
------------------------------------------------------------
--------------------------------------------TPQK------------
-------------LAEA-------------------------------------------
------------------GFY---------------------------------------
--------------------------------------------------H-----CP--
------------------------------------------------------------
------------------------------------------------------------
------------------------------------------------------------
---------------------------TDQ--------------EP--------------
------D------A-----VC---------------------------------------
----CF----------------MC----------------FK------------------
------------------------------------------------------------
------------------------------------------------------------
------------------------------------------------------------
----------------------------EL----D--G--W-------------------
----------EPT-----------------------------------------------
------------------------------------------------------------
------------------------------------------------------------
-------------D-----------D----------------------------------
------------------PWEE----HKRH------------------------------
------------------------------------------------------------
------------------------------------------------------------
---------------------------------------S--------------------
------------------------------------------------------------
------------------------------------------------------------
------------------------------------------------------------
------------------------------------------------------------
------------------------------------------------------------
--------------------------------------------------PQ--------
--------------------------------------------CPFL------------
------------------------------------------------------------
-----------------KL-----------DK----------------------------
------------------------------------------------------------
-----------------------------P------------------------------
------------------------------------------------------------
------------------------------------------------------------
----------M---------------------------------------EE--------
-----LTVE---------------------------------------------------
-----------------------------QFMKLEV------------------------
------------------------------------------------------------
------------------------------------------------------------
------------------------------------------------------------
-KRQK-------------------------------------------------------
------NQV---------------------------------------------------
------------------------------------------------------------
------------------------------------------------------------
------------------------------------------------------------
------------------------------------------------------------
------------------------------------------------------------
------------------------------------------------------------
----------------VKIM----------------------------------------
------------------------------------------------------------
------------------------------------------------------------
-------------------------------------NAKKK------------------
---------------------------------EFE----------E-------------
-----------QAKA-------------------VREEMQ--------------------
------------------------------------------------------------
------RLV---------------------------------------------------
------------------------------------------------------------
------------------------------------------------------------
------------------------------------------------------------
------------------------------------------------------------
------------------------------------------------------------
------------------------------------------------------------
------------------------------------------------------------
------------------------------------------------------------
------------------------------------------------------------
------------------------------------------------------------
------------------------------------------------------------
------------------------------------------------------------
------------------------------------------------------------
------------------------------------------------------------
------------------------------------------------------------
------------------------------------------------------------
------------------------------------------------------------
------------------------------------------------------------
------------------------------------------------------------
------------------------------------------------------------
------------------------------------------------------------
------------------------------------------------------------
------------------------------------------------------------
------------------------------------------------------------
------------------------------------------------------------
------------------------------------------------------------
------------------------------------------------------------
------------------------------------------------------------
------------------------------------------------------------
------------------------------------------------------------
------------------------------------------------------------
------------------------------------------------------------
--
>XP_019919109.1 PREDICTED: baculoviral IAP repeat-containing protein 2-like isoform X1 [Crassostrea gigas]
------------------------------------------------------------
------------------------------------------------------------
------------------------------------------------------------
------------------------------------------------------------
------------------------------------------------------------
---------------------------MYTRLKMYFS-----------------------
FDNFC--NPPNQKDF---------------------------------------------
------------------------------------------------------------
------------------------------------------------------------
------------------------------------------------------------
----------------IFGFTVNQN-----------------------------------
------------------------------------------------------------
------------------------------------------------------------
------------------------------------------------------------
------------------------------------------------------------
------------------------------------------------------------
------------------------------------------------------------
-------------------------------------------------YRGQIHRSLV-
------------------------------------------------------------
-------------------AAMTGQITEEE------------------------------
------------------------------------------------------------
------------------------------------------------------------
------------------------------------------------------------
------------------------------------------------------------
------------------------------------------------------------
------------------------------------------------------------
------------------------------------------------------------
------------------------------------------------------------
------------------------------------------------------------
------------------------------------------------------------
------------------------------------------------------------
------------------------------------------------------------
------------------------------------------------------------
------------------------------------------------------------
-----------------------------FLKLR--------------------------
------------------------------------------------------------
------------------------------------------------------------
------------------------------------------------------------
------------------------------------------------------------
--------HD----------------------------SEL-------------------
-----R----------------------------L-----------------QTFYDH--
------------------------------------------------------------
-----WPA----------------------------------------------------
-----SK---------------DY-L-SK--------------EEFVR------------
----------Q-----G-----------------------FYC-----------------
-----V-GQG--------------------------------D---------RVRCT---
-----YCRG--------------------------------------NLS----------
---------------DWEPSD--------------------------------DIL----
-------LE-------------H----------------------------------K--
------------------KHFSK------------C------------------------
-PF--------------------I-A-----------SP---------------------
------------------------------------------------------------
------------------------------------------------------------
------------------------------------------------------------
------------------------------------------------------------
----------------Y-------------------------------------------
------------------------------------------------------------
------------------------------------------------------------
------------------------------------------------------------
------------------------------------------------------------
------------------------------------------------------------
------------------------------------------------------------
------------------------------------------------------------
------------------------------------------------------------
------------------------------------------------------------
------------------------------------------------------------
------------------------------------------------------------
------------------------------------------------------------
------------------------------------------------------------
------------------------------------------------------------
------------------------------------------------------------
------------------------------------------------------------
------------------------------------------------------------
------------------------------------------------------------
------------------------------------------------------------
------------------------------------------------------------
-------------------------------------------K----------------
-------------------------Y----------------------PE----------
----------F------------------RD-------------------------FSSR
------------------LESF----S------------------DW-------------
------------------------------------------------------------
------------------------------------------------------------
------------------------------------------------------------
--------------------------------------------P-T--QFS--------
------------------------------------------------------------
------------------------------------------------------------
------------------------------------------------------------
------------------------------------------------------------
------------------------------------------------------------
-------------------------------------------------------Q----
------------------------------------------------------------
------------------------------------------------------------
------------------------------------------------------------
------------------------------------------------------------
------------------------------------------------------------
------------------------------------------------------------
--------------------------------------------KKED------------
-------------LAQA-------------------------------------------
------------------GMF---------------------------------------
--------------------------------------------------Y-----L---
------------------------------------------------------------
------------------------------------------------------------
------------------------------------------------------------
-----------------------------G--------------KG--------------
------D------Q-----TK---------------------------------------
----CF----------------WC----------------GG------------------
------------------------------------------------------------
------------------------------------------------------------
------------------------------------------------------------
----------------------------IL----A--D--W-------------------
----------EPG-----------------------------------------------
------------------------------------------------------------
------------------------------------------------------------
-------------D-----------E----------------------------------
------------------PVSE----HRKW------------------------------
------------------------------------------------------------
------------------------------------------------------------
---------------------------------------F--------------------
------------------------------------------------------------
------------------------------------------------------------
------------------------------------------------------------
------------------------------------------------------------
------------------------------------------------------------
--------------------------------------------------KH--------
--------------------------------------------CQWL------------
------------------------------------------------------------
-----------------EV-----------IK----------------------------
------------------------------------------------------------
-----------------------------S------------------------------
------------------------------------------------------------
----------------------------------------------------------EP
F------FVKA---------------------------LE---------REK--------
-----ARKEKAKTNTCKV------------------------PVQETYSPVELA------
-KQIGF--------------------SPEVINKAAKKCG---------------------
---AAFNV----------------------------------------------------
------------------------------------ETLVKAIL-----------DLG--
------------EMK-------------TEEVV---------------------------
-QVKT-------------------------------------------------------
------EKD---------------------------------------------------
--L---------------------------------------------------------
------------------------------------------------------------
------------------------------------------------------------
------------------------------------------------------------
------------------------------------------------------------
------------------------------------------------------------
------------------------------------------------------------
D-----------------------------------------------------------
------------------------------------------------------------
-------------------------------------MKCLN------------------
---------------------------------K-S----------A-------------
-----------ESFD---------------------------------------------
------------------------------------------------------------
-------PS---------------------------------------------------
-----------CKI----------------------------------------------
------------------------------------------------------------
--C---------------------------F----D------------------------
------ANF---------------------------------------------------
---------------------NT--------VF----------------------L-PC-
------------------------------------------------------------
---------------------------G-----------------H-------L------
------------------------------------------------------------
-----------------------LC-----------------------------------
------------------------------------------------------------
------------------------------------------------------------
------------------------------------------------------------
------------------------------------------------------------
------------------------------------------------------------
------------------------------------------------------------
------------------------------------------------------------
-------------------------------------------------------CE---
----------------------------------D-------------------------
--C-A--------------------------------KTIR-------------------
----------------T-------------------------------------------
------------------------------------------------------------
------------------C-----------------------------------------
------------------------------------------------------------
------------------------------------------------------------
------------------------------------------------------------
------------------P-----------------------------------------
----------------------------------MC-----------RST----------
--------VD---------------------SA---------------------------
------------------------------------------------------------
--KKV-----------FLQ-----------------------------------------
------------------------------------------------------------
------------------------------------------------------------
--
>XP_021355270.1 uncharacterized protein LOC110451526 [Mizuhopecten yessoensis]
--------------------------------------------MARAMGNLVNA-----
------------------------------------------------------------
------------------------------------------------------------
------------------------------------------------------------
------------------------------------------------------------
------------------------------------------------------------
------------------------------------------------------------
------------------------------------------------------------
------------------------------------------------------------
------------------------------------------------------------
------------------------------------------------------------
------------------------------------------------------------
------------------------------------------------------------
------------------------------------------------------------
------------------------------------------------------------
------------------------------------------------------------
------------------------------------------------------------
------------------------------------------------------------
------------------------------------------------------------
------------------------------------------------------------
------------------------------------------------------------
------------------------------------------------------------
------------------------------------------------------------
------------------------------------------------------------
------------------------------------------------------------
------------------------------------------------------------
------------------------------------------------------------
------------------------------------------------------------
------------------------------------------------------------
------------------------------------------------------------
------------------------------------------------------------
------------------------------------------------------------
------------------------------------------------------------
------------------------------------------------------------
------------------------------------------------------------
------------------------------------------------------------
------------------------------------------------------------
------------------------------------------------------------
------------------------------------------------------------
------EI-N----------------------------DRT-------------------
-----R----------------------------E-----------------DSFRV---
------------------------------------------------------------
---WHHPN----------------------------------------------------
-------------------------I-PIG--------------SLVT------------
----------G-----G-----------------------FSC-----------------
-----INSETS-----------------------------------------TVACT---
-----ACGLE--------------------------------------VDASNL------
---------------NGTN-----------------------------------LS----
-------VY-------------H-------------------------------------
-----------------VQRSPE------------C------------------------
------------------------------------------------------------
------------------------------------------------------------
------------------------------------------------------------
------------------------------------------------------------
------------------------------------------------------------
------------------------------------------------------------
------------------------------------------------------------
------------------------------------------------------------
------------------------------------------------------------
------------------------------------------------------------
------------------------------------------------------------
------------------------------------------------------------
------------------------------------------------------------
------------------------------------------------------------
------------------------------------------------------------
------------------------------------------------------------
------------------------------------------------------------
------------------------------------------------------------
------------------------------------------------------------
------------------------------------------------------------
------------------------------------------------------------
------------------------------------------------------------
------------------------------------------------------------
------------------------------------------------------------
----LFFY----------------------------------------------------
------------------------------------------------------------
------------------------------------------PD----------------
-------------------------H----------------------P-----------
----------Y------------------RK-------------------------LSDR
------------------IQTY----L------------------YW-------------
------------------------------------------------------------
------------------------------------------------------------
------------------------------------------------------------
--------------------------------------------L---------------
------------------------------------------------------------
------------------------------------------------------------
------------------------------------------------------------
------------------------------------------------------------
------------------------------------------------------------
------------------------------------------------------------
------------------------------------------------------------
------------------------------------------------------------
---GYRGAP---------------------------------------------------
------------------------------------------------------------
------------------------------------------------------------
------------------------------------------------------------
--------------------------------------------DIDD------------
-------------LATA-------------------------------------------
------------------GFY---------------------------------------
--------------------------------------------------V-----TEF-
------------------------------------------------------------
------------------------------------------------------------
------------------------------------------------------------
-----------------------------GQ-----------------------------
------EE-----------VR---------------------------------------
----CF----------------CC----------------DL------------------
------------------------------------------------------------
------------------------------------------------------------
------------------------------------------------------------
------------------------------------------------------------
------------------------------------------------------------
------------------------------------------------------------
-LCPLTLRQI--------------------------------------------------
-------------D-----------D----------------------------------
------------------IRKE----HALL------------------------------
------------------------------------------------------------
------------------------------------------------------------
---------------------------------------S--------------------
------------------------------------------------------------
------------------------------------------------------------
------------------------------------------------------------
------------------------------------------------------------
------------------------------------------------------------
--------------------------------------------------PN--------
--------------------------------------------CAFS------------
------------------------------------------------------------
-----------------NN-----------------------------------------
------------------------------------------------------------
----------------------------S-------------------------------
------------------------------------------------------------
------------------------------------------------------------
------------------------------------------------------------
------------------------------------------------------------
------------------------------------------------------------
------------------------------------------------------------
------------------------------------------------------------
------------------------------------------------------------
------------------------------------------------------------
------------------------------------------------------------
------------------------------------------------------------
------------------------------------------------------------
------------------------------------------------------------
------------------------------------------------------------
------------------------------------------------------------
------------------------------------------------------------
------------------------------------------------------------
------------------------------------------------------------
------------------------------------------------------------
------------------------------------------------------------
------------------------------------------------------------
------------------------------------------------------------
------------------------------------------------------------
------------------------------------------------------------
------------------------------------------------------------
------------------------------------------------------------
------------------------------------------------------------
------------------------------------------------------------
------------------------------------------------------------
------------------------------------------------------------
------------------------------------------------------------
------------------------------------------------------------
------------------------------------------------------------
------------------------------------------------------------
------------------------------------------------------------
------------------------------------------------------------
------------------------------------------------------------
------------------------------------------------------------
------------------------------------------------------------
------------------------------------------------------------
------------------------------------------------------------
------------------------------------------------------------
------------------------------------------------------------
------------------------------------------------------------
------------------------------------------------------------
------------------------------------------------------------
------------------------------------------------------------
------------------------------------------------------------
------------------------------------------------------------
------------------------------------------------------------
------------------------------------------------------------
------------------------------------------------------------
------------------------------------------------------------
------------------------------------------------------------
------------------------------------------------------------
------------------------------------------------------------
--
>XP_021365119.1 uncharacterized protein LOC110457943 isoform X1 [Mizuhopecten yessoensis]
--------------------------------------------ME--------------
------------------------------------------------------------
------------------------------------------------------------
------------------------------------------------------------
------------------------------------------------------------
------------------------------------------------------------
------------------------------------------------------------
------------------------------------------------------------
------------------------------------------------------------
------------------------------------------------------------
------------------------------------------------------------
------------------------------------------------------------
------------------------------------------------------------
------------------------------------------------------------
------------------------------------------------------------
------------------------------------------------------------
------------------------------------------------------------
------------------------------------------------------------
------------------------------------------------------------
------------------------------------------------------------
------------------------------------------------------------
------------------------------------------------------------
------------------------------------------------------------
------------------------------------------------------------
------------------------------------------------------------
------------------------------------------------------------
------------------------------------------------------------
------------------------------------------------------------
------------------------------------------------------------
------------------------------------------------------------
------------------------------------------------------------
------------------------------------------------------------
------------------------------------------------------------
------------------------------------------------------------
------------------------------------------------------------
------------------------------------------------------------
------------------------------------------------------------
--------------------------------STLGAVF---------------------
------------------------------------------------------------
---NSTEF----------------------------------------------------
-----------------------------------------------------TGSN---
------------------------------------------------------------
-----TCV----------------------------------------------------
-----VT---------------SA-T----------------------------------
-------------------------------------------D----------------
-------NVPM-------------------------------D--------EFCALY---
-----RQRI--------------------------------------GLP----------
---------------NV-------------------------------------------
------------------------------------------------------------
------------------------------------------------------------
------------------------------------------------------------
----------------------NTSI------------YCADGRA---------------
------------------------------------------------------------
--------------------------------CGDNCRTVTDSLTDQNVKQK--------
------------------------------------------------------------
------------------------------------------------------------
-------------------------------------E--DSKSMTDNALVW-ESRK---
------HGDSRFPGGE-------------------KRYL---------------EEITIK
-RIE-KKQKSQKTLK---------------------------------------------
-----------------------------------------------------SHGGKRL
EINTK-------------------------------------------------------
----------------RVTKDN--------TEKIGQKCTDGYRIPISTI-----------
--------------------------------------GKKESRYTEEN-----------
------------------------------------------------------------
------------------------SCPPLKIKTDKEFFG---------------------
----------------------QS----------M-------------------------
------------ESFPQSNKH---------------------------------------
---SKENIKCRRELNTEPITT-----------------------------TSDM------
------------------------------------------------------------
----------------------YMVRNTQSQ-----------------------------
-----------------------------------------------------Y------
-----------QQT----PSDGTALT-----------------------PRQYDHG----
------------------------------------------------------DDYSTV
DSLRPS------TNEETMPNDT------------------------TG---DGNTVGATL
REQVI-----------------------------------PDLQANKADLQQS-------
------------------------------------------------------------
---------------------------------GSIEDDDRKDEVCRSSY----------
----------------------PVRN----------------------PK----------
----------F------------------AD-------------------------EPAR
------------------NATYLYWEQ------------------GD-------------
------------------------------------------------------------
------------------------------------------------------------
------------------------------------------------------------
--------------------------------------------P-S-VHSE--------
------------------------------------------------------------
------------------------------------------------------------
------------------------------------------------------------
------------------------------------------------------------
------------------------------------------------------------
------------------------------------------------------------
------------------------------------------------------------
------------------------------------------------------------
------------------------------------------------------------
------------------------------------------------------------
------------------------------------------------------------
------------------------------------------------------------
------------------------------------------------------------
----------------A-------------------------------------------
------------------GFF---------------------------------------
--------------------------------------------------Y-----T---
------------------------------------------------------------
------------------------------------------------------------
------------------------------------------------------------
-----------------------------G--------------D----DDV--------
-------------------VR---------------------------------------
----CF----------------HC----------------DI------------------
------------------------------------------------------------
------------------------------------------------------------
------------------------------------------------------------
----------------------------GI----G--G--W-------------------
----------DLT-----------------------------------------------
------------------------------------------------------------
------------------------------------------------------------
-------------S-----------D----------------------------------
------------------PWTE----HARY------------------------------
------------------------------------------------------------
------------------------------------------------------------
---------------------------------------S--------------------
------------------------------------------------------------
------------------------------------------------------------
------------------------------------------------------------
------------------------------------------------------------
------------------------------------------------------------
--------------------------------------------------PD--------
--------------------------------------------CPFL------------
------------------------------------------------------------
-----------------RN-----------IK----------------------------
------------------------------------------------------------
-----------------------------S------------------------------
------------------------------------------------------------
----------------------------------------------------------QE
W------IDNIQA------------------NWRQIFKPKH------PEYQQ--------
------------------------------M-----------------------------
-DAR--------------------------------------------------------
-------------------------------QKTFENDE---------------------
------------------------------WRQINSSITPERLA-----------EAG--
------------FFLEG-----------NRVKSYYCDG---ILR--------------KD
GSTDEPWLIHAKTFPFCKFVQTSKGNDFIEKHSNDLTGIERPGHHLPVAAGQEGHVLRLS
CVKEFCIKEE--------------------------------------------------
---RDPMWSAAAQSL---------------------------------------------
----------LTM-------------GYDR--------------KN--------------
-------ITGA-IKAFIS------------------------------------------
------------------------------------------------------------
------------------------------------------------------------
------------------------------------------------------------
------------------------------------------------------------
------------------------------------------------------------
------------------------------------------------------------
----------------------------------RTGRRDFDAG----------------
-----------------------------DLIDIIQ----------EHEQ----------
--------AFFENKR-------------------LRN-----------------------
------------------------------------------------------------
------RLL---------------------------------------------------
-----------CKS----------------------------------------------
------------------------------------------------------------
--C-------------------------------RT------------------------
------RDV---------------------------------------------------
---------------------MN--------IS----------------------L-PC-
------------------------------------------------------------
---------------------------G-----------------H-------L------
------------------------------------------------------------
-----------------------V------------------------------------
------------------------------------------------------------
------------------------------------------------------------
------------------------------------------------------------
------------------------------------------------------------
------------------------------------------------------------
------------------------------------------------------------
------------------------------------------------------------
-------------------------------------------------------CQ---
----------------------------------Q-------------------------
--C-A--------------------------------AGLV-------------------
----------------K-------------------------------------------
------------------------------------------------------------
------------------C-----------------------------------------
------------------------------------------------------------
------------------------------------------------------------
------------------------------------------------------------
------------------------------------------------------------
---------------------------------ARC-----------NNT----------
--------IK---------------------EN---------------------------
------------------------------------------------------------
--VRI-----------YVDYVR--------------------------------------
------------------------------------------------------------
------------------------------------------------------------
--
>XP_021365267.1 uncharacterized protein LOC110458047 isoform X1 [Mizuhopecten yessoensis]
--------------------------------------------MGAHDGCSYSCD----
------------GGGYRGDS-----------------TSDDITVVSDECGTCEFEIPPL-
--ISTVAAEVVDWKTFYP----DNEWPKE--------VDYYYEL----------------
-------------------------------------LK---------------------
-----------------------------------------------RMKPDFVLGC---
------------------------------------------------------------
------------------------------------------------------------
----------------------------------------------TAGRNSM-------
------------------------------------------------------------
---HQKMIL---------------------------------------------------
---------------------LQRP-----------------------------------
------------------------------------------------------------
----------------------------------------------------DHTKTGAV
STCTFICTFILLSHHFKKAEQERW-------------------------QDDSVYRTVLN
ARVIRS-FFNG-APSKWTFDDQPVFSDTRLLLNY-----NIPN---TEKCIQPKGETNVD
IAPPDS-----------KDIFTHIWNKNI-------------------------------
------------------------------------------------------------
--------------------------------------------TQFVTDPVLERTTQLD
------------------------------------------------------------
-------------GFDTKSVFVTWGLSDALKCIFKDL-----------------------
-----------------------VFNGCKLQLTK----------------INIEKFSAMW
HSA---------------------------------------------------------
------------------------KR----------------------------------
------------------------------------------------------------
--------------------------------------IEGLESDTLDTGE---------
-NWTEDSIQLEST-----------------------------------------SDEECP
DRNKLLPSKT------------------ASEDDDGELLRI--------------------
------------------------------ENEVWFGSEQITRFTEMNGRLETYIAMSLS
YIDCE------LFADAGFVF---TGDSFV--------CFSCYFCIGNSPLEDP-------
--------------------------------WMEHTFNSPGCAYVRY------------
---------------------------------------------KKGQ--DYIRHVLTQ
STEVFQGKDGKHSNNHPDDAKSQK-----DLLVEKKNCDQPDLVTRKYITVS--------
--NAGSVQGGTGDYSVQKHSCFG-RLKLFDH----------------TEGG---------
KKLT-------------------------ISLETPKKHSVIVK-----------------
----------------G--LLKYLYDSTINEPKE--VHTYR-------------------
------------------------------------VPREP------KETSELIRHL---
------------------------------------------------------------
--------------------------------RELSCDTQKEI-----------------
--------------HIHL------------------------------------------
-------YMV----------------------Q-----DVMS------------------
-----L----------------------------L-----------------SSYNI---
------------------------------------------------------------
-----WPH----------------------------------------------------
-----RN----------------I-R-TG--------------P-LVE------------
----------A-----G-----------------------FSC-----------------
-----K-DPKT-------------------------------S---------TVECK---
-----SCGL--------------------------------------ELNA---------
---------------STLNGT--------------------------------TPM----
-------QY-------------H----------------------------------R--
------------------EHSPD------------C------------------------
-EFF--------------------------------------------------------
------------------------------------------------------------
---------------------------------------------------------RQT
--------------------------------NSQGFDGQR-------------------
------------------------------------------------------------
-----NRAL---------------------------------------------------
--------------------------------------TDSSHNQAPSP-----------
------------------------------------------------------------
--MGVNQEAAHS-PVQ------------Q-P-----------------------------
------------------------------------------------------------
------------------------------------------------------------
----------------PGNNQQ--------RK----------------------------
----------------------------------------PNQGQAQAE-------KT-S
EA----------------------------------------------------------
--------------------------------NDTSART---------------------
----------------------RS------------------------------------
-------------GNNDGNI-------------RIDEA--------------------TS
PTNRRQTENASSLFSNNGAAS---IDSIVAER----------------TRTGEVFDRATL
IVPNNNN---VTSSGEAVRENEN-------------------------------------
--IIAGAQGGE-VPYPI---RNPRFTEQNAR------------RESYTHWPHRAAHDLDY
LVNAGFFYTGAEDIVRCFYCD-----------------IGL-------------------
-----------AEW------NPDD------------------------DP----------
----------------------------------------------------------WV
EHARHS------PEC---------------------------------------------
--PYLRDQKGQDYIN-------------------------------NIQAQWA-------
------------------------------------------------------------
--------------------------------------RIYTPK----------------
-------------------------H----------------------PQ----------
----------Y------------------AQ-------------------------MDTR
------------------RRSY----Q----------------NAGW-------------
------------------------------------------------------------
------------------------------------------------------------
------------------------------------------------------------
--------------------------------------------P-R-DNVL--------
------------------------------------------------------------
------------------------------------------------------------
------------------------------------------------------------
------------------------------------------------------------
------------------------------------------------------------
-------------------------------------------------------Q----
------------------------------------------------------------
------------------------------------------------------------
------------------------------------------------------------
------------------------------------------------------------
------------------------------------------------------------
------------------------------------------------------------
--------------------------------------------TPEQ------------
-------------LAAS-------------------------------------------
------------------GFF---------------------------------------
--------------------------------------------------Y-----T---
------------------------------------------------------------
------------------------------------------------------------
------------------------------------------------------------
-----------------------------G--------------DG--------------
------D------T-----VR---------------------------------------
----CH----------------YC----------------DG------------------
------------------------------------------------------------
------------------------------------------------------------
------------------------------------------------------------
----------------------------GL----R--E--W-------------------
----------EPE-----------------------------------------------
------------------------------------------------------------
------------------------------------------------------------
-------------D-----------D----------------------------------
------------------PWVE----HARW------------------------------
------------------------------------------------------------
------------------------------------------------------------
---------------------------------------F--------------------
------------------------------------------------------------
------------------------------------------------------------
------------------------------------------------------------
------------------------------------------------------------
------------------------------------------------------------
--------------------------------------------------PF--------
--------------------------------------------CKFV------------
------------------------------------------------------------
-----------------LK-----------IK----------------------------
------------------------------------------------------------
-----------------------------G------------------------------
------------------------------------------------------------
----------------------------------------------------------ID
F------IQAS-------------------------------------ATGN--------
-----PANG-------------LQ------------------------------------
-AP--------------------VAPPAAPR-INEPPLT---------------------
-------------------------LSFVDKCRIKEQKN---------------------
---------------------------------PMHSAAAQSMR-----------TMG--
------------YSR-------------GTIRMV--------------------------
-IDKF-------------------------------------------------------
------LVLT--------------------------------------------------
------GRRDFKAVD---------------------------------------------
----------L----------------MDI------------------------------
-------IMAE-EEAGRT----FP-----ESDGED-------------------------
------------------------------------------------------------
------------------------------------------------------------
-----------------------------------DG-----------------------
----------EETGATAGGAAAG--------------------------------GINAI
DL----------------------------------------------------------
------------------------------------------------------------
-----------------------------------DEEMD--------------------
-----------------------------FSPAAMR----------K-------------
-----------ENEY-------------------LKQ-----------------------
------------------------------------------------------------
------KFK---------------------------------------------------
-----------CKV----------------------------------------------
------------------------------------------------------------
--CC-------------------------------Q------------------------
------RER---------------------------------------------------
---------------------CM--------VF----------------------A-PC-
------------------------------------------------------------
---------------------------G-----------------H-------R------
------------------------------------------------------------
-----------------------IT-----------------------------------
------------------------------------------------------------
------------------------------------------------------------
------------------------------------------------------------
------------------------------------------------------------
------------------------------------------------------------
------------------------------------------------------------
------------------------------------------------------------
-------------------------------------------------------CQ---
----------------------------------R-------------------------
--C-G--------------------------------EQAN-------------------
----------------T-------------------------------------------
------------------------------------------------------------
------------------C-----------------------------------------
------------------------------------------------------------
------------------------------------------------------------
------------------------------------------------------------
------------------P----HCKSRIDQRFKTYLG----------------------
------------------------------------------------------------
------------------------------------------------------------
------------------------------------------------------------
------------------------------------------------------------
------------------------------------------------------------
------------------------------------------------------------
--
>XP_021362783.1 uncharacterized protein LOC110456394 [Mizuhopecten yessoensis]
--------------------------------------------MEQSRENREHRRKRAP
FQDGTAEDGPDNDHSLPNSSVVNSLDAEESLGENNGSNANKISGPGPPCKEALDRDT---
-----------------------------ATVDTRS---QHQSQKTDIAVHK--THD---
--------------------------------------PT------SLGDDDSSSIGQH-
------------RESSSTET------GREDL--------SQVFPRPASLDSTQHPIAEAV
AHTASA---------AEDQTEAGPSLSSSSDVEDTCDPC------------------EEN
VNNVC-------------------------------------------------------
-----------------------------------------DKDKTLQPVKGS-------
------------------------------------------------------------
-TFQNELYRNEKGDEIYS-----------------------------------DSSHVID
--------LESCPDLDLPELRIQRCEWPGQPVQ---------------------------
GLISEREIPLLQESEHIEQESFNDIHSLEH------------------------------
------------------------------------DSGWNEKNISIDHIVNSIHWSSPI
SQTSG---------IENHFDMSAT--------------------SVHSLN----------
-------LIH----SSSESGDEKLDLQSLEQR----------------------------
------------------NVLQDLNNAENE------------------------------
------------------------------------------------------------
---PLLSQTN----------RCDDSLPTRDFS--------------VSDSVQNKSETGIS
HHER--------------------------------------------------------
-----------------IKDVLHEEIFDSGVLSNPQSI--GDDHSVYVYNSSFLSSFSSS
P----------------------SFLSIRRELIM----------------YDLGKSQNEE
KAT-----------------------------------------------------YN--
-----------------------------------------------FNEERDTSDTFL-
------------------------------------------------------------
---------------------------------------------NSQHE----------
--FKESKDRSSSHLV-------------------------------------TNASESFE
DHNTSDY-----------------------------------------------------
----------------------------YNTSEDHYTSEVHYTSEDHYTSDDCSTSDC--
------------------------------------------------------------
------------------------------------YNTSDDCITSQR------------
-------------------------------------------------------NL---
---------------------------------------------SDDNKKL--------
--LQTNCNTVSNIS----------------------------------------------
--------------------------FSNNRVHHIL------------------------
---FYIIHKTSSQKT-----IITFHDLEVTQDPQRRPLCTL-------------------
------------------------------------------------------------
------------------------------------------------------------
---------------RSVACNFHRGQWLLHHLERLGLLTFHEIAPMVV------------
-IVEPA------LHGLGRY------------------FQQ---------------MEQGQ
QITVLESMQY----------------------------EWM-------------------
-----R----------------------------V-----------------RSFWS---
------------------------------------------------------------
-----FPR----------------------------------------------------
-----NA---------------GV-S-YL--------------Y-LAR------------
----------I-----G-----------------------FFY-----------------
-----T-GRV--------------------------------S---------ETCCY---
-----SCGQ--------------------------------------IYR----------
---------------EWREGD--------------------------------NPL----
-------EI-------------H----------------------------------R--
------------------RISPH------------C------------------------
-LH--------------------L-N-----------DG---------------------
---------------------DARNM------------PIYADV----------------
---------------------INQW-----------------------------------
--------------------------------PAIPWEPLLEEAARPPVDEE--------
------------------------------------------------------------
------------------------------------------------------------
------------------------------------------------------------
------------PADL-----------------------------------------PEA
-EALDRDTATVD-TRS------------Q-H-----------------------------
-----------------------------------------------------PSQKTNI
AVHKTHDPT---------------------------------------------------
----------------SLGDDA--------SSSIGQH-----------------------
----------------------------------------RESSSTEIG---------RE
DLSQVLPRLASLDSTPHPI-----------------------------------------
----------------------------AEAVAHTA-SA---------------------
----------------------AE------------------------------------
------------DQTEA-------------------------------------------
---GPSLSSSSEGASGRE------------------------------------------
------------TGGSDRAPP---------------------------------------
--DMPAQNPQPRADP--------NVQEQQQQ------------EPR--------------
----------------------------GQDPPPNNNPPGQ-------EWGRIIFP----
-----------QNP------PLNS------------------------AP----------
------------------------------------------------------------
SAAPRP------DE----------------------------------------------
--EQV--------------PR-------------------------GVP-RADPQ-----
------------------------------------------------------------
-------------------------------------GNY-MPR----------------
-------------------------Y----------------------PN----------
----------Y------------------AV-------------------------QATR
------------------SDTF----L-----------------HGW-------------
------------------------------------------------------------
------------------------------------------------------------
------------------------------------------------------------
--------------------------------------------P-A--YLN--------
------------------------------------------------------------
------------------------------------------------------------
------------------------------------------------------------
------------------------------------------------------------
------------------------------------------------------------
-------------------------------------------------------Q----
------------------------------------------------------------
------------------------------------------------------------
------------------------------------------------------------
------------------------------------------------------------
------------------------------------------------------------
------------------------------------------------------------
--------------------------------------------TPYE------------
-------------MSSA-------------------------------------------
------------------GFF---------------------------------------
--------------------------------------------------Y-----T---
------------------------------------------------------------
------------------------------------------------------------
------------------------------------------------------------
-----------------------------G--------------NG--------------
------D------Y-----CR---------------------------------------
----CF----------------YC----------------GG------------------
------------------------------------------------------------
------------------------------------------------------------
------------------------------------------------------------
----------------------------GL----R--N--W-------------------
----------EPG-----------------------------------------------
------------------------------------------------------------
------------------------------------------------------------
-------------D-----------D----------------------------------
------------------PWVE----HARW------------------------------
------------------------------------------------------------
------------------------------------------------------------
---------------------------------------F--------------------
------------------------------------------------------------
------------------------------------------------------------
------------------------------------------------------------
------------------------------------------------------------
------------------------------------------------------------
--------------------------------------------------PR--------
--------------------------------------------CLYV------------
------------------------------------------------------------
-----------------RQ-----------NK----------------------------
------------------------------------------------------------
-----------------------------G------------------------------
------------------------------------------------------------
----------------------------------------------------------DR
F------VRLV---------------------------------------QQ--------
-----RQENNRQNDPRQEP--VLQPPPANPQPPPVERNLLQGQASPRPNQQGQQP-----
GEKTN-------------------T-PTTTGQQSQSQQGATAR-----------------
-----------------------------QNIEHTESTV---------------------
--------------------------------DEMSLSAVESLK-----------ANG--
------------ISS-------------SRIQE---------------------------
-ALQI-------------------------------------------------------
------WKKQQKKAY---------------------------------------------
------KMSDVTSAK---------------------------------------------
----------L----------------MQI------------------------------
-------VFD--QEE--------------EENRR--------------------------
------------------------------------------------------------
------------------------------------------------------------
---------L----------------------AETNQ-----------------------
----------LASSLAQRGLVAVGGETSDG--------------AGAHFSAITSGDSTSN
DP----------------------------------------------------------
------------------------------------------------------------
------------------------------------EMTERL------------------
---------------------------------SLY----------T-------------
-----------EAEE-------------------RKK-----------------------
------------------------------------------------------------
------QLM---------------------------------------------------
-----------CSV----------------------------------------------
------------------------------------------------------------
--C---------------------------G----E------------------------
------NEV---------------------------------------------------
---------------------TI--------AF----------------------L-PC-
------------------------------------------------------------
---------------------------G-----------------H-------L------
------------------------------------------------------------
-----------------------VC-----------------------------------
------------------------------------------------------------
------------------------------------------------------------
------------------------------------------------------------
------------------------------------------------------------
------------------------------------------------------------
------------------------------------------------------------
------------------------------------------------------------
-------------------------------------------------------CF---
----------------------------------Q-------------------------
--C-A--------------------------------PAMI-------------------
----------------K-------------------------------------------
------------------------------------------------------------
------------------C-----------------------------------------
------------------------------------------------------------
------------------------------------------------------------
------------------------------------------------------------
------------------P-----------------------------------------
----------------------------------NC-----------SEA----------
--------VK---------------------GN---------------------------
------------------------------------------------------------
--VKV-----------FLM-----------------------------------------
------------------------------------------------------------
------------------------------------------------------------
--
>XP_021347758.1 baculoviral IAP repeat-containing protein 1b-like [Mizuhopecten yessoensis]
------------------------------------------------------------
------------------------------------------------------------
------------------------------------------------------------
------------------------------------------------------------
------------------------------------------------------------
------------------------------------------------------------
------------------------------------------------------------
------------------------------------------------------------
------------------------------------------------------------
------------------------------------------------------------
------------------------------------------------------------
------------------------------------------------------------
------------------------------------------------------------
------------------------------------------------------------
------------------------------------------------------------
------------------------------------------------------------
------------------------------------------------------------
------------------------------------------------------------
------------------------------------------------------------
------------------------------------------------------------
------------------------------------------------------------
------------------------------------------------------------
------------------------------------------------------------
------------------------------------------------------------
------------------------------------------------------------
------------------------------------------------------------
------------------------------------------------------------
------------------------------------------------------------
------------------------------------------------------------
------------------------------------------------------------
------------------------------------------------------------
------------------------------------------------------------
------------------------------------------------------------
------------------------------------------------------------
------------------------------------------------------------
------------------------------------------------------------
------------------------------------------------------------
------------------------------------------------------------
------------------------------------------------------------
---------------------------------------MSGVNS---------------
-----K----------------------------I----------PGLIVRRHSDEK---
------------------------------------------------------------
------------------------------------------------------------
-----DS---------------SICS-SIVVIGNNKD------HHLVS------------
----------------G-------------------------------------------
--------------------------------------QRKID-----------------
---------RD-------------------------------------------------
---------------IYKEKD---------------------------------------
----------------------S-------------------------------------
-----------------LRLAPI------------CA-----------------------
------------------------------------------------------------
---------------------CPCNL------------PICK------------------
------------------------------------------------------------
------------------------------------------------------------
------------------------------------------------------------
------------------------------------------------------------
------------------------------------------------------------
------------------------------------------------------------
------------------------------------------------------------
------------------------------------------------------------
------------------------------------------------------------
----------------------------------ER------------------------
------------------------------------------------------------
------------------------------------------------------------
------------------------------------------------------------
----------------------RA------------------------------------
-----------VQFSERYIQE---------------------------------------
------------------------------------------------------------
------------------------------------------------------------
------------------------------------------------------------
------------------------------------------------------------
--------------------EGCECL----------------------TP----------
------------------------------------------------------------
-----------------------------------------------------------E
GYGNM---C---------------------------------------------------
------------------------------------------------------------
-------------------------------------ITSADQR----------------
-------------------------Y----------------------VELK--------
----------Y------------------KT-------------------------PEKR
------------------MRTF-RSDE---------------------------------
------------------------------------------------------------
------------------------------------------------------------
------------------------------------------------------------
----------------------------------------------RC-NDD--------
------------------------------------------------------------
------------------------------------------------------------
------------------------------------------------------------
------------------------------------------------------------
------------------------------------------------------------
-------------------------------------------------------S----
------------------------------------------------------------
------------------------------------------------------------
------------------------------------------------------------
------------------------------------------------------------
------------------------------------------------------------
------------------------------------------------------------
--------------------------------------------FSRR------------
-------------LANA-------------------------------------------
------------------GFYV------------------------------TP------
-------------------------------------------------VV---------
------------------------------------------------------------
------------------------------------------------------------
------------------------------------------------------------
------------------------------------------------------------
------DRQGRFVS-----LS---------------------------------------
----CF----------------QC----------------RI------------------
------------------------------------------------------------
------------------------------------------------------------
------------------------------------------------------------
----------------------------RL----R--M--L-------------------
----------DKK-----------------------------------------------
------------------------------------------------------------
------------------------------------------------------------
-------------S-----------D----------------------------------
------------------PFRE----HARW------------------------------
------------------------------------------------------------
------------------------------------------------------------
---------------------------------------F--------------------
------------------------------------------------------------
------------------------------------------------------------
------------------------------------------------------------
------------------------------------------------------------
------------------------------------------------------------
--------------------------------------------------PT--------
--------------------------------------------CAYV------------
------------------------------------------------------------
-----------------IH-----------RN----------------------------
------------------------------------------------------------
-----------------------------G------------------------------
------------------------------------------------------------
----------------------------------------------------------ME
F------IH---------------------------------------------------
------------------------------------------------------------
------------------------------------------------------------
------------------------------------------------------------
------------------------------------------------------------
------------------------------------------------------------
------------------------------------------------------------
------------------------------------------------------------
------------------------------------------------------------
------------------------------------------------------------
------------------------------------------------------------
------------------------------------------------------------
------------------------------------------------------------
------------------------------------------------------------
------------------------------------------------------------
------------------------------------------------------------
------------------------------------------------------------
------------------------------------------------------------
--------------------------------SVLQ------------------------
------------------------------------------------------------
------------------------------------------------------------
------------------------------------------------------------
------------------------------------------------------------
------------------------------------------------------------
------------------------------------------------------------
------------------------------------------------------------
------------------------------------------------------------
------------------------------------------------------------
------------------------------------------------------------
------------------------------------------------------------
------------------------------------------------------------
------------------------------------------------------------
------------------------------------------------------------
------------------------------------------------------------
------------------------------------------------------------
------------------------------------------------------------
------------------------------------------------------------
------------------------------------------------------------
------------------------------------------------------------
------------------------------------------------------------
--------------------------------------DTR-------------------
------------------------------------------------------------
------------------------------------------------------------
------------------------------------------------------------
------------------------------------------------------------
------------------------------------------------------------
------------------------------------------------------------
------------------------------------------------------------
-------------------------------------KI--------QQEQD--------
----ERG--NSGQ---------------NDGGS---------------------------
------------------------------------------------------------
------------------------------------------------------------
------------------------------------------------------------
------------------------------------------------------------
--
>XP_013063239.1 PREDICTED: uncharacterized protein LOC106052413 [Biomphalaria glabrata]
------------------------------------------------MNKNHKIS----
---------------------------------------------EDFVRSISQ------
------------------------------------------------------------
------------------------------------------------------------
--------------------------------------------R---------------
------------------------------------------------------------
------------------------------------------------------------
------------------------------------------------------------
------------------------------------------------------------
------------------------------------------------------------
------------------------------------------------------------
------------------------------------------------------------
------------------------------------------------------------
------------------------------------------------------------
------------------------------------------------------------
------------------------------------------------------------
------------------------------------------------------------
------------------------------------------------------------
------------------------------------------------------------
-------------------NLEVYAVPE--------------------------------
------------------------SPFYYRNVQNIDIL----------------------
------------------------------------------------------------
------------------------------------------------------------
------------------------------------------------------------
------------------------------------------------------------
------------------------------------------------------------
------------------------------------------------------------
------------------------------------------------------------
------------------------------------------------------------
------------------------------------------------------------
------------------------------------------------------------
------------------------------------------------------------
------------------------------------------------------------
------------------------------------------------------------
------------------------------------------------------------
------------------------------------------------------------
------------------------------------------------------------
------------------------------------------------------------
------------------------------------------------------------
----RSIFSR----------------------------EIN-------------------
-----R----------------------------L-----------------QTFNG---
------------------------------------------------------------
-----YPQ-----------D----------------------------------------
-----GFS-----------------A-I----------------KLAS------------
----------N-----G-----------------------FIYQGN--------------
-----G------------------------------------H---------EAVCV---
-----FCGSIYA------------------------------------------------
---------------EWSTED--------------------------------DVQ----
-------MI-------------H----------------------------------R--
------------------CLCPQ------------C------------------------
-PM--------------------V------------TGE---------------------
---------------------VVSNI------------SL-----------NGD------
---------------------------------------------------------VAQ
RI-----------------------------------EGI--------------------
------------------------------------------------------------
------------------------------------------------------------
---------------------------------------HFRNDYETR------------
------------------------------------------------------------
------------------------LDT-ETSLASR------------------VQLQEFQ
S----------------------------------------------EANVRDINE----
------------------------------------------------------------
------------------------------------------------------------
------------------------------------------------------------
------------------------------------------------------------
-----------------------DRIN-TLEVTTSIYTP---------------------
------------------------------------------------------------
------------------------------------------------------------
------------------------------------------------------------
------------------------------------------------------------
------------------------------------------------------------
------------------------------------------------------------
------------------------------------------------------------
------------------------------------------------------------
---------------------------------------------SIPGMIA--------
------------------------------------------------------------
-------------------------------------------------DVTVE------
--------------------------YLTNNTSLM----SATPS---------C------
------------------------------------------------------------
------------------------------------------------------------
------------------------------------------------------------
------------------------------------------------------------
------------------------------------------------------------
------------------------------------------------------------
-----------------------PI------------------AP---------------
--------------------------ENKTS-----------------------------
-----------------------------------------------------SGC----
------------------------------------------------------------
------------------------------------------------------------
------------------------------------------------------------
-------------------------------------------------------QT---
------------------------------------------------------------
---------------------------HNIENET--------------------------
------------------------------------------------------------
------------------------------------------------------------
------------------------------------------------------------
------------------------------------------------------------
------------------------------------------------------------
------------------------------------------------------------
------------------------------------------------------------
------------------------------------------------------------
------------------------------------------------------------
------------------------------------------------------------
------------------HLRY--------------------------------------
------------------------------------------------------------
------DH-----------LTTLETNEMDTTLSITS------------------------
------------------------------------------------------------
------------------------------------------------------------
------------------------------------------------------------
------------------------------------------------------------
------------------DV--------T-------------------------------
-----------------------------------GAENAAQAQ----------------
------------------------------------------------------------
------------------------------------------------------------
------------------------------------------------------------
---------------------------------------------------A--------
------------------------------------------------------------
------------------------------------------------------------
---------------------------------------FV-------------------
------------------------------------------------------------
------------------------------------------------------------
------------------------------------------------------------
------------------------------------------------------------
------------------------------------------------------------
------------------------------------------------------------
------------------------------------------------------------
----------------QH-----------------------------------------D
SETDVL--SMTKLTN---------------IK----------------------------
------------------------------------------------------------
------------------------------------------------------------
------------------------------------------------------------
------------------------------------------------------------
------------------------------------------------------------
------------------------------------------------------------
------------------------------------------------------------
------------------------------------------------------------
------------------------------------------------------------
------------------------------------------------------------
----------TCI-----------------------------------------------
------------------------------------------------------------
------------------------------------------------------------
------------------------------------------------------------
------------------------------------------------------------
------------------------------------------------------------
------------------------------------------------------------
------------------------------------------------------------
-------------------------------------------------------ISRSD
DSEEV-------------------------------------------------------
------------------------------------------------------------
------------------------------------------------------------
---------------------------ILLCNDQIQ------------------------
------------------------------------------------------------
------------------------------------------------------------
------------------------------------------------------------
------------------------------------------------------------
------------------------------------------------------------
------------------------------------------------------------
------------------------------------------------------------
------------------------------------------------------------
------------------------------------------------------------
------------------------TLGG-----------------D-------I------
----------------PIL-----------------------------------------
------------------------------------------------------------
------------------------------------------------------------
-----P------------------------------------------------------
------------------------------------------------------------
------------------------------------------------------------
------------------------------------------------------------
------------------------------------------------------------
------------------------------------------------------------
------------------------------------------------------------
-------------------NSVPTY--------------TSED-----------------
------------------------------------------------------------
-----------------------------------------------------------I
LKVPVNKTD---------------------------------------------------
--------------------------------ILDTASH---------------------
------------------------------------------------------------
------------------------------------------------------------
-------------------------DFDITQTLGQDISS--FSSTHTAVNNLGSTS----
------------TNTATNPL------------DRL----------LDSP-----------
------------------NETI-FNGL-VLKD-------------------------STS
S-----EAVSSAIGLSDAFYNK--------------------------------------
------------------------------------------------------------
-----------------------------------ISTKPQGNYI---------------
------------------------------------------------------------
------------------------------------------------------------
--
>XP_022287913.1 uncharacterized protein LOC111100394 isoform X2 [Crassostrea virginica]
--------------------------------------------MSNPKVRVVLILVGIV
FL-------KSNGNH--REVMATRTATRVSVCP-RNEKEWLKASKRLNCSDISP------
V------------------------------------NRYHCLPADNLTTLLEFCYN---
-----------------------------------RTRPQVVKGLCMVFIEKINIVNHYD
CSKFNEGCPNKSHYS----------------------NEMYRFPACFEIDPTQHCYKAEV
SCQQFTRFLTDD------------------------------------------------
---------------------------LNTTLSTLVNDTSYSPTADTDVEIFYPLVIILP
VLFLLGLIIIFVAWKMRHRLKKTHN------NNEKKQTDERKSLLDTEPFENF-------
------------------------------------------------------------
---EDDISKMGI-----------------DCLLQ--------------------------
-------RLPSDQERLLMIAKKLKI----------------------PEEILYWS-----
----------LENREKFVKSMKIGNISVYN---------------------GR-------
---------------------GMVIG------------------------CARAGKSTLV
KKLKG-------------------------------------------------------
-----EKDLN-------TTSTSGI------------------------------------
--------------EVHSHLFKLHKNESTIT-----VC----------------------
------------------------------------------------------------
---PDKEKNK----------ACLCITPTTLENIEGNKKEASFSVQDEKILEQSKATNSLQ
TKQNEDLD-----------------GRPSSSKLSSNLNVN-------EKSDAMHSADTAK
QSQQHDNDLTLSVDMFQENEINNAKVDEKVDLSDCKPS----------VSTNNLKMLSLL
DFAGHSAYYACHHIFFSPRAFFILVVDMTKELAS--------------VASEACKENDLI
YSN-------------------------------------WTYADYIRYWLGSIHTYSSK
EAPVI---LVLSHAEDNRGDK--KKALEYYFKICNCLPA---------------------
---------------------------------------------------------ELL
PHVDR-SRVFSVEKNSDK----------------NMEDLKTCIASTMKSENHWG------
EIVPISWTKLESILKTLQESCNIY--------------------------IFSNLLKDVQ
NENDIDINNEEELITALTFFNETGVILFQSEIKDIIVLNV--QWFVDAFKCIIVDETHID
IKDKGDFVEFDELNDHGILSNKLLTKLWKTGTFSEHKISLIFHMKQLDMLAELSKEMWYV
PCMNKQKYSCGILENCNVSSTLCFLFQFLPVVIYHRLVVSCINNLGMKPWKSAERMSIFH
SVTILCCNDLNHRVLIGICDNKERTHREHPYSIEIQANVTKPKKIDNQMTFK--------
--LKANIRQILVELTQAFPFYKKQNPFPIGYRCRIKPFSGNSDGHIMKEDDMSTSNLECS
RCRPVHVVDLP------------SILYFWQDGVESRKSDM--NKKDEDEYINQGVHV---
TTDNKTVGQREDRESTSLKNSQ--------------------------------------
------------------DEYINQGVTTDNKTVGQREDRESTS------LKNSQ------
-----------------DETINSSTQPTLVPTVSNDENTHV------------------D
SLVS-------------------------------------------VLAGHIKDNVVEA
RATASGKGTECELK------------IIPSF------------SSF------DTDST---
---------------------RDNNITPKSSLDRS-------------------------
------------------------------------------------------------
-----KSLQS----------------------------DLEK------------------
-----R----------------------------L-----------------ETFKN---
------------------------------------------------------------
-----YPE----------------------------------------------------
-----NA--------------VKD-K-----------------KELAD------------
----------N-----G-----------------------FMY-----------------
-----I-GDGKN------------------------------D---------KVQCV---
-----FCRI--------------------------------------IFY----------
---------------QWEEAD--------------------------------DIT----
-------SE-------------H----------------------------------R--
------------------MGSRT------------C------------------------
-KR--------------------V------------------------------------
---MEL---------------DHK----NFR-----------------------------
------------------------------------------------------------
------------------------------------------------------------
------------------------------------------------------------
------------------------------------------------------------
------------------------------------------------------------
------------------------------------------------------------
------GQLDGG-MTL------------I-DRIL--------------------------
------------------------------------------------------------
------------------------------------------------------------
------------------------------------------------------------
------------------------------------------------------------
------------------------------------------------------------
-------------------------------------TQ---------------------
----------------------NP------------------------------------
------------------------------------------------------------
------------------------------------------------------------
------------------------------------------------------------
------------------------------------------------------------
------------------------------------------------------------
-------------------SSEGR------------------------VP----------
------------------------------------------------------------
VMKDPS------L-----------------------------------------------
------------------------------------------------------------
------------------------------------------------------------
------------------------------------------------------------
------------------------------------------------------------
-----------------------------------------------------------R
------------------LESF----K----------------YWTF-------------
------------------------------------------------------------
------------------------------------------------------------
------------------------------------------------------------
--------------------------------------------S-N--KEK--------
------------------------------------------------------------
------------------------------------------------------------
------------------------------------------------------------
------------------------------------------------------------
------------------------------------------------------------
-------------------------------------------------------P----
------------------------------------------------------------
------------------------------------------------------------
------------------------------------------------------------
------------------------------------------------------------
------------------------------------------------------------
------------------------------------------------------------
--------------------------------------------SPEA------------
-------------FSEA-------------------------------------------
------------------GLF---------------------------------------
--------------------------------------------------Y-----T---
------------------------------------------------------------
------------------------------------------------------------
------------------------------------------------------------
-----------------------------G--------------KG--------------
------D------H-----TQ---------------------------------------
----CW----------------FC----------------GN------------------
------------------------------------------------------------
------------------------------------------------------------
------------------------------------------------------------
----------------------------LL----E--E--W-------------------
----------EPG-----------------------------------------------
------------------------------------------------------------
------------------------------------------------------------
-------------D-----------V----------------------------------
------------------PKEE----HDKT------------------------------
------------------------------------------------------------
------------------------------------------------------------
---------------------------------------F--------------------
------------------------------------------------------------
------------------------------------------------------------
------------------------------------------------------------
------------------------------------------------------------
------------------------------------------------------------
--------------------------------------------------PD--------
--------------------------------------------CGLV------------
------------------------------------------------------------
-----------------FR-----------DE----------------------------
------------------------------------------------------------
-----------------------------G------------------------------
------------------------------------------------------------
----------------------------------------------------------SS
G------QTVML------------------------------------------------
------------------------------------------------------------
------------------------------------------------------------
------------------------------------------------------------
------------------------------------------------------------
------------------------------------------------------------
------------------------------------------------------------
------------------------------------------------------------
------------------------------------------------------------
------------------------------------------------------------
------------------------------------------------------------
------------------------------------------------------------
------------------------------------------------------------
------------------------------------------------------------
------------------------------------------------------------
------------------------------------------------------------
------------------------------------------------------------
------------------------------------------------------------
------------------------------------------------------------
------------------------------------------------------------
------------------------------------------------------------
------------------------------------------------------------
------------------------------------------------------------
------------------------------------------------------------
------------------------------------------------------------
------------------------------------------------------------
------------------------------------------------------------
------------------------------------------------------------
------------------------------------------------------------
------------------------------------------------------------
------------------------------------------------------------
------------------------------------------------------------
------------------------------------------------------------
------------------------------------------------------------
------------------------------------------------------------
------------------------------------------------------------
------------------------------------------------------------
------------------------------------------------------------
------------------------------------------------------------
------------------------------------------------------------
------------------------------------------------------------
------------------------------------------------------------
------------------------------------------------------------
------------------------------------------------------------
------------------------------------------------------------
------------------------------------------------------------
------------------------------------------------------------
------------------------------------------------------------
------------------------------------------------------------
------------------------------------------------------------
------------------------------------------------------------
------------------------------------------------------------
------------------------------------------------------------
------------------------------------------------------------
--
>XP_021363250.1 baculoviral IAP repeat-containing protein 6-like isoform X1 [Mizuhopecten yessoensis]
--------------------------------------------MAA-TERQWYVG----
---------------------------------------------EDGCIPIGE------
------------------------------------------------------------
------------------------------------------------------------
--------------------------------------------PASDVT----------
------------------------------------------------------------
------------------------------------------------------------
---------------------------------------------YHSALNSIIVSTKEP
S-----------------------------------------------------------
------------------------------------------------------------
------------------------------------------------------------
------------------------------------------------------------
-----------------------------------------------------------V
KIYDVA------------------------------------------------------
------------------------------------------------------------
------------------------------------------------------------
------------------------------------------------------------
---------------------------------------------SGAILQKSSLSAQGK
DA----------------------------------------------------------
--------------------VKCMYISGKDRI----------------------------
------------------LFCDQNGVGVRSDLRGMILL----------------------
------------------------------------------------------------
------------------------------------------------------------
------------------------------------------------------------
-----------------------------------------------------------D
TALQPPVFKTEDLVRVE-------------------------------------------
------------------------------------------------------------
------------------------------------------------------------
------------------------------------------------------------
----------------------------------------IPLVEAIQLLK---------
--------------------------------------------------SLVSAELPGV
------------------------------------------DHVDDTVKELE--KRIEF
VQESTKGNLKTSKWATVCVELP--------------------------------------
------------------------------------------------------------
------------------------------------------------------------
------------------------------------------------------------
------------------------------------------------------------
--------------------HAVLKSVCSSLVSEMRRLMVYNP-----------------
--GLSVAS---AISDRLTYLLPNPQL-----------------------------LEGSS
APCERAMMYS----------------------------EAA-------------------
-----R----------------------------Q-----------------ETFKK---
------------------------------------------------------------
-----WPH-----------M----------------------------------------
-----NYK-----------------W-ALP-------------DPMSQ------------
----------A-----G-----------------------FYHQPN--------------
-----SIGD---------------------------------D---------RAMCF---
-----TCNVCLV------------------------------------------------
---------------CWEPTD--------------------------------EPW----
-------SE-------------H----------------------------------E--
------------------RHSPA------------C------------------------
-PF--------------------V------------KGE---------------------
---------------------YTQNV------------PLSVTYASQPARRHGD------
---------------------------------------------------------RNE
KV-----------------------------------ECLSTTNTDDFVATST-------
--------------------------------LNGNIVVWNIS--KISKKHCQFNLDPTA
TVIAMKTGLQIDRPSVREIHTQTTEVESSEGAEQCVS-VTNGEGGCDVKPEFLSTNC---
IDIIDGQVKE---------------QESLYEIPLYSKP-DKSEA-STR------------
----------SRPCEDVQVKSLCVLRK------PNPEKWSSSKENCSG------------
-SSGTKSKRKSRSYP-------------QPTVVCG------------------ASLRRTN
-------------------------LTLSNKE---------VQNTDITTEVQLMNEVNEV
VSCDS----NPRII--E------------------DEDLEDEDEGCQD-ELLNSTEFVPH
I------------LLLAVKDDS--------RKSSKH------------------------
-------------------------------KEKESKKVSSSLSTS-----------ELS
YVN-VPVLGSGD----------------------HVTVSSSNWAQLDP-------MFDPD
P----------------------DP---DVQIT--GITP----------GP---------
----------------------STNFTGT-----IN------------------------
---------VSTSDSSPIIVKEHNGP----------------------------------
TE--PEQGKSDNTRKTEEVTVKNTSVTLKLR-----------AGAVLQC--------VEL
PENLRSDN-FEISHIIPTLDGQH----LIVVVKPST----RHWNVAASAEN-------NA
VISNS----ITNNCDEPQT-ASEDLSS----------------PSSVS------------
------------------------------------------------DM----------
--------DIDLPK----DNEGDGDCQ-GGCILVYSFTYGNEYAVLDESPVIVKCIDR--
---L-------------------------DQGVK----------------HVLVLPHDVC
DLQEDD-------DDCAM---YGQVGQ-------VPNSVSNRSSVDIHGQIAVTLVSGKV
WLLNLCDLSRVAEVT----PP--SG-----------DTFVSSTYCTGIERLCICTAHGKL
HFYQLCDHSPPQTKQQPL-D--SP-------DGLCNG-EFPAEHDTI--QSKPE-QESRE
TTDKYSPGSDMLTKQPISVENLVILHNLIQFENLMPRFTATVPA---------CW-----
-----T---------EIQQEQQQRRH----------------------PQ----------
----------HLQH------------QGEAT-------------------------QHTR
------------------TWKL----QQ-DC-------------NTWEEH-------MLE
IVLPRP---------------------CCVGHVDVKFT-LQPQCSNPPDIQVTLLKQNI-
-----TSLGRQP--------------------TMPSSPSN--------------------
-------------------------ADVDTGIDFGMSKAGSSSESQEFFCKPTESSS---
----NNVLDPMFQESHNAEILCGPINLSTCLDLSGSSGIITLTSP-QLMSSKPKAFLLHF
RGFAQNKNTDDKT-------------NDKPK----------------------DSKKKAA
PATNTA----QKMKVMKTAFDND---LFVP-----LKETVISALPRPKLPENLQGCDWIQ
ELSITIRKSKKLALPKERLQRISMIESTQFHGNLLSAVSLEDEFVFGGI----SSQQWQD
MILDILMWITAIQNKDPEKKSSLKSLPETIQSKLGPLIKACFISGSRTTAHKCARLLAMC
MDHNKHSSDADITPTFSWSLLQALLECLKLLPSAHSAGAVKWFFSMLNRVKCVDATSVAQ
SCAELMMFTAKHYYDRLLPLHSLLKSRFGLYGQPFDPDLFDTDLPMALK------QT-IP
VTP--NYAAAVGCVSTAGNNNNNSVIP----------TLVADEMDFYDLFNPPSEKS-SK
AQLEYARSS----IFGLLEVEPLHFICHSTSDGTKMERLDTSATGHSA--SLNTSGLS--
------GTINFGEALPSQ-------------PPTAS--ASTLATMSSNM--TKQLIQENS
QKSYTFKNKTTFK----HKIDHIKDAIKILSEVNKTISDDL---TTKTVTSDQLL-----
----PPTPKTTP--QVMTPPMTPPNETWQ-------------------------------
-------------------------QNQGTN--------DKSDALKQQYAQAQKSSL-GI
PNTQTLLQPPPLQVLVIERMHSGARRFVILDFGKPVVLTDVVIPACAD------------
-------------LASLSIDVWVQGEEIDGQRFVVAGDIGSRSLIMNDIMPAPVCRYLKI
TTIGRYGSGSTRTKIPIGAFYGHSCILPWEWNSYLEQQNS-------------------Q
GSSMSGS--------QIELPT--------QPHLLAQLSVYMSLLEDIQCRY---SLA---
------------------------------------------------------------
-----------------------------------------RTRLENLLAA---------
---------VNTQQYASGHIQYYLKKQKK------------NDCDNKILQAYHDCLQL--
QLQLNLAQ-RATDR--------LHSAL--G--------------FKGHRVETSLT-LNTR
LRQACTDK-----------LRFLLELTLDTLLSLTTVSPSIPQPPASLFKMLDPLNSEML
FKHLCVHGTKKIQIGMGMLLMRVC----------------GSQ---------------QW
W-----------------------------------------------------------
--------------------------------------------------GNFLGNAL--
---QEFFHSENTQIFSQDRVFVLLLAMGQKALSGPSAVHIMESLLDMLARV--------L
TPLINNQQTMQFGQSGLIDL--------TL----V--G--WILLFLCRNLDHTFV--V-G
SNGEDRQMKRENG-NS--LPNRWNFIQGDHN----LVNNKSKVK-SSKLY---RWSMHKR
LLHHKQKLMDLQQAQKTFFS--SDKT-------ASGSST---------SLLKQQEKQFRK
ELSQYASKYVNKIFQM-RSNVDALRKL-PKMDEIA--GPSKSSGDYDQDGVLVLSKDKTL
RVVRGLMALLLSMD------FTCNVDLFLVTCKVLATICVTTRPAITLSEAMGQEQLEKL
ILLASNMEFSHSNISWGGPWAG----HAITCLLQDILDGEKF-----------YPPNNDT
------TELTEECISN--ITETDES------LPSSVGLPTMEDSESGADNQ---------
----------DADSSESKDDSTKMNFDKESSMMVDLLLNGEEEYEESAAKLHAYVTGHAS
K----------------PP---------P----PPMSP-Y----------ETPLPTTSLN
GAL-EMNSSGVFSAEME-KVEKLM--------VQKLIGQNKQMAEMTKGDKTLANTGTTL
QQMPSLLGCTLSGYPGTMKSSLMATVQGMSTAMDARLEFGLETHAEIRLKTMLSLHTENV
QQAFSSSLPVAPSPGISV-------EQSSPPTTDDDISE------SRANL--PENSSSEM
LSQCYAHLFNNLIPQHTNLDALLQLWLTLNGEGSSE-----------GSSTQLTFDPSRT
PLIPLSTTSMANMLALVNATPSLPVCTWVLVFQSLTLLANQKIRSHPLGPE---------
----------QSMVIPMMAERNLMAVITRFLSGTSEYGPIASAAQFSQVGPSATKSFYEF
LLRLLVKCSADNLKNLKELMLKLVYTLCAERGAFHSGLGPLDAQCKFLSFILDMSYENIE
VGNAMGVIESISSLVHQHILCQERISCRSSSENNVNARSCFGGLFASLLRGVDSRSSPGD
ASRDSLMCSLLRLINSLIQ-----------IR-YGPRTSR-----MSSVVLDNST--EPH
TPTLNLS----------------ALA------------TSTPTSAFMLSDEEKCQQ----
---------TDEQK----TENL-------HAPP------EPNNT-----YVADIILGHRQ
IMCHLMEALSYCNSNTMAMILAS------RGV---SS----HMQDTFTGSNPISVGDGIY
QILRTLSSHCSDQKLVLESLFYYMSGSYMGMASSPSLCRLSEPLLWFMLKVLDNSRAIHI
FLD-MGGVEVVCR-------------------------------NLVSCNCR--------
----IINTSPSLISTIMQNLN-----------------------------GRSKM-----
MEKKTTGEPES----------PDGLQNFAPLGSISSSSPTASPADVLIQAAQTHRRA--R
SAAWSYHFYPDEAWVDLTVQLPFAILLKEVQIQPHNASLTTCPAFVS-LEISHDGVTSTP
LCQP------------------LMTSSLAFIKLQLQRPEVATCVTIRLHKARDSMTIGLS
QIQL---VGYSAFGDTGNAPQNIFMPTEDFVSRSSVRW-IRLLHHCMTAHKE-VESQVAA
AAACTPNLLNTCSALLV--------SPMSNVYAPNIENV------L-LNLGLHSISMGLA
-LIDNILRSPLGQADANS-------------------GITTPY-----------------
LGKVSGLANDSTVEL---------------------------------------------
-------LYQLSTV----QDSGT-KHRVKA------------------------------
-------LLDWLRDSARL---------SLQRTSMYSA-----EGYIR-------------
---------GS----PLCLPSPAPSHIQC-------------VASVLWYSHE---AQVEY
NLS---------------DLITVDLVS--ALYEWSTVLKSDSALKKSVNYVLCSV-----
-------CHINPEY----FSQLLTWMGVIVNDEVSMT-----------------------
------------SSVCDDRKDGGSHLHQ---------------------------ECLTD
DSKEANSIQRQ-----QSLGTDSPVVEDIPVP---------GFRHIVLEEAHLSTLSLAC
KSPVAIKQLLDSGFPAVLAQGLFEFCSKVMSHLTDGFVNLEGLTDTSKTM--NDD--AST
SKVNGDNGNDTDNNL---WITADIVAAVLQFFSEVSSEPLMKDWLGGAEGNIF-------
--------------------WPAI--LTMLCNTPVQ-----ATAIRKNSNQRI-ELM---
---------SLEDRTA------------------IETAAVRFF-----------------
-----TQV----------------------TSCHIVN-----------------------
------QLLFAK------------------------------------------------
---------VLCEVVKEQNSTSKTGQVCSNFPLSGFTRCLFLQALLEDEKVLVALQFSPQ
---------------------QQQDQRIQLS---TKNINPVEHPKYSGGRNYHTMMVSLH
TTCADL------------------------LQKVSDSPGLAGQFLEKAAEKS----DESK
------RELSGT-CSTEIAEYIST--VAKGQAAKDKRTKDDRP-------ESSKSMLPPR
-PPTRRGRHTADAVT-----SQL--------FYP-----TMSLYHQKLP--NKA-L-PGE
LTLSQLLQILHQRGEQEGHSVLQFYVKIESK---KKETTVQDARCSPTD------DWTES
DEDILSDATLLSVSSFPTALQVFASVGG-----------LALLAEH-------L------
----------------PLLYP---------------------------------------
----------------------EIARHPTQDFIT-----------------NSYSSKTMS
NSTEL-----------------------HDWVTVEP--------------FPEDFYELYE
PVSPAPAVSRATNPS---------------------------------------------
------------------------------------------------------------
-------------------VAMP---------SIPPHS----------------------
------------------------------------------------------------
------------------------------------------------------------
------------------------------------------LVAFGLFL----------
-------------RLPGYAEVLLKERK-------------------------KAQCLLRL
VLGVTDDGDGGHILTSSIASSLPTLPFLVLKTLYDSTPLTTDDGVLLRRMSLDIWVIHLI
LACLSVLSHHI----------PRTSVPGFQQEAQMILSAMQTATTPTVNS----------
---------VSHSSEEKSQQ-YWAKGTGFGTGSTTSSWDAEQALVRQKSEEEHVACLLQV
LASYVNPSG--------EVPKCF--------------EDLD----YTAPSE---------
---KMLLPPNIPELLSQSCLVPAISSYLRNDSVLDMARHIPLYRSLLELLRGIAVCPTLV
PLLLPLDKENNT-----------DSTAAVGILLDKMRVCVDTYASRLKSNKGK-------
----NGQA------GDEEENEGLALLIPNIQETAHIVKVATERLQKSTV-CDNSSIDNEE
TALDSLSY--KETQDRKYIEAMKVLQFDTSDLVIDDGNGIKFTSPHHYENNVKAAGEINN
PARTRRLAQEAVTLSTSLPLSAGSCVFVRCDEERLDIMKVMITGPADTPYENGCFEFDVY
FPQDYPNSPPFINLETTGNHTIRFNPN-LYNDGKVCLSVLNTWH--GRPE--EKWNSNTS
SFLQVLVSIQSLILVSEPYFNEP--GYERSRGTTSGTASSREYDAN---IRQATVKWAML
EQVRNPTPCFKEVVHRHNWLKRHHILRQCEHWIAEMESYCNDKRTGRTIAHSTLALKRHY
NQLRE-----------EYAKMKPPEGLEEEEEG--D-IDPKGKQYQTDNSLNTS------
--------------------------------ASIGDLE---------------------
-------------------AAVAGP-STSQTDP-----------------CNNI------
--
>XP_013070198.1 PREDICTED: phosphatase and actin regulator 4-B-like [Biomphalaria glabrata]
------------------------------------------------------------
------------------------------------------------------------
------------------------------------------------------------
------------------------------------------------------------
------------------------------------------------------------
------------------------------------------------------------
------------------------------------------------------------
------------------------------------------------------------
------------------------------------------------------------
------------------------------------------------------------
------------------------------------------------------------
------------------------------------------------------------
------------------------------------------------------------
------------------------------------------------------------
------------------------------------------------------------
------------------------------------------------------------
------------------------------------------------------------
------------------------------------------------------------
------------------------------------------------------------
------------------------------------------------------------
------------------------------------------------------------
------------------------------------------------------------
------------------------------------------------------------
------------------------------------------------------------
------------------------------------------------------------
-----MPIR---------------------------------------------------
------------------------------------------------------------
--------------------------------------GPCP------------------
------------------------------------------------------------
------------------------------------------------------------
------------------------------------------------------------
------------------------------------------------------------
------------------------------------------------------------
------------------------------------------------------------
------------------------------------------------------------
------------------------------------------------------------
------------------------------------------------------------
-----------------------------HAVGDIPW-----------------------
------------------------------------------------------------
-----KWFSD----------------------------KKW-------------------
-----R----------------------------E-----------------KTFRN---
------------------------------------------------------------
-----QLN----------------------------------------------------
-----HA---------------K----------------------LAE------------
----------D-----G-----------------------FLY-----------------
-----I---------------------------------ESEN---------TIMCY---
-----YCNL--------------------------------------CMS----------
------------------PSD--------------------------------NVE----
-------QV-------------H----------------------------------R--
------------------LKSPE------------C------------------------
-TG--------------------L-S-----------TS---------------------
------------LARESSP--QAQRI------------PPTS----SAAASN--------
---------------------------------------------------ERPSQ----
--------------------------------PRSTTDSSTSQIAPPT------------
-------LVSDDVDSYHYAVSRPHPSV------IEPHCPHQPNN----------------
---------------------------------------QP-------------------
---------------------------------------ETSVNQPLPQ-----------
------ISQLNPPVNQ------------------------------------------PH
-SPVNELLTSVS-PPL--------------------------PPVNPPPPPVNPPLPLVN
PPLP-------------------------------------------------QVNPPPP
PVNPP-------------------------------------------------------
------------------LPQV--------NPPL--------------------------
----------------------------------------PQVNPP------------LP
QVNPPPPPVNFPPPPV--------------------------------------------
----------------------------NPPLPPVN-PP---------------------
----------------------PP------------------------------------
------------PVNPP-------------------------------------------
---LPPISELVTSVSPPL------------------------------------------
-LPVN-------PPLPPISELIT-------------------------------------
S-VSPVNPPLPPVN-----------QSEPHR------------ESPL-------------
--------TGNENN------HLFLEN----------------------------------
-----------NQR------RDQR------------------------SP----------
------------------------------------------------------------
NYTE--------------------------------------------------------
----L-----------------------------------------GI------------
------------------------------------------------------------
--------------------------------------ITERPK----------------
-------------------------R----------------------NE----------
----------Y------------------AL-------------------------TVER
------------------LRSF----D------------------NW-------------
------------------------------------------------------------
------------------------------------------------------------
------------------------------------------------------------
--------------------------------------------P-R--DHH--------
------------------------------------------------------------
------------------------------------------------------------
------------------------------------------------------------
------------------------------------------------------------
------------------------------------------------------------
-------------------------------------------------------I----
------------------------------------------------------------
------------------------------------------------------------
------------------------------------------------------------
------------------------------------------------------------
------------------------------------------------------------
------------------------------------------------------------
--------------------------------------------KVND------------
-------------LVEA-------------------------------------------
------------------GFY---------------------------------------
--------------------------------------------------Y-----A---
------------------------------------------------------------
------------------------------------------------------------
------------------------------------------------------------
-----------------------------G--------------FG--------------
------D------C-----AR---------------------------------------
----CF----------------YC----------------GG------------------
------------------------------------------------------------
------------------------------------------------------------
------------------------------------------------------------
----------------------------GL----R--N--W-------------------
----------DDQ-----------------------------------------------
------------------------------------------------------------
------------------------------------------------------------
-------------D-----------D----------------------------------
------------------VFVE----HARW------------------------------
------------------------------------------------------------
------------------------------------------------------------
---------------------------------------F--------------------
------------------------------------------------------------
------------------------------------------------------------
------------------------------------------------------------
------------------------------------------------------------
------------------------------------------------------------
--------------------------------------------------PK--------
--------------------------------------------CGFI------------
------------------------------------------------------------
-----------------RQ-----------LM----------------------------
------------------------------------------------------------
-----------------------------G------------------------------
------------------------------------------------------------
----------------------------------------------------------QV
F------VDTV---------------------------------------QE--------
-----LMKT--------------------------------------------E------
-RVI-------------------------SYAMVADKIKRA-------------------
-P-SDFPE------------------------KSETS-----------------------
-----------------------------------QNAAVKAVI-----------EQG--
------------YDK-------------NVVLE---------------------------
-AAKH-------------------------------------------------------
------LKE---------------------------------------------------
------NKKTISADQ---------------------------------------------
----------I----------------IDY------------------------------
-------LLER--NI--------------D------------------------------
------------------------------------------------------------
------------------------------------------------------------
---------V--------------------------------------------------
-------------SLTSSDR-------------------------------------YPS
D-----------------------------------------F-----------------
-------------------------------VET--------------------------
------------------------------------CIQNLD------------------
---------------------------------EVK----------K-------------
-----------VNSD-------------------LRQ-----------------------
------------------------------------------------------------
------QTV---------------------------------------------------
-----------CKI----------------------------------------------
------------------------------------------------------------
--C---------------------------M----D------------------------
------KEV---------------------------------------------------
---------------------AL--------VF----------------------L-PC-
------------------------------------------------------------
---------------------------G-----------------H-------F------
------------------------------------------------------------
-----------------------VC-----------------------------------
------------------------------------------------------------
------------------------------------------------------------
------------------------------------------------------------
------------------------------------------------------------
------------------------------------------------------------
------------------------------------------------------------
------------------------------------------------------------
-------------------------------------------------------CV---
----------------------------------E-------------------------
--C-S--------------------------------QPLK-------------------
----------------N-------------------------------------------
------------------------------------------------------------
------------------C-----------------------------------------
------------------------------------------------------------
------------------------------------------------------------
------------------------------------------------------------
------------------P-----------------------------------------
----------------------------------LC-----------RSL----------
--------IK---------------------GS---------------------------
------------------------------------------------------------
--VRA-----------FLS-----------------------------------------
------------------------------------------------------------
------------------------------------------------------------
--
>XP_013084104.1 PREDICTED: uncharacterized protein LOC106069077 isoform X2 [Biomphalaria glabrata]
------------------------------------------------------------
------------------------------------------------------------
------------------------------------------------------------
------------------------------------------------------------
------------------------------------------------------------
------------------------------------------------------------
------------------------------------------------------------
------------------------------------------------------------
------------------------------------------------------------
------------------------------------------------------------
------------------------------------------------------------
------------------------------------------------------------
------------------------------------------------------------
------------------------------------------------------------
------------------------------------------------------------
------------------------------------------------------------
------------------------------------------------------------
------------------------------------------------------------
------------------------------------------------------------
------------------------------------------------------------
------------------------------------------------------------
------------------------------------------------------------
------------------------------------------------------------
------------------------------------------------------------
------------------------------------------------------------
------------------------------------------------------------
------------------------------------------------------------
------------------------------------------------------------
------------------------------------------------------------
------------------------------------------------------------
------------------------------------------------------------
------------------------------------------------------------
------------------------------------------------------------
------------------------------------------------------------
------------------------------------------------------------
------------------------------------------------------------
------------------------------------------------------------
------------------------------------------------------------
------------------------------------------------------------
------------------------------------------------------------
----------------------------------M-------------------------
------------------------------------------------------------
------------------------------------------------------------
---------------------------AL----------------FTQ------------
----------AK----A-------------------------------------------
------------------------------------------D---------SVTCI---
-----FCQS--------------------------------------HKN----------
---------------KWQPTD--------------------------------NIR----
-------ET-------------H----------------------------------R--
------------------ALSCN------------C------------------------
-PM--------------------VTRT---------------------------------
---------------------FCSNI------------PVKANR----------------
------------------------------------------------------------
------------------------------------------------------------
------------------------------------------------------------
------------------------------------------------------------
-----------------------------------------------NHNL---------
------IIQSIAPCII------------------------------------------QQ
-KATCDGLSSASATDQ--------LNT---------------------------------
------------------------------------------------------------
------------------------------------------------------------
--------------IRALTIQA--------TENV--------------------------
------------------------------------LQYSPAKNVSN-------------
------------------------------------------------------------
------------------------------------------------------------
----L-----------------AT------------------------------------
-----------VETEKHLSVQI--------------------------------------
-----GSHKDTAELARVAPKK---------------------------------------
------------------------------------------------------------
--------------------AYGILQNYTKNLI-------I--SEYFH-----------I
FITKVLTYFIRSSNVK-------------------------L------------------
--------------------ETNA------------------------MP--------KV
KL--------------------------------------------------SLDSDDLT
TTGEKVS-----------------------------------------------------
----M---------------A--RHF----------QSASSSNNYKHIN-----------
-----------------------YCSWL--------------------------------
--------------------------------------SYKKPE--------S-------
-------------------------YVLL-------------------PQDDTSCVKHYD
YYFSYKSNDTYLCPVLPYRNQPVDVYAQLAI---------DYNNSH----------YKNR
------------------LLTF----R------------------GW-------------
------------------------------------------------------------
------------------------------------------------------------
------------------------------------------------------------
--------------------------------------------P---VHHA--------
----------------------------------------------------V-------
------------------------------------------------------------
------------------------------------------------------------
------------------------------------------------------------
------------------------------------------------------------
-------------------------------------------------------S----
------------------------------------------------------------
------------CVL---------------------------------------------
------------------------------------------------------------
------------------------------------------------------------
------------------------------------------------------------
------------------------------------------------------------
------------------------------------------------------------
-------------LAQN-------------------------------------------
------------------GLV---------------------------------------
--------------------------------------------------FD--------
------------------------------------------------------------
------------------------------------------------------------
------------------------------------------------------------
--------------------------------------------HEV-------------
------DE-----------VS---------------------------------------
----CP----------------AC------------------------------------
------------------------------------------------------------
------------------------------------------------------------
------------------------------------------------------------
----------------------------NF---SRTVQ----------------------
----------EVG-----------------------------------------------
------------------------------------------------------------
-------------------------------------------------HTII-------
-------------S-----------D----------------------------------
--------------------------HRHY------------------------------
------------------------------------------------------------
------------------------------------------------------------
---------------------------------------S--------------------
------------------------------------------------------------
------------------------------------------------------------
------------------------------------------------------------
------------------------------------------------------------
------------------------------------------------------------
--------------------------------------------------PG--------
--------------------------------------------CLLA------------
-------------------------------------SAC--------------------
-----------------QQE----------ST----------------------------
---------------------------------Y--------------------------
-----------------------------N------------------------------
------------------------------------------------------------
----------------------------------------------------------SI
F----NSVTDLAN------------------NQVTNNQVTH---NHEHSSER--------
-----VSASHTGPTT---------------------------------------------
-NNTEAAFPES----------PFIVPTSTTLSSVTTASRGTVAD----------------
------------------------------------------------------------
----------------------------SSRATATAAPISCSLTSIP-------------
----------QPYPK----------P--AIITMC--------------------------
GAADE-----------------------------------------L-------------
------------------------------------------------------------
------QPVSLATSP---------------------------------------------
-------SHQVN---------------LRP------------------------------
------------QNTEGCA---YP-----QNTEG--------------------------
----------------------------C-------------------------------
------------------------------------------------------------
------------------------------AYPQNTE-----------------------
----G-----CAYPQNTEGCAYPQNTEGCAYP-------------------------QNT
EG----------------------------------------------------------
------------------------------------------------------------
----------------------------------CAYPQNTE------------------
---------------------------GCAYPQNTEGCAYPQNT--E-------GCA---
---------YPQNTEG--------CA--------YPQNTEGCA-----------------
----Y----------------------------------------------P--------
------QNT----EG---------------------------------------------
-----------CAY----------------------------------------------
----------------------PQNTEG--------------------------------
--CAYPQ--------------------------NTE------------------------
-GCAYPQNTEGC------------------------------------------------
-------------------------------AYPQN------------------TE-GC-
-------------------------------------------------------AYPQN
TE-------------------------GCA------YPQ------N-------TE-----
------------------------------------------------------------
----------------------GCA-----------------------------------
-------------------------------------Y----------------------
-----PQNTEG-------------------------------------------------
------------------------------------------------------------
------------------------------------------------------------
------------------------------------------------------------
------------------------------------------------------------
------------------------------------------------------------
-------------------------------------------------------CA---
------------------------YPQNT-----E-------------------------
-GC-AYPEGKGNNYSITKSIIPASSGTAASLESA---PSLK-------------------
--------------PEKQKR----------------------------------------
-----------------------------------------------KPT----------
--------------LRDMA-----------------------------------------
------------------------------------------------------------
-----------------------------IQ-----------------------------
------------------------------------------------------------
------------------P-------------------SDVVTKLAD-------------
-----------VTVDDRSTASTMFRENVINDTETVC-----------KQK----------
----ENSLIK--------IRNEDFADLQQRIASI--QMYKRQYSLKALELAEAGFYW---
EDSSTKWVCIS------------------------MDS-------------SVIG-----
--IRV-----------WSTHI-----------------------MVQNPVGNSQVKKMF-
------------------------------------------------------------
------------------------------------------------------------
--
>XP_022287977.1 baculoviral IAP repeat-containing protein 2-like [Crassostrea virginica]
------------------------------------------------------------
------------------------------------------------------------
------------------------------------------------------------
------------------------------------------------------------
-------------------------------------------MME--------------
------------------------------------------------------------
------------------------------------------------------------
------------------------------------------------------------
------------------------------------------------------------
------------------------------------------------------------
---------------DFL------------------------------------------
------------------------------------------------------------
------------------------------------------------------------
------------------------------------------------------------
------------------------------------------------------------
------------------------------------------------------------
------------------------------------------------------------
------------------------------------------------------------
------------------------------------------------------------
------------------------------------------------------------
------------------------------------------------------------
------------------------PLTL--------------------------------
------------------------------------------------------------
------------------------------------------------------------
------------------------------------------------------------
------------------------------------------------------------
------------------------------------------------------------
------------------------------------------------------------
------------------------------------------------------------
------------------------------------------------------------
------------------------------------------------------------
------------------------------------------------------------
------------------------------------------------------------
------------------------------------------------------------
------------------------------------------------------------
------------------------------------------------------------
------------------------------------------------------------
------------------------------------------------------------
------------------------------------------------------------
---------------------------------------WL-------------------
------------------------------------------------------------
------------------------------------------------------------
------------------------------------------------------------
------------------------------------------------------------
------------------------------------------------------------
------------------------------------------------------------
------------------------------------------------------------
------------------------------------------------------------
------------------------------------------------------------
------------------------------------------------------------
------------------------------------------------------------
------------------------------------------------------------
------------------------------------------------------------
----------------------------------PHPQ----------------------
------------------------------------------------------------
------------------------------------------------------------
------------------------------------------------------------
------------------------------------------------------------
------------------------------------------------------------
------------------------------------------------------------
------------------------------------------------------------
---------------------D--------L-----------------------------
------------------------------------------------------------
------------------------------------------------------------
--------------------------------------P---------------------
----------------------LS------------------------------------
------------------------------------------------------------
-------------AQNQN------------------------------------------
----S-------AAAI--------------------------------------------
----AHPAPES-------------------K------------EAQL-------------
------------------------------------------------------------
-----------EAL------KK--------------------------DP----------
------------------------------------------------------------
------------------------------------------------------------
----M-----------------------------------------GI------------
------------------------------------------------------------
--------------------------------------NFDRPK----------------
-------------------------Y----------------------PT----------
----------Y------------------AI-------------------------LAVR
------------------ISSF----T------------------AW-------------
------------------------------------------------------------
------------------------------------------------------------
------------------------------------------------------------
--------------------------------------------P-A--SMT--------
------------------------------------------------------------
------------------------------------------------------------
------------------------------------------------------------
------------------------------------------------------------
------------------------------------------------------------
-------------------------------------------------------Q----
------------------------------------------------------------
------------------------------------------------------------
------------------------------------------------------------
------------------------------------------------------------
------------------------------------------------------------
------------------------------------------------------------
--------------------------------------------TPRD------------
-------------MAIA-------------------------------------------
------------------GFF---------------------------------------
--------------------------------------------------F-----A---
------------------------------------------------------------
------------------------------------------------------------
------------------------------------------------------------
-----------------------------G--------------YG--------------
------D------Y-----TR---------------------------------------
----CF----------------FC----------------GG------------------
------------------------------------------------------------
------------------------------------------------------------
------------------------------------------------------------
----------------------------GL----R--N--W-------------------
----------EPG-----------------------------------------------
------------------------------------------------------------
------------------------------------------------------------
-------------D-----------D----------------------------------
------------------SWVE----HARW------------------------------
------------------------------------------------------------
------------------------------------------------------------
---------------------------------------F--------------------
------------------------------------------------------------
------------------------------------------------------------
------------------------------------------------------------
------------------------------------------------------------
------------------------------------------------------------
--------------------------------------------------PK--------
--------------------------------------------CAFV------------
------------------------------------------------------------
-----------------RQ-----------NR----------------------------
------------------------------------------------------------
-----------------------------G------------------------------
------------------------------------------------------------
----------------------------------------------------------QD
F------IDLV--------------------------QRR---------AAE--------
-----LEEQR------------------------------------------NE------
-QSTG-----------------------------NTQTTTN-------------------
-TNTGEELSE----------------------QAKEEKV---------------------
----------------------------------MRSPAVTTIK-----------EMG--
------------YSE-------------DRIKA---------------------------
-AIFT-------------------------------------------------------
------LKQRL-------------------------------------------------
--PKGKHK--VSAHD---------------------------------------------
----------I----------------LEV------------------------------
-------IFEL--NQ--------------SESSSPINQSE-SVA----------------
------------------------------------------------------------
------------------------------------------------------------
-----------------------------------EN-----------------------
----------SSINTGQSN-SVMENSAYYS--------------GGHSNLSEERKLQSAN
DS-DSAEAANSEKE----------------------------AED---------------
--------------------------------EAS-------------------------
------------------------------GLIPNPIFDELT------------------
---------------------------------SLK----------M-------------
-----------ENSS-------------------LKD-----------------------
------------------------------------------------------------
------QIL---------------------------------------------------
-----------CKI----------------------------------------------
------------------------------------------------------------
--C---------------------------M----E------------------------
------KNV---------------------------------------------------
---------------------SI--------AF----------------------L-PC-
------------------------------------------------------------
---------------------------G-----------------H-------L------
------------------------------------------------------------
-----------------------AC-----------------------------------
------------------------------------------------------------
------------------------------------------------------------
------------------------------------------------------------
------------------------------------------------------------
------------------------------------------------------------
------------------------------------------------------------
------------------------------------------------------------
-------------------------------------------------------CE---
----------------------------------D-------------------------
--C-S--------------------------------PAMR-------------------
----------------K-------------------------------------------
------------------------------------------------------------
------------------C-----------------------------------------
------------------------------------------------------------
------------------------------------------------------------
------------------------------------------------------------
------------------P-----------------------------------------
----------------------------------IC-----------RQF----------
--------VR---------------------GT---------------------------
------------------------------------------------------------
--VKT-----------FLV-----------------------------------------
------------------------------------------------------------
------------------------------------------------------------
--
>XP_022311074.1 death-associated inhibitor of apoptosis 1-like [Crassostrea virginica]
------------------------------------------------------------
------------------------------------------------------------
------------------------------------------------------------
------------------------------------------------------------
------------------------------------------------------------
------------------------------------------------------------
------------------------------------------------------------
------------------------------------------------------------
------------------------------------------------------------
------------------------------------------------------------
------------------------------------------------------------
------------------------------------------------------------
------------------------------------------------------------
------------------------------------------------------------
------------------------------------------------------------
------------------------------------------------------------
------------------------------------------------------------
------------------------------------------------------------
------------------------------------------------------------
------------------------------------------------------------
------------------------------------------------------------
------------------------------------------------------------
------------------------------------------------------------
------------------------------------------------------------
------------------------------------------------------------
-------------METL-------------------------------------------
------------------------------------------------------------
------------------------------------------------------------
------------------------------------------------------------
------------------------------------------------------------
------------------------------------------------------------
------------------------------------------------------------
------------------------------------------------------------
--------------------------------------------V---------------
-----G------------------------------------------------------
------------------------------------------------------------
------------------------------------------------------------
------------------------------------------------------------
------------------------------------------------------------
-----DDVET----------------------------DSG-------------------
-----L----------------------------------------------NFFA----
------------------------------------------------------------
----DGSN----------------------------------------------------
-------------------------S----------------------------------
------------------------------------------------------------
----------N-------------------------------A---------FVRSI---
-----KQQRREEK----------------------------------KYVAA--------
------------------------------------------------------------
-------PV-------------H-------------------------------------
-----------------NIPPPP------------V------------------------
------------------------------------------------------------
------------------------------------------------------------
------------------------------------------------------------
------------------------------------------------------------
------------------------------------------------------------
------------------------------------------------------------
------------------------------------------------------------
------------------------------------------------------------
------------------------------------------------------------
------------------------------------------------------------
------------------------------------------------------------
------------------------------------------------------------
------------------------------------------------------------
------------------------------------------------------------
------------------------------------------------------------
------------------------------------------------------------
------------------------------------------------------------
------------------------------------------------------------
------------------------------------------------------------
------------------------------------------------------------
------------------------------------------------------------
------------------------------------------------------------
------------------------------------------------------------
------------------------------------------------------------
----DSRNT---------------------------------------------------
------------------------------------------------------------
-----------------------------------------LWK----------------
-------------------------Y----------------------PE----------
----------Y------------------RN-------------------------FTER
------------------YQTF----A------------------EW-------------
------------------------------------------------------------
------------------------------------------------------------
------------------------------------------------------------
--------------------------------------------P---------------
------------------------------------------------------------
------------------------------------------------------------
------------------------------------------------------------
------------------------------------------------------------
------------------------------------------------------------
-------------------------------------------------------R----
------------------------------------------------------------
------------------------------------------------------------
---FLKGP----------------------------------------------------
------------------------------------------------------------
------------------------------------------------------------
------------------------------------------------------------
--------------------------------------------STRD------------
-------------LARS-------------------------------------------
------------------GFI---------------------------------------
--------------------------------------------------Y-----TKI-
------------------------------------------------------------
------------------------------------------------------------
------------------------------------------------------------
-----------------------------S------------------------------
------DK-----------VT---------------------------------------
----CF----------------CC----------------GL------------------
------------------------------------------------------------
------------------------------------------------------------
------------------------------------------------------------
----------------------------TF----K--N--W-------------------
----------EPR-----------------------------------------------
------------------------------------------------------------
------------------------------------------------------------
-------------D-----------D----------------------------------
------------------AFDE----HIRW------------------------------
------------------------------------------------------------
------------------------------------------------------------
---------------------------------------S--------------------
------------------------------------------------------------
------------------------------------------------------------
------------------------------------------------------------
------------------------------------------------------------
------------------------------------------------------------
--------------------------------------------------KQ--------
--------------------------------------------CYYA------------
------------------------------------------------------------
-----------------RM-----------------------------------------
------------------------------------------------------------
----------------------------VA------------------------------
------------------------------------------------------------
------------------------------------------------------------
------------------------------------------------------------
------------------------------------------------------------
------------------------------------------------------------
------------------------------------------------------------
------------------------------------------------------------
------------------------------------------------------------
------------------------------------------------------------
------------------------------------------------------------
------------------------------------------------------------
------------------------------------------------------------
------------------------------------------------------------
------------------------------------------------------------
------------------------------------------------------------
------------------------------------------------------------
------------------------------------------------------------
------------------------------------------------------------
------------------------------------------------------------
------------------------------------------------------------
----------------------------------------------S-------------
-----------VK-----------------------------------------------
------------------------------------------------------------
------------------------------------------------------------
------------------------------------------------------------
------------------------------------------------------------
------------------------------------------------------------
------------------------------------------------------------
------------------------------------------------------------
------------------------------------------------------------
------------------------------------------------------------
------------------------------------------------------------
------------------------------------------------------------
------------------------------------------------------------
------------------------------------------------------------
------------------------------------------------------------
------------------------------------------------------------
------------------------------------------------------------
------------------------------------------------------------
------------------------------------------------------------
------------------------------------------------------------
------------------------------------------------------------
------------------------------------------------------------
------------------------------------------------------------
------------------------------------------------------------
------------------------------------------------------------
------------------------------------------------------------
------------------------------------------------------------
------------------------------------------------------------
------------------------------------------------------------
------------------------------------------------------------
------------------------------------------------------------
------------------------------------------------------------
------------------------------------------------------------
------------------------------------------------------------
------------------------------------------------------------
--
>XP_013095353.1 PREDICTED: uncharacterized protein LOC106078852 isoform X1 [Biomphalaria glabrata]
------------------------------------------------------------
------------------------------------------------------------
------------------------------------------------------------
------------------------------------------------------------
------------------------------------------------------------
------------------------------------------------------------
------------------------------------------------------------
------------------------------------------MMASQDDF----------
------------------------------------------------------------
------------------------------------------------------------
------------------------------------------------------------
------------------------------------------------------------
----------------------------------------------------VLQLNDRL
S-----------------------------------------------------------
------------------------------------------------------------
------------------------------------------------------------
------------------------------------------------------------
----------------------------------------------------DAKKAN--
------------------------------------------------------------
--------------------SLPCCLIDR-------------------------------
------------------------------------------------------------
------------------------------------------------------------
------------------------------------------------------------
------------------------------------------------------------
----------------------------------------------------------PV
DQVSNGRADDFFTEAQK-------------------------------------------
------------------------------------------------------------
------------------------------------------------------------
------------------------------------------------------------
------------------------------------QQPNDPTDFNN-------------
------------------------------------------------------------
------------------------------------------------------------
----------------------------------------------------LDQPANNK
DALIHDGR-----------------LCTQDDC----------------------------
------------------------------------------------------------
------------------------------------------------------------
------------------------------------------------------------
---------------------MHTSTS-----LNLQST----------------------
--------------------------------------------------------STLE
TTDDNVELSNTSG-------------------------ENSCNLD---------------
-----RQTEYSVTLQVPVHVFEIRIEVHLEGYDVLHTNL-YCQLISHEEVK-MSFQQDGQ
KDRINQS----------------------LQYFD--------HPGCHS---------LIS
LSLKHLPA----------------------------------------------------
-DVQVDSLL----------LFVKLFS-LLIVKIN-------HRRRL--RTQ---------
----------T-AAVCGTGLIFERPAEIRIQEDTGRCEGHIFI----------A------
-----T-SENLIPNEAEA--RACEVTFSSRAMKYFKVRKLAVDSVEHVSKSGETNTY---
----LKCRTSDMAFVSVLNTIQEKVKMLANDLP------L-------SVKQRLTKT----
-----------ALVISYPHGDEMTM--SYGDCAVIKRKLSDETVDGNRHLWLQNLTASGS
ESPHETVQV-----------LLHTAPT-------------CIGSLGAPIITFK----QNI
ASSVEQDQYSLSIWTHDGVLEPS---------EFGCSSIKACTEDELRLYSGVMVALTSN
QPH--------------------LSS---------VLNTQHN------------------
---------------------GTSRM----------------------------------
------------------------------------------------------------
--------------------------------------------------------L---
------------------------------------------------------------
------------------------------------------------------------
------------------------------------------------------------
------STRQ--------------------------------------------------
-QTQLAEVHNAQ-VSAL-----------Q-------------------------------
------------------------------------------------------------
------------------------------------------------------------
------------------TEVQ--------PQQVQ-------------------------
---------------------------------------VPAHETEVESQQTQL------
------------------------------------------------------------
------------------------PALETEVESQQKHLPA--------------------
--------------------LETE------------------------------------
-----------VESQQTQ------------------------------------------
------------------------------------------------------------
------------------------------------------------------------
-LPALETEVESQQTQ--LPALETEVESQQTQ--LP------VLETEVE------------
------------------------------------------------------------
------------------SQQTQ-------------------------LP----------
------------------------------------------------------ALETEV
ESQQTQLPA-LETEVESQQTEACQLDL-------------------------------QQ
TQETLQEV-----------------------------------RQSGPHHHDLLRPNF--
------------------------------------------------------------
--------------------------------NNLTDREDSGPN----------------
------------------LAIQPPSY----------------------PA----------
----------Y------------------IR-------------------------FEKR
------------------LESF----V------------------GW-------------
------------------------------------------------------------
------------------------------------------------------------
------------------------------------------------------------
--------------------------------------------L-S-GNIL--------
------------------------------------------------------------
------------------------------------------------------------
------------------------------------------------------------
------------------------------------------------------------
------------------------------------------------------------
------------------------------------------------------------
------------------------------------------------------------
------------------------------------------------------------
------------------------------------------------------------
------------------------------------------------------------
------------------------------------------------------------
------------------------------------------------------------
--------------------------------------------SPAT------------
-------------LARN-------------------------------------------
------------------GFF---------------------------------------
--------------------------------------------------Y-----A---
------------------------------------------------------------
------------------------------------------------------------
------------------------------------------------------------
-----------------------------G--------------YS--------------
------D------C-----VR---------------------------------------
----CY----------------YC----------------GI------------------
------------------------------------------------------------
------------------------------------------------------------
------------------------------------------------------------
----------------------------GL----K--S--W-------------------
----------KLG-----------------------------------------------
------------------------------------------------------------
------------------------------------------------------------
-------------D-----------D----------------------------------
------------------VVTE----HQRF------------------------------
------------------------------------------------------------
------------------------------------------------------------
---------------------------------------R--------------------
------------------------------------------------------------
------------------------------------------------------------
------------------------------------------------------------
------------------------------------------------------------
------------------------------------------------------------
--------------------------------------------------PN--------
--------------------------------------------CHFLIKLLA-------
--------------------------------SDFNVRPG-G------------------
-----------------YQ-----------MP----------------------------
------------------------------------------------------------
-----------------------------S------------------------------
------------------------------------------------------------
----------------------------------------------------------QE
E------ILDS------------------------------------HESQE--------
S-AGRISSTCSPRGTAM-------------------------------------------
DNNVV-------------------------------------------------------
------------------------------------------------------------
----------------------------ACLTSSETELKVTLLP------SESPVQIG--
--------------------------CDIVVMQA--------------------------
LVSQPEYS----------------------------------------------------
-----SIDQK--------------------------------------------------
--SEAGEINPNSTDQT--------------------------------------------
------------------------SSSLKTERNA--------------------------
-------LSEG-------------------------------------------------
------------------------------------------------------------
------------------------------------------------------------
------------------------------------------------------------
------------------------------------------------------------
------------------------------------------------------------
------------------------------------------------------------
---------------------------------GPQAVQDIT------------------
-------------------------------VRLLQ----------E-------------
-----------EKKR-------------------LEALMQ--------------------
------------------------------------------------------------
------------------------------------------------------------
-----------CKV----------------------------------------------
------------------------------------------------------------
--C-------------------------------SK------------------------
------NPI---------------------------------------------------
---------------------KS--------LF----------------------L-PC-
------------------------------------------------------------
---------------------------G-----------------D-------L------
------------------------------------------------------------
-----------------------YA-----------------------------------
------------------------------------------------------------
------------------------------------------------------------
------------------------------------------------------------
------------------------------------------------------------
------------------------------------------------------------
------------------------------------------------------------
------------------------------------------------------------
-------------------------------------------------------CQ---
----------------------------------E-------------------------
--C-S--------------------------------GNLS-------------------
----------------H-------------------------------------------
------------------------------------------------------------
------------------C-----------------------------------------
------------------------------------------------------------
------------------------------------------------------------
------------------------------------------------------------
------------------P-----------------------------------------
----------------------------------QC-----------NKK----------
--------IL---------------------AT---------------------------
------------------------------------------------------------
--VTT-----------YFS-----------------------------------------
------------------------------------------------------------
------------------------------------------------------------
--
>XP_009062708.1 hypothetical protein LOTGIDRAFT_146066, partial [Lottia gigantea]
------------------------------------------------------------
------------------------------------------------------------
------------------------------------------------------------
------------------------------------------------------------
------------------------------------------------------------
------------------------------------------------------------
------------------------------------------------------------
------------------------------------------------------------
------------------------------------------------------------
------------------------------------------------------------
------------------------------------------------------------
------------------------------------------------------------
------------------------------------------------------------
------------------------------------------------------------
------------------------------------------------------------
------------------------------------------------------------
------------------------------------------------------------
------------------------------------------------------------
------------------------------------------------------------
------------------------------------------------------------
------------------------------------------------------------
------------------------------------------------------------
------------------------------------------------------------
------------------------------------------------------------
------------------------------------------------------------
--MTIQLERLQTFTT---------------------------------------------
------------------------------------------------------------
------------------------------------------------------------
-----------------------------------------------WPL----------
-------------------------------------GYPDPFILSKL------------
------------------GFYYTGKVDQV-QCCE------------------CSQTIENW
H-----------------------------------------------------------
---------------------------------------------------SKSNPLVEH
-------------------------YKVNNGCVF--------------------------
--------------------VQNYKETLFNFKIS-KSTANL-------------------
------------------------------------------------------------
------------------------------------------------------------
------------------------YASTEKRVRSYSVNNVRL------------------
------------------------------------------------------------
--PSFLSIYSVVMDDGHKSRLNY--------KHCGMTTQLE-------------------
-----R----------------------------L-----------------QTFT----
------------------------------------------------------------
----TWPL----------------------------------------------------
-----GY---------------P--D-PF--------------I-LSK------------
----------L-----G-----------------------FYY-----------------
-----T-GKA--------------------------------D---------QVQCC---
-----ECSQ--------------------------------------TIE----------
---------------NWHSKS--------------------------------NPL----
-------VE-------------H----------------------------------Y--
------------------KVNNG------------C------------------------
-VF--------------------V-Q-----------NY---------------------
------------------------------------------------------------
------------------------------------------------------------
------------------------------------------------------------
------------------------------------------------------------
------------------------------------------------------------
------------------------------------------------------------
------------------------------------------------------------
------------------------------------------------------------
------------------------------------------------------------
------------------------------------------------------------
-------------------------------KET--------------------------
------------------------------------------------------------
------------------------------------------------------------
------------------------------------------------------------
------------------------------------------------------------
------------------------------------------------------------
----------LFNFKI--------------------------------------------
------------------------------------------------------------
------------------------------------------------------------
------------------------------------------------------------
------------------------------------------------------------
----------------------------------------------------------SK
STAN--------------------------------------------------------
----L-------------------------------------------------------
------------------------------------------------------------
------------------------------------------------------------
------------------------------------------------------------
----------Y------------------AS-------------------------TEKR
------------------VRSY----SV--------------NNVRL-------------
------------------------------------------------------------
------------------------------------------------------------
------------------------------------------------------------
--------------------------------------------P-S--FLS--------
------------------------------------------------------------
------------------------------------------------------------
------------------------------------------------------------
------------------------------------------------------------
------------------------------------------------------------
-------------------------------------------------------V----
------------------------------------------------------------
------------------------------------------------------------
------------------------------------------------------------
------------------------------------------------------------
------------------------------------------------------------
------------------------------------------------------------
----------------------------------------------ES------------
-------------LAHA-------------------------------------------
------------------GFY---------------------------------------
--------------------------------------------------Y-----V---
------------------------------------------------------------
------------------------------------------------------------
------------------------------------------------------------
-----------------------------G--------------PG--------------
------D------R-----VK---------------------------------------
----CH----------------SC----------------SV------------------
------------------------------------------------------------
------------------------------------------------------------
------------------------------------------------------------
----------------------------IL----I--E--W-------------------
----------ESI-----------------------------------------------
------------------------------------------------------------
------------------------------------------------------------
-------------D-----------I----------------------------------
------------------PIAE----HYRW------------------------------
------------------------------------------------------------
------------------------------------------------------------
---------------------------------------S--------------------
------------------------------------------------------------
------------------------------------------------------------
------------------------------------------------------------
------------------------------------------------------------
------------------------------------------------------------
--------------------------------------------------PD--------
--------------------------------------------CDYI------------
------------------------------------------------------------
-----------------KQ-----------------------------------------
------------------------------------------------------------
------------------------------------------------------------
------------------------------------------------------------
------------------------------------------------------------
------------------------------------------------------------
------------------------------------------------------------
------------------------------------------------------------
------------------------------------------------------------
------------------------------------------------------------
------------------------------------------------------------
------------------------------------------------------------
------------------------------------------------------------
------------------------------------------------------------
------------------------------------------------------------
------------------------------------------------------------
------------------------------------------------------------
------------------------------------------------------------
------------------------------------------------------------
------------------------------------------------------------
------------------------------------------------------------
------------------------------------------------------------
------------------------------------------------------------
------------------------------------------------------------
------------------------------------------------------------
------------------------------------------------------------
------------------------------------------------------------
------------------------------------------------------------
------------------------------------------------------------
------------------------------------------------------------
------------------------------------------------------------
------------------------------------------------------------
------------------------------------------------------------
------------------------------------------------------------
------------------------------------------------------------
------------------------------------------------------------
------------------------------------------------------------
------------------------------------------------------------
------------------------------------------------------------
------------------------------------------------------------
------------------------------------------------------------
------------------------------------------------------------
------------------------------------------------------------
------------------------------------------------------------
------------------------------------------------------------
------------------------------------------------------------
------------------------------------------------------------
------------------------------------------------------------
------------------------------------------------------------
------------------------------------------------------------
------------------------------------------------------------
------------------------------------------------------------
------------------------------------------------------------
------------------------------------------------------------
------------------------------------------------------------
------------------------------------------------------------
------------------------------------------------------------
------------------------------------------------------------
------------------------------------------------------------
--
>XP_005095296.2 PREDICTED: baculoviral IAP repeat-containing protein 2-like [Aplysia californica]
------------------------------------------------------------
------------------------------------------------------------
------------------------------------------------------------
------------------------------------------------------------
------------------------------------------------------------
------------------------------------------------------------
------------------------------------------------------------
------------------------------------------------------------
------------------------------------------------------------
------------------------------------------------------------
------------------------------------------------------------
------------------------------------------------------------
------------------------------------------------------------
------------------------------------------------------------
------------------------------------------------------------
------------------------------------------------------------
------------------------------------------------------------
------------------------------------------------------------
------------------------------------------------------------
------------------------------------------------------------
------------------------------------------------------------
------------------------------------------------------------
------------------------------------------------------------
------------------------------------------------------------
------------------------------------------------------------
------------------------------------------------------------
------------------------------------------------------------
------------------------------------------------------------
------------------------------------------------------------
------------------------------------------------------------
------------------------------------------------------------
------------------------------------------------------------
------------------------------------------------------------
------------------------------------------------------------
------------------------------------------------------------
------------------------------------------------------------
------------------------------------------------------------
------------------------------------------------------------
------------------------------------------------------------
-------MAS---------------------------ASFME------------------
-----R----------------------------L-----------------RTFH----
------------------------------------------------------------
---SPLPQ------------------------------------NFV-------------
--SLLSN------------------T-PI--------------K-FAE------------
----------A-----G-----------------------WER-----------------
-----A--DNI---------------------------PNASD---------ELI-----
------------------------------------------------------------
------------------------------------------------------------
------------------------------------------------------------
------------------------------------------------------------
------------------------------------------------------------
------------------------------------------------------------
------------------------------------------------------------
------------------------------------------------------------
------------------------------------------------------------
------------------------------------------------------------
------------------------------------------------------------
------------------------------------------------------------
------------------------------------------------------------
------------------------------------------------------------
------------------------------------------------------------
------------------------------------------------------------
------------------------------------------------------------
------------------------------------------------------------
------------------------------------------------------------
------------------------------------------------------------
------------------------------------------------------------
------------------------------------------------------------
------------------------------------------------------------
------------------------------------------------------------
------------------------------------------------EF----------
-NVCIDIGDVHKE-------KSPE------------------------CP----------
----------------------------------------------------------FV
CHFD--------------------------------------------------------
-VGNI-----------------------------------TSEEQRSI------------
------------------------------------------------------------
-------------------------------------LEKERSKHFA-DMN---------
-EGNSS--------VVKQY---SIMY----------------------PE----------
----------F------------------ES-------------------------PTDR
------------------SGTF----D------------------LW-------------
------------------------------------------------------------
------------------------------------------------------------
------------------------------------------------------------
--------------------------------------------P-KILKTM--------
------------------------------------------------------------
------------------------------------------------------------
------------------------------------------------------------
------------------------------------------------------------
------------------------------------------------------------
-------------------------------------------------------F----
------------------------------------------------------------
------------------------------------------------------------
------------------------------------------------------------
------------------------------------------------------------
------------------------------------------------------------
------------------------------------------------------------
--------------------------------------------SLDV------------
-------------MVDA-------------------------------------------
------------------GFY---------------------------------------
--------------------------------------------------C-----T---
------------------------------------------------------------
------------------------------------------------------------
------------------------------------------------------------
-----------------------------G--------------HN--------------
------D------M-----VR---------------------------------------
----CF----------------SC----------------GV------------------
------------------------------------------------------------
------------------------------------------------------------
------------------------------------------------------------
----------------------------EL----F--D--W-------------------
----------MPG-----------------------------------------------
------------------------------------------------------------
------------------------------------------------------------
-------------A-----------D----------------------------------
------------------PLTQ----HARA------------------------------
------------------------------------------------------------
------------------------------------------------------------
---------------------------------------S--------------------
------------------------------------------------------------
------------------------------------------------------------
------------------------------------------------------------
------------------------------------------------------------
------------------------------------------------------------
--------------------------------------------------PS--------
--------------------------------------------CFFL------------
------------------------------------------------------------
-----------------QH-----------NK----------------------------
------------------------------------------------------------
-----------------------------G------------------------------
------------------------------------------------------------
----------------------------------------------------------QE
F------INNA-------------------------------------QQQE--------
-----LVVGVK------------------------------------------Q------
-DSRA-----------------QDLEAAASPTTEIIS-A---T-----------------
-----------------------------PPSATSSTPKPSPPPAGP-------------
-------------------------------RPYLDLESISAAR-----------ARG--
------------YST-------------EQISDA--------------------------
-IITF-------------------------------------------------------
------FYLTCGQFPDS-------------------------------------------
------------------------------------------------------------
--------PLLLG-------------LLKAGTDN--------------------------
----HKTLCDKTQENLD--------------IKS--------------------------
------------------------------------------------------------
------------------------------------------------------------
-------------------------------EVKAKE-----------------------
----------TEIQAKDTEIQAKDTEIQ------------------------------AK
DT----------------------------------------------------------
----------------------------EI------------------------------
----------------------------------QAKERELQRQRFERHWRELAVKTELE
QV----------------------------------------------------------
------------------------------------SHNL--------------------
------------------------------------------------------------
------------------------------------------------------------
------------------------------------------------------------
------------------------------------------------------------
------------------------------------------------------------
------------------------------------------------------------
------------------------------------------------------------
------------------------------------------------------------
------------------------------------------------------------
------------------------------------------------------------
------------------------------------------------------------
------------------------------------------------------------
------------------------------------------------------------
------------------------------------------------------------
------------------------------------------------------------
------------------------------------------------------------
------------------------------------------------------------
------------------------------------------------------------
------------------------------------------------------------
------------------------------------------------------------
------------------------------------------------------------
------------------------------------------------------------
------------------------------------------------------------
------------------------------------------------------------
------------------------------------------------------------
------------------------------------------------------------
------------------------------------------------------------
------------------------------------------------------------
------------------------------------------------------------
------------------------------------------------------------
------------------------------------------------------------
------------------------------------------------------------
------------------------------------------------------------
------------------------------------------------------------
--
>XP_013077124.1 PREDICTED: uncharacterized protein LOC106063335, partial [Biomphalaria glabrata]
--------------------------------------------MLRASITIVSLLL---
------------------------------------------------------------
------------------------------------------------------------
------------------------------------------------------------
------------------------------------------------------------
------------------------------------------------------------
------------------------------------------------------------
------------------------------------------------------------
------------------------------------------------------------
------------------------------------------------------------
------------------------------------------------------------
------------------------------------------------------------
------------------------------------------------------L-----
------------------------------------------------------------
------------------------------------------------------------
------------------------------------------------------------
------------------------------------------------------------
------------------------------------------------------------
------------------------------------------------------------
------------------------YSKENTD-----------------------------
------------------------------------------------------------
------------------------------------------------------------
------------------------------------------------------------
------------------------------------------------------------
------------------------------------------------------------
------------------------------------------------------------
------------------------------------------------------------
------------------------------------------------------------
------------------------------------------------------------
------------------------------------------------------------
------------------------------------------------------------
------------------------------------------------------------
------------------------------------------------------------
------------------------------------------------------------
------------------------------------------------------------
------------------------------------------------------------
------------------------------------------------------------
------------------------------------------------------------
------------------------------------------------------------
NQSKDLSFLP----------------------------EIS-------------------
-----K----------------------------------------------HDRSN---
------------------------------------------------------------
-----F------------------------------------------------------
---VENI------------------T-TL--------------E-L--------------
----------------G-----------------------F-------------------
------------------------------------------------------------
------------------------------------------------------------
------------------AAEISK----HDR-----------------------------
--------V-------------H----------------------FL----------NNL
GNIFILIATNKDV-STRLKKEPQ-ITYQPISYLGLC--FLS------------ANVLKYA
DAF------SVL----------GL------------------------------------
---------------------TSLNISICC-----LIQTLQTHQAVCCVSFL--------
------------------------------------------------------------
---------TLC------------------------------------------------
------------------------------------------------------------
------------------------------------------------------------
------------------------------------------------------------
---------VTLP-----------------------------------------------
-KYTFDTNHKLLLTSRKL----------Q-------------------------------
------------------------------------------------------------
------------------------------------------------------------
--------------------------------------F---------------------
--------------------------------------------HTAKSI----------
------------------------------------------------------------
-----------------------FQNESYRILYFSVIKT---------------------
----LAF-----VI---CFLAFSN------------------------------------
----------LFQCNRDFSLQI--------------------------------------
--KFLNISNNHRTVTKYDAK----------------------------------------
------------------------------------------------------------
------------------------------------------------------------
------------------------------------------------------------
------------------------------------------------------------
------------------------------------------------------------
------------------------------------------------------------
------------------------------------------------------------
------------------------------------------------------------
---------------------------------------FDKNE----------------
-------------------------HI---------------------DNDE-NILKNFM
K------NQHFIN----------------YI------PTQDYLKRHYMTFPIS---SGKR
------------------LASF----R---------------------------------
------------------------------------------------------------
------------------------------------------------------------
------------------------------------------------------------
--------------------------------------------P---LLNS--------
------------------------------------------------------------
------------------------------------------------------------
------------------------------------------------------------
------------------------------------------------------------
------------------------------------------------------------
-------------------------------------------------------E----
------------------------------------------------------------
------------------------------------------------------------
------------------------------------------------------------
------------------------------------------------------------
------------------------------------------------------------
------------------------------------------------------------
-------------------------------------LPDFV--SFTK------------
-------------LSSG-------------------------------------------
------------------GFF---------------------------------------
--------------------------------------------------Y-----P---
------------------------------------------------------------
------------------------------------------------------------
------------------------------------------------------------
-----------------------------G--------------NG--------------
------L------Y-----VK---------------------------------------
----CI----------------GC---------------DNL------------------
------------------------------------------------------------
------------------------------------------------------------
------------------------------------------------------------
------------------------V---EI---NR-FE--N-------------------
----------EPS-----------------------------------------------
------------------------------------------------------------
------------------------------------------------------------
-------------S----------------------------------------------
--------------------------ETYH------------------------------
------------------------------------------------------------
------------------------------------------------------------
---------------------------------------K--------------------
------------------------------------------------------------
------------------------------------------------------------
------------------------------------------------------------
------------------------------------------------------------
------------------------------------------------------------
--------------------------------------------------SA--------
--------------------------------------------CRFIQ-----------
------------------------------------------------------------
-----------------TE-----------SR----------------------------
---------------------------E--------------------------------
------------------------------------------------------------
------------------------------------------------------------
----------------------------------------------------------NS
H-----DISVR-----------------------------------PPSTQD--------
-----VSASSSHR-----------------------------------------------
TDSLY-------------------------------------------------------
------------------------------------------------------------
------------------------------------------------------------
----------------------------QGTDHS--------------------------
------------------------------------------------------------
------------------------------------------------------------
---------PVNSDQ---------------------------------------------
---------------------------LDQ------------------------------
------------------------------------------------------------
-----------------------------V------------------------------
------------------------------------------------------------
------------------------------------------------------------
------------------------------------------------------------
------------------------------------------------------------
------------------------------------------------------------
------------------------------------------------------------
---------------------------------PLTAS--------Q--------I----
------------------------------------------------------------
------------------------------------------------------------
------------------------------------------------------------
------------------------------------------------------------
------------------------------------------------------------
------------------------------------------------------------
------SNE------------------------------------------------PPS
-------------------------------HLP---------------------L-PP-
----------------------------------------------------TN------
---------------------------S--------------------------------
------------------------------------------------------------
-----------------------VY-----------------------------------
------------------------------------------------------------
------------------------------------------------------------
------------------------------------------------------------
------------------------------------PV----------------------
------------------------------------------------------------
------------------------------------------------------------
------------------------------------------------------------
-------------------------------------------------------YS---
----------------------------------D-------------------------
----AV-------------------------------KRLQ-------------------
----------------S-------------------------------------------
------------------------------------------------------------
------------------F-----------------------------------------
------------------------------------------------------------
------------------------------------------------------------
------------------------------------------------------------
------------------A-----------------------------------------
----------------------------------TW------------------------
---------P---------------------AN---------------------------
------------------------------------------------------------
--H-------------FLSI----------------------------------------
------------------------------------------------------------
--------------------------SVLVNAGFFFA-----------------------
--
>XP_011437420.1 PREDICTED: uncharacterized protein LOC105335294 [Crassostrea gigas]
-----------------------------------------MVLMYP-------------
------------------------W----------------------YCTI---------
-------------PYCF-----------------------HLRSNF--------------
--------------------------------------P------------ENDEI----
------------------------------LTC------YDGYLMQHTAH--------KE
SHPSLVLYL-----------KSRPSENLEQKSN-----------------LTDPKNVE--
--NIS--VKTK------------------------KNETSSRNGH---------------
-----------------------------------------ENIENHEQLS----VNSLF
NR---VTY-----------------------------------SSNVT------------
----SDTTTEGFVQHISS--------------------------------FIYGLFHAA-
--------LFYIATCQALRSSTLES-----------------------------------
--ISQSKGSTNKEYDSF-NDKYHDKKTFFE------------------------------
--------LIVYTVS----------------------IILYLEGVFANFAFLGYVINQRF
PKITT---------LVEQRSTTTTTNMRKQYFY----------------------KEPCT
THEFRGKDVN----SLFENTSNKYRITELKQ-------------------DIKQDGDSAC
ATNEESIIESSRNLDIACKIQSKFSNQED--------------------------KHVCK
LELVRGCS---HNDPNITQHPQSAL----------------VKRRYAGIDYEDN-EAIS-
---PIL-------------------------------------------PSTEEE-REET
--------------------------------FLKLI-----------------------
----EGDHEDT------DDDYMHGHLNNESDLRIT-------------ARQDE-------
------------------------QNLSKNELVF----------------TDSISRINAI
D--------NTILVS---------------------------------------------
----------VIDAEENM------------------------------HYHKFYP-----
------------------NKLNSLDQSMS-----------------SDL-----------
----------SIQRDSEVHWSL--------ESSLSSTNTACSKE---PLP----------
--SEFASTQNRNKTA-------------------------------------------RK
TVNGAN------------------------------------------------------
---------------------------------KLSILQRIETSQSVYKKCALTIY----
------------------------------------------------------------
-------------------------------------KPKQKNKLIAK------------
-------------------------------------------------------QVRRF
FH--------------------------------------------KQERKC--------
--QGKNRRILRRIG-------------------------------ACSAFVKYNEP----
------------------------------------------------------------
------VRLICN----------PFFSWQLSSN----------------------------
----------------------------------------------------QIQQEQVT
QNDIAIQESHE-------------------------------------------------
------LSFQRSEQFNSIG-------TLASIFNSFSVE----------------------
------------------------------------------------------------
SSIEDRRYHL----------------------------EWM-------------------
-----R----------------------------L-----------------ASFGG---
------------------------------------------------------------
-----FES----------------------------------------------------
-----D----------------EV-H-AV--------------R-LAR------------
----------N-----G-----------------------WYS-----------------
-----T-GQG--------------------------------D---------QTVCF---
-----SCQR--------------------------------------VHQ----------
---------------HWNRND--------------------------------NPD----
-------NF-------------H-------------------------------------
--------------------DLN------------C------------------------
-SY--------------------I-N-----------RR---------------------
----------------------SNNI------------PI--------------------
------------------------------------------------------PREPS-
---------------------------------------VARD-----------------
-------------GGI--------------------------------------------
------------------------------------------------------------
---------------------------------------SEEIQVT--------------
------GDTFHRDHST---------------------NN---------------SRFPPS
-QGE--QVTTAS-LSA------------Q-N-----------------------------
---------------------------------------------------VASSSVSNS
SSD---------------------------------------------------------
--------------------ST--------LSAV--------------------------
----------------------------------------PSTSDL--------------
------------------------------------------------------------
-----------------------------RSSSNTS-VP---------------------
------------------------------------------------------------
------------------------------------------------------------
-----------------E------------------------------------------
----S-------TDEA--------------------------------------------
----AASLEDT-------------------K------------RAQL-------------
------------------------------------------------------------
-----------EAL------KR--------------------------DP----------
------------------------------------------------------------
------------------------------------------------------------
----M-----------------------------------------GI------------
------------------------------------------------------------
--------------------------------------NFDRPK----------------
-------------------------Y----------------------PS----------
----------Y------------------AI-------------------------LSER
------------------IKSF----S------------------NW-------------
------------------------------------------------------------
------------------------------------------------------------
------------------------------------------------------------
--------------------------------------------P-A--SMT--------
------------------------------------------------------------
------------------------------------------------------------
------------------------------------------------------------
------------------------------------------------------------
------------------------------------------------------------
-------------------------------------------------------Q----
------------------------------------------------------------
------------------------------------------------------------
------------------------------------------------------------
------------------------------------------------------------
------------------------------------------------------------
------------------------------------------------------------
--------------------------------------------TPRD------------
-------------MALA-------------------------------------------
------------------GFF---------------------------------------
--------------------------------------------------Y-----A---
------------------------------------------------------------
------------------------------------------------------------
------------------------------------------------------------
-----------------------------G--------------YG--------------
------D------Y-----TR---------------------------------------
----CF----------------FC----------------GG------------------
------------------------------------------------------------
------------------------------------------------------------
------------------------------------------------------------
----------------------------GL----R--N--W-------------------
----------EAG-----------------------------------------------
------------------------------------------------------------
------------------------------------------------------------
-------------D-----------D----------------------------------
------------------PCVE----HARW------------------------------
------------------------------------------------------------
------------------------------------------------------------
---------------------------------------F--------------------
------------------------------------------------------------
------------------------------------------------------------
------------------------------------------------------------
------------------------------------------------------------
------------------------------------------------------------
--------------------------------------------------SK--------
--------------------------------------------CAFV------------
------------------------------------------------------------
-----------------RQ-----------NK----------------------------
------------------------------------------------------------
-----------------------------G------------------------------
------------------------------------------------------------
----------------------------------------------------------QG
F------IDQV--------------------------LQR---------AAE--------
-----LE----------------------------------------------R------
-QENP-----------------------------TKEDD---------------------
-------------------------------KKVKEEKV---------------------
----------------------------------MQSEAVLCIK-----------RMG--
------------YTD-------------EIIRS---------------------------
-AIDT-------------------------------------------------------
------MKTRL-------------------------------------------------
--PRGKHK--VSAQE---------------------------------------------
----------I----------------LEV------------------------------
-------VFEL--SS--------------SQ--------Q-TVK----------------
------------------------------------------------------------
------------------------------------------------------------
-----------------------------------E------------------------
-----------------------ERDLNTD--------------VGSTEVPQ----TTGD
DN-SEMGASCLDTI----------------------------QDD---------------
------------------------------------------------------------
---------------------------------------ELT------------------
---------------------------------SLE----------L-------------
-----------ENRN-------------------LKG-----------------------
------------------------------------------------------------
------QLM---------------------------------------------------
-----------CMI----------------------------------------------
------------------------------------------------------------
--C---------------------------T----E------------------------
------RNV---------------------------------------------------
---------------------SI--------AF----------------------L-PC-
------------------------------------------------------------
---------------------------G-----------------H-------L------
------------------------------------------------------------
-----------------------TC-----------------------------------
------------------------------------------------------------
------------------------------------------------------------
------------------------------------------------------------
------------------------------------------------------------
------------------------------------------------------------
------------------------------------------------------------
------------------------------------------------------------
-------------------------------------------------------CE---
----------------------------------D-------------------------
--C-A--------------------------------PAMR-------------------
----------------K-------------------------------------------
------------------------------------------------------------
------------------C-----------------------------------------
------------------------------------------------------------
------------------------------------------------------------
------------------------------------------------------------
------------------P-----------------------------------------
----------------------------------IC-----------REF----------
--------VR---------------------GT---------------------------
------------------------------------------------------------
--VKT-----------FLV-----------------------------------------
------------------------------------------------------------
------------------------------------------------------------
--
>XP_009059968.1 hypothetical protein LOTGIDRAFT_94905, partial [Lottia gigantea]
------------------------------------------------------------
------------------------------------------------------------
------------------------------------------------------------
------------------------------------------------------------
------------------------------------------------------------
------------------------------------------------------------
------------------------------------------------------------
------------------------------------------------------------
------------------------------------------------------------
------------------------------------------------------------
------------------------------------------------------------
------------------------------------------------------------
------------------------------------------------------------
------------------------------------------------------------
------------------------------------------------------------
------------------------------------------------------------
------------------------------------------------------------
------------------------------------------------------------
------------------------------------------------------------
------------------------------------------------------------
------------------------------------------------------------
------------------------------------------------------------
------------------------------------------------------------
------------------------------------------------------------
------------------------------------------------------------
------------------------------------------------------------
------------------------------------------------------------
------------------------------------------------------------
------------------------------------------------------------
------------------------------------------------------------
------------------------------------------------------------
------------------------------------------------------------
------------------------------------------------------------
------------------------------------------------------------
------------------------------------------------------------
------------------------------------------------------------
------------------------------------------------------------
------------------------------------------------------------
------------------------------------------------------------
------------------------------------------------------------
-----R----------------------------L-----------------STFSN---
------------------------------------------------------------
-----WPS--------------------------------------N-------------
----------------------RV-H-PV--------------S-LAE------------
----------A-----G-----------------------FIY-----------------
-----L-GTG--------------------------------D---------TVQCV---
-----YCQG--------------------------------------KLS----------
---------------QWENGD--------------------------------DPI----
-------RE-------------H----------------------------------F--
------------------RHFST------------C------------------------
-FY--------------------I------------------------------------
--------LEM----------KMNNS------------ALLT------------------
------------------------------------------------------------
------------------------------------------------------------
------------------------------------------------------------
------------------------------------------------------------
------------------------------------------------------------
------------------------------------------------------------
------------------------------------------------------------
------------------------------------------------------------
------------------------------------------------------------
------------------------------------------------------------
----------------------------------------GTSNAV--------------
------------------------------------------------------------
----------------------------EVTDSCTD-RP---------------------
----------------------HV------------------------------------
------------NTNSS-------------------------------------------
------------------------------------------------------------
------------------------------------------------------------
------------------------------------------------------------
------------------------------------------------------------
-----------SDA------HASN------------------------NP----------
------------------------------------------------------------
TTNN--------------------------------------------------------
------------------------------------------------------------
------------------------------------------------------------
------------------------------------------------------------
-------------------------------------------------K----------
----------Y------------------IT-------------------------MSSR
------------------FETL----K------------------NW-------------
------------------------------------------------------------
------------------------------------------------------------
------------------------------------------------------------
--------------------------------------------A----HLT--------
------------------------------------------------------------
------------------------------------------------------------
------------------------------------------------------------
------------------------------------------------------------
------------------------------------------------------------
-------------------------------------------------------L----
------------------------------------------------------------
------------------------------------------------------------
------------------------------------------------------------
------------------------------------------------------------
------------------------------------------------------------
------------------------------------------------------------
--------------------------------------------TANQ------------
-------------LSLA-------------------------------------------
------------------GFY---------------------------------------
--------------------------------------------------W---------
------------------------------------------------------------
------------------------------------------------------------
------------------------------------------------------------
-----------------------------D--------------EE--------------
-----KK------S-----CK---------------------------------------
----CF----------------RC----------------NV------------------
------------------------------------------------------------
------------------------------------------------------------
------------------------------------------------------------
----------------------------II----T--N--W-------------------
----------QVD-----------------------------------------------
------------------------------------------------------------
------------------------------------------------------------
-------------D-----------D----------------------------------
------------------PFKV----HALK------------------------------
------------------------------------------------------------
------------------------------------------------------------
---------------------------------------S--------------------
------------------------------------------------------------
------------------------------------------------------------
------------------------------------------------------------
------------------------------------------------------------
------------------------------------------------------------
--------------------------------------------------PE--------
--------------------------------------------CSYI------------
------------------------------------------------------------
-----------------SQ-----------VK----------------------------
------------------------------------------------------------
-----------------------------G------------------------------
------------------------------------------------------------
----------------------------------------------------------KQ
F------VADT-------------------------------------------------
------------------------------------------------------------
------------------------------------------------------------
------------------------------------------------------------
------------------------------------------------------------
------------------------------------------------------------
------------------------------------------------------------
------------------------------------------------------------
------------------------------------------------------------
---------------------------VKT------------------------------
------------------------------------------------------------
------------------------------------------------------------
------------------------------------------------------------
--------FVN-------------------------------------------------
------------------------------------------------------------
------------------------------------------------------------
------------------------------------------------------------
------------------------------------------------------------
---------------------------------ALK----------D-------------
-----------ENEK-------------------LRD-----------------------
------------------------------------------------------------
------EKM---------------------------------------------------
-----------CII----------------------------------------------
------------------------------------------------------------
--CT--------------------------I----E------------------------
------PK----------------------------------------------------
---------------------TI--------LI----------------------L-PC-
------------------------------------------------------------
---------------------------A-----------------H-------L------
------------------------------------------------------------
-----------------------VC-----------------------------------
------------------------------------------------------------
------------------------------------------------------------
------------------------------------------------------------
------------------------------------------------------------
------------------------------------------------------------
------------------------------------------------------------
------------------------------------------------------------
-------------------------------------------------------CS---
----------------------------------K-------------------------
--C-A--------------------------------SSLQ-------------------
----------------S-------------------------------------------
------------------------------------------------------------
------------------C-----------------------------------------
------------------------------------------------------------
------------------------------------------------------------
------------------------------------------------------------
------------------P-----------------------------------------
----------------------------------VC-----------RTK----------
--------IM---------------------GT---------------------------
------------------------------------------------------------
--VKT-----------FL------------------------------------------
------------------------------------------------------------
------------------------------------------------------------
--
>XP_013080039.1 PREDICTED: uncharacterized protein LOC106065695 isoform X3 [Biomphalaria glabrata]
------------------------------------------------------------
------------------------------------------------------------
------------------------------------------------------------
------------------------------------------------------------
------------------------------------------------------------
------------------------------------------------------------
------------------------------------------------------------
-------------------------------------------------M----------
------------------------------------------------------------
------------------------------------------------------------
------------------------------------------------------------
------------------------------------------------------------
------------------------------------------------------------
------------------------------------------------------------
------------------------------------------------------------
------------------------------------------------------------
------------------------------------------------------------
------------------------------------------------------------
------------------------------------------------------------
------------------------------------------------------------
------------------------------------------------------------
------------------------------------------------------------
------------------------------------------------------------
------------------------------------------------------------
------------------------------------------------------------
------------------------------------------------------------
------------------------------------------------------------
------------------------------------------------------------
------------------------------------------------------------
---------------------------------------YSPFDYRFV------------
------------------------------------------------------------
------------------------------------------------------------
------------------------------------------------------------
------------------------------------------------------------
------------------------------------------------------------
------------------------------------------------------------
------------------------------------------------------------
---------------------------------NLAT-----------------------
------------------------------------------------------------
------------------------------------------------------------
------------------------------------------------------------
-------------------------------Y----------------------------
------------------------------------------------------------
------------------------------------------------------------
------------------------------------------------------------
------------------------------------------R---------SV------
------------------------------------------------------------
------------------------------------------------------------
------------------------------------------------------------
------------------------------------------------------------
------------------------------------------------------------
--------------------------------------P---------------------
------------------------------------------------------------
------------------------------------------------------------
------------------------------------------------------------
------------------------------------------------------------
------------------------------------------------------------
------------------------------------------------------------
---------------R------------Q-------------------------------
------------------------------------------------------------
------------------------------------------------------------
------------------------------------------------------------
------------------------------------------------------------
------------------------------------------------------------
------------------------------------------------------------
------------------------------------------------------------
------------------------------------------------------------
------------------------------------------------------------
------------------------------------------------------------
------------------------------------------------------------
------------------------------------------------------------
------------------------------------------------------------
------------------------------------------------------------
DRSH--------------------------------------------------------
------------------------------------------------------------
------------------------------------------------------------
------------------------------------------------------------
------------------------------------------------------------
--------------------------------------------------------YSFL
------------------I-----------------------------------------
------------------------------------------------------------
------------------------------------------------------------
------------------------------------------------------------
------------------------------------------------------------
------------------------------------------------------------
------------------------------------------------------------
------------------------------------------------------------
------------------------------------------------------------
------------------------------------------------------------
------------------------------------------------------------
------------------------------------------------------------
------------------------------------------------------------
------------------------------------------------------------
------------------------------------------------------------
------------------------------------------------------------
------------------------------------------------------------
------------------------------------------------------------
-------------LSEA-------------------------------------------
------------------GFY---------------------------------------
--------------------------------------------------Y-----L---
------------------------------------------------------------
------------------------------------------------------------
------------------------------------------------------------
-----------------------------G--------------NG--------------
------D------L-----IR---------------------------------------
----CD----------------SC----------------GK------------------
------------------------------------------------------------
------------------------------------------------------------
------------------------------------------------------------
----------------------------IN----D--F--L-------------------
----------SVE-----------------------------------------------
------------------------------------------------------------
------------------------------------------------------------
-------------D----------------------------------------------
--------------------KP----HSAT------------------------------
------------------------------------------------------------
------------------------------------------------------------
---------------------------------------Y--------------------
------------------------------------------------------------
------------------------------------------------------------
------------------------------------------------------------
------------------------------------------------------------
------------------------------------------------------------
--------------------------------------------------HNE-------
-------------------------------------------GCARV------------
------------------------------------------------------------
-----------------TT-----------ST----------------------------
------------------------------------------------------------
-----------------------------D------------------------------
------------------------------------------------------------
----------------------------------------------------------ES
R-----QNNPA----------------------------------PEF--RE--------
L----LSTSN-------------------PT-MYQ-------QVQQN--INNSTQ-----
-DEI--------RQSNAAS-----QSSELQSNSITHQNLVV-------------------
-------------------AQSIDISLPVEVLRQRGTHIDGAQ-----------------
-----------------------QGPTSTASGETK--PNLDATE--------TTESPQ--
------------HHNTDAQYRD------ESI-----------------------------
------------------------------------------------------------
-----NIGQES-------------------------------------------------
------------------------------------------------------------
------------------------------------------------------------
------------------------------------------------------------
------------------------------------------------------------
------------------------------------------------------------
------------------------------------------------------------
------------------------------------------------------------
------------------------------------------------------------
------------------------------------------------------------
-----------------------------------------M------------------
---------------------------------TAQ----------E-------------
-----------ESES-------------------SRKQ----------------------
---QIRAMWSHDTHGITCRAPSFDIQIRRDFSNQETRLRSFRQWTGYHILDPGDLSLFYY
LK----------------------------------------------------------
------------------------------------------------------------
------------------------------------------------------------
------------------------------------------------------------
------------------------------------------------------------
------------------------------------------------------------
------------------------------------------------------------
------------------------------------------------------------
------------------------------------------------------------
------------------------------------------------------------
------------------------------------------------------------
------------------------------------------------------------
------------------------------------------------------------
------------------------------------------------------------
------------------------------------------------------------
------------------------------------------------------------
------------------------------------------------------------
------------------------------------------------------------
------------------------------------------------------------
-------------------------------------GQVI-------------------
----------------M-------------------------------------------
------------------------------------------------------------
------------------------------------------------------------
------------------------------------------------------------
------------------------------------------------------------
------------------------------------------------------------
------------------------------------------------------------
------------------------------------------------------------
------------------------------------------------------------
------------------------------------------------------------
------------------------------------------------------------
------------------------------------------------------------
------------------------------------------------------------
--
>XP_025081469.1 baculoviral IAP repeat-containing protein 5-like [Pomacea canaliculata]
------------------------------------------------------------
------------------------------------------------------------
------------------------------------------------------------
------------------------------------------------------------
------------------------------------------------------------
------------------------------------------------------------
------------------------------------------------------------
------------------------------------------------------------
------------------------------------------------------------
------------------------------------------------------------
------------------------------------------------------------
------------------------------------------------------------
------------------------------------------------------------
------------------------------------------------------------
------------------------------------------------------------
------------------------------------------------------------
------------------------------------------------------------
------------------------------------------------------------
------------------------------------------------------------
-------------------------MADH-------------------------------
------------------------------------------------------------
------------------------------------------------------------
------------------------------------------------------------
------------------------------------------------------------
------------------------------------------------------------
------------------------------------------------------------
------------------------------------------------------------
------------------------------------------------------------
------------------------------------------------------------
------------------------------------------------------------
------------------------------------------------------------
------------------------------------------------------------
------------------------------------------------------------
------------------------------------------------------------
------------------------------------------------------------
------------------------------------------------------------
------------------------------------------------------------
-----------------------------DEIDDY-------------------------
------------------------------------------------------------
------------------------------------------------------------
------------------------------------------------------------
------------------------------------------------------------
------------------------------------------------------------
------------------------------------------------------------
----------------------------------------FMH-----------------
------------------------------------------------------------
------------------------------------------------------------
------------------------------------------------------------
------------------------------------------------------------
------------------------------------------------------------
------------------------------------------------------------
------------------------------------------------------------
------------------------------------------------------------
------------------------------------------------------------
------------------------------------------------------------
------------------------------------------------------------
------------------------------------------------------------
------------------------------------------------------------
------------------------------------------------------------
------------------------------------------------------------
------------------------------------------------------------
------------------------------------------------------------
------------------------------------------------------------
------------------------------------------------------------
------------------------------------------------------------
------------------------------------------------------------
------------------------------------------------------------
------------------------------------------------------------
------------------------------------------------------------
------------------------------------------------------------
------------------------------------------------------------
------------------------------------------------------------
------------------------------------------------------------
------------------------------------------------------------
------------------------------------------------------------
------------------------------------------------------------
------------------------------------------------------------
------------------------------------------------------------
------------------------------F-------------------------KDHR
------------------LKTF----K------------------NW-------------
------------------------------------------------------------
------------------------------------------------------------
------------------------------------------------------------
--------------------------------------------P-FEDGSC--------
------------------------------------------------------------
------------------------------------------------------------
------------------------------------------------------------
------------------------------------------------------------
------------------------------------------------------------
-------------------------------------------------------C----
------------------------------------------------------------
------------------------------------------------------------
------------------------------------------------------------
------------------------------------------------------------
------------------------------------------------------------
------------------------------------------------------------
--------------------------------------------A-EK------------
-------------LADA-------------------------------------------
------------------GFY---------------------------------------
--------------------------------------------------H-----IA--
------------------------------------------------------------
------------------------------------------------------------
------------------------------------------------------------
---------------------------TDQ--------------SP--------------
------D------A-----TR---------------------------------------
----CF----------------AC----------------YK------------------
------------------------------------------------------------
------------------------------------------------------------
------------------------------------------------------------
----------------------------EL----D--G--W-------------------
----------EPN-----------------------------------------------
------------------------------------------------------------
------------------------------------------------------------
-------------D-----------D----------------------------------
------------------PWHE----HKKH------------------------------
------------------------------------------------------------
------------------------------------------------------------
---------------------------------------S--------------------
------------------------------------------------------------
------------------------------------------------------------
------------------------------------------------------------
------------------------------------------------------------
------------------------------------------------------------
--------------------------------------------------PS--------
--------------------------------------------CAFL------------
------------------------------------------------------------
-----------------KM-----------GM----------------------------
------------------------------------------------------------
-----------------------------A------------------------------
------------------------------------------------------------
------------------------------------------------------------
----------V---------------------------------------EE--------
-----MTVQ---------------------------------------------------
-----------------------------ELMKLEI------------------------
------------------------------------------------------------
------------------------------------------------------------
------------------------------------------------------------
-KRQA-------------------------------------------------------
------CKM---------------------------------------------------
------------------------------------------------------------
------------------------------------------------------------
------------------------------------------------------------
------------------------------------------------------------
------------------------------------------------------------
------------------------------------------------------------
----------------TKAV----------------------------------------
------------------------------------------------------------
------------------------------------------------------------
-------------------------------------DAKIK------------------
---------------------------------EFE----------L-------------
-----------QCEE-------------------VRKEMK--------------------
------------------------------------------------------------
------ALL---------------------------------------------------
------------------------------------------------------------
------------------------------------------------------------
------------------------------------------------------------
------------------------------------------------------------
------------------------------------------------------------
------------------------------------------------------------
------------------------------------------------------------
------------------------------------------------------------
------------------------------------------------------------
------------------------------------------------------------
------------------------------------------------------------
------------------------------------------------------------
------------------------------------------------------------
------------------------------------------------------------
------------------------------------------------------------
------------------------------------------------------------
------------------------------------------------------------
------------------------------------------------------------
------------------------------------------------------------
------------------------------------------------------------
------------------------------------------------------------
------------------------------------------------------------
------------------------------------------------------------
------------------------------------------------------------
------------------------------------------------------------
------------------------------------------------------------
------------------------------------------------------------
------------------------------------------------------------
------------------------------------------------------------
------------------------------------------------------------
------------------------------------------------------------
------------------------------------------------------------
--
>XP_021348755.1 putative inhibitor of apoptosis [Mizuhopecten yessoensis]
-------------------------------------------MTINPP-----------
------------------VE------------------------GCYLFQN---------
------------------------------------------------------------
------------------------------------------------------------
------------------------------------------------------------
------------------------------------------------------------
------------------------------------------------------------
------------------------------------------------------------
------------------------------------------------------------
------------------------------------------------------------
------------------------------------------------------------
------------------------------------------------------------
------------------------------------------------------------
------------------------------------------------------------
------------------------------------------------------------
------------------------------------------------------------
------------------------------------------------------------
---------------------------------------------------------QSL
------------------------------------------------------------
-----------------GNESMKSKMADQ-------------------------------
------------------------------------------------------------
------------------------------------------------------------
------------------------------------------------------------
------------------------------------------------------------
------------------------------------------------------------
------------------------------------------------------------
------------------------------------------------------------
------------------------------------------------------------
------------------------------------------------------------
------------------------------------------------------------
------------------------------------------------------------
------------------------------------------------------------
------------------------------------------------------------
------------------------------------------------------------
------------------------------------------------------------
------------------------------------------------------------
------------------------------------------------------------
------------------------------------------------------------
------------------------------------------------------------
----------------------------------------S-------------------
-----R----------------------------L-----------------ASFYS---
------------------------------------------------------------
-----YPY----------------------------------------------------
-----PS---------------EV-G-AF--------------V-LAE------------
----------A-----G-----------------------FHY-----------------
-----E-GQN--------------------------------D---------EVVCR---
-----QCGL--------------------------------------RYS----------
---------------GWQKGN--------------------------------DPK----
-------CI-------------H----------------------------------L--
------------------KKSPN------------C------------------------
-PF--------------------FQT-----------SESEAG-----------------
---------------IDGDNSEK--A------------LM--------------------
------------------------------------------------------------
------------------------------------------------------------
------------------------------------------------------------
--------SGACG-----------------------------------------------
------------------------------------GANDTSVERGTEDK----------
----------------------------------------------------------MQ
-QHSNTNKYPAD-IGF------------Q-D-----------------------------
------------------------------------------------------------
------------------------------------------------------------
------------------SNL---------------------------------------
------------------------------------------------------------
------------------------------------------------------------
-------------------------------------TE---------------------
----------------------AT------------------------------------
------------KEILKP------------------------------------------
----TNELESSVKIQNQ-----------------------------------------SG
EDAGQ-N----KPDNSMKEENMA-------------------------------------
NAPAQSRIAKSMYD---------KETQLEQH------------QAEH-------------
------------------------------------------------------------
-------VSSPEDT------A---------------------------PSDETQ------
------------------------------------------------------------
TVESRD------QSG-R-------------------------------------------
--GNMYNTSHDSI-------------------SH---TRTNETSTGTL------------
------------------------------------------------------------
--------------------------------------ETVSPK----------------
-------------------------Y----------------------EQ----------
----------F------------------SV-------------------------LATR
------------------LNSY----R------------------HW-------------
------------------------------------------------------------
------------------------------------------------------------
------------------------------------------------------------
--------------------------------------------P-K--HLK--------
------------------------------------------------------------
------------------------------------------------------------
------------------------------------------------------------
------------------------------------------------------------
------------------------------------------------------------
-------------------------------------------------------Q----
------------------------------------------------------------
------------------------------------------------------------
------------------------------------------------------------
------------------------------------------------------------
------------------------------------------------------------
------------------------------------------------------------
--------------------------------------------RPED------------
-------------LAKA-------------------------------------------
------------------GLF---------------------------------------
--------------------------------------------------Y---------
------------------------------------------------------------
------------------------------------------------------------
------------------------------------------------------------
----------------------------EG--------------TN--------------
------D------Y-----VR---------------------------------------
----CF----------------HC----------------AG------------------
------------------------------------------------------------
------------------------------------------------------------
------------------------------------------------------------
----------------------------GL----R--E--W-------------------
----------DPE-----------------------------------------------
------------------------------------------------------------
------------------------------------------------------------
-------------D-----------D----------------------------------
------------------PFYE----HARW------------------------------
------------------------------------------------------------
------------------------------------------------------------
---------------------------------------F--------------------
------------------------------------------------------------
------------------------------------------------------------
------------------------------------------------------------
------------------------------------------------------------
------------------------------------------------------------
--------------------------------------------------PF--------
--------------------------------------------CPFM------------
------------------------------------------------------------
-----------------KL-----------IK----------------------------
------------------------------------------------------------
-----------------------------G------------------------------
------------------------------------------------------------
----------------------------------------------------------DK
Y------IMGV---------------------------------------QS--------
-----GTIKPPDV-----------------------------------------------
---------------------------Q-----RDES-----------------------
---------------------------------RQEIDM---------------------
----------------------------------FEHPAVLSVM-----------ELG--
------------YNK-------------AILTK---------------------------
-AITA-------------------------------------------------------
------YRKR--------------------------------------------------
------HGTDLCAEK---------------------------------------------
----------L----------------LPI------------------------------
-------VWEI-EENDDM--------DVIPEDDI--------------------------
------------------------------------------------------------
------------------------------------------------------------
------------------------------------T-----------------------
----------ETKQADHNQEE--------------------------------RECESTS
E--DTELTK---------------------------------------------------
------------------------------------------------------------
--------------------------------------KGID------------------
---------------------------------ELT----------E-------------
-----------ENQE-------------------LRE-----------------------
------------------------------------------------------------
------QKI---------------------------------------------------
-----------CKV----------------------------------------------
------------------------------------------------------------
--C---------------------------L----D------------------------
------EEA---------------------------------------------------
---------------------SI--------VF----------------------L-PC-
------------------------------------------------------------
---------------------------G-----------------H-------L------
------------------------------------------------------------
-----------------------VT-----------------------------------
------------------------------------------------------------
------------------------------------------------------------
------------------------------------------------------------
------------------------------------------------------------
------------------------------------------------------------
------------------------------------------------------------
------------------------------------------------------------
-------------------------------------------------------CP---
----------------------------------M-------------------------
--C-A--------------------------------SALR-------------------
----------------K-------------------------------------------
------------------------------------------------------------
------------------C-----------------------------------------
------------------------------------------------------------
------------------------------------------------------------
------------------------------------------------------------
------------------P-----------------------------------------
----------------------------------VC-----------RTY----------
--------IR---------------------GT---------------------------
------------------------------------------------------------
--VKA-----------IIS-----------------------------------------
------------------------------------------------------------
------------------------------------------------------------
--
>XP_013084125.1 PREDICTED: uncharacterized protein LOC106069091 isoform X1 [Biomphalaria glabrata]
------------------------------------------------------------
------------------------------------------------------------
------------------------------------------------------------
------------------------------------------------------------
------------------------------------------------------------
------------------------------------------------------------
------------------------------------------------------------
-------------------------------------------MATKR------------
------------------------------------------------------------
------------------------------------------------------------
------------------------------------------------------------
------------------------------------------------------------
------------------------------------------------------------
------------------------------------------------------------
------------------------------------------------------------
------------------------------------------------------------
------------------------------------------------------------
------------------------------------------------------------
------------------------------------------------------------
------------------------------------------------------------
------------------------------------------------------------
------------------------------------------------------------
------------------------------------------------------------
------------------------------------------------------------
------------------------------------------------------------
------------------------------------------------------------
------------------------------------------------------------
------------------------------------------------------------
------------------------------------------------------------
---------------------------------------VDVLNWIFSV-----------
------------------------------------------------------------
------------------------------------------------------------
------------------------------------------------------------
------------------------------------------------------------
------------------------------------------------------------
------------------------------------------------------------
------------------------------------------------------------
------------------------------------------------------------
------------------------------------------------------------
------------------------------------------------------------
------------------------------------------------------------
------------------------------------------------------------
-----------------------------------------------------IFMFLKL
------------------------------------------------------------
------------------------------------------------------------
------------------------------------------------------------
----LLCG----------------------------------------------------
------------------------------------------------------------
----------------------H----------------------------------T--
--------------------------------YT----------------------GNKT
RTC--------------------IKH-----------ES---------------------
---------------------DYSKIIVD--KLYSL--PL--------------------
------------------------------------------------------------
-----------------------------------------NHLYVYA------------
------------------------------------------------------------
------------------------------------------------------------
------------------------------------------------------------
------------------------------------------------------------
-------------------------------LILG-------------------------
------------------------------------------------------------
------------------------------------------------------------
------------------------------------------------------------
----------------------------------------P-----IDIPQTSY------
------------------------------------------------------------
------------------------------------------------------------
------------------------------------------------------------
------------------------------------------------------------
------------------------------------------------------------
------------------------------------------------------------
------------------------------------------------------------
------------------------------------------------------------
------------------------------------------------------------
------------------------------------------------------------
DYSI--------------------------------------------------------
------------------------------------------------------------
------------------------------------------------------------
------------------------------------------------------------
------------------------------------------------------------
--------------------------------------------------------YYYR
------------------LASF----R------------------NW-------------
------------------------------------------------------------
------------------------------------------------------------
------------------------------------------------------------
--------------------------------------------P-R--DHP--------
------------------------------------------------------------
------------------------------------------------------------
------------------------------------------------------------
------------------------------------------------------------
------------------------------------------------------------
-------------------------------------------------------V----
------------------------------------------------------------
------------------------------------------------------------
------------------------------------------------------------
------------------------------------------------------------
------------------------------------------------------------
------------------------------------------------------------
--------------------------------------------FASH------------
-------------LAGN-------------------------------------------
------------------GLF---------------------------------------
--------------------------------------------------Y-----V---
------------------------------------------------------------
------------------------------------------------------------
------------------------------------------------------------
-----------------------------D--------------SN--------------
------V------PDTDNFVM---------------------------------------
----CH----------------ACF--------------QTI------------------
------------------------------------------------------------
------------------------------------------------------------
------------------------------------------------------------
----------------------------SI----S--L----------------------
------------------------------------------------------------
------------------------------------------------------------
------------------------------------------------------------
-------------N-----------D----------------------------------
------------------IVEV----HRIN------------------------------
------------------------------------------------------------
------------------------------------------------------------
---------------------------------------S--------------------
------------------------------------------------------------
------------------------------------------------------------
------------------------------------------------------------
------------------------------------------------------------
------------------------------------------------------------
--------------------------------------------------PD--------
--------------------------------------------CPFL------------
------------------------------------------------------------
------------------------------------------------------------
------------------------------------------------------------
------------------------------------------------------------
------------------------------------------------------------
------------------------------------------------------------
---------------------------------------------SRLEELN--------
E----VTREESSAS--------------------------------------IHE-----
--------------------------------ALAQEIRVE----------------E-P
SWISTFNTEPNSNR---NHQALITLPLPTNS---ESLHISGPVSS---LAVDGQP-----
-------------------------ANSSANSQTNNSPSVSGV-----------------
------------------------------------------------------------
------------------------------------------------------------
-----TVSRSM-------------------------------------------------
-----------QMNN---------------------------------------------
---------------------------VQP------------------------------
------------------------------------------------------------
------------------------------------------------------------
------------------------------------------------------------
------------------------------------------------------------
------------------------------------------------------------
------------------------------------------------------------
------------------------------------------------------------
------------------------------------ATSATA------------------
---------------------------------ETQ----------D-------------
-----------AHQD-------------------IGHD----------------------
------------------------------------------------------------
--------M---------------------------------------------------
----------RTGSITT-------------------------------------------
-----------------------------------------------------------R
LAC---------------------------------------------------------
------LPLLY-------------------------------------------------
-------------------LKH--------------------------------------
------------------------------------------------------------
---------------------------------------------H-------Y------
------------------------------------------------------------
-----------------------NL-----------------------------------
------------------------------------------------------------
------------------------------------------------------------
------------------------------------------------------------
------------------------------------------------------------
------------------------------------------------------------
------------------------------------------------------------
------------------------------------------------------------
-------------------------------------------------------RQ---
----------------------------------S-------------------------
--Q-Q--------------------------------PDLD-------------------
----------------S-------------------------------------------
------------------------------------------------------------
------------------------------------------------------------
------------------------------------------------------------
------------------------------------------------------------
------------------------------------------------------------
------------------------------------------------------------
-----------------------------------R-----------GPIL---------
-------HVSWEN--------------FCDTGR---------------------------
------------------------------------------------------------
--TT--------------------------------------------------------
------------------------------------------------------------
------------------------------------------------------------
--
>XP_022332916.1 baculoviral IAP repeat-containing protein 6-like isoform X3 [Crassostrea virginica]
--------------------------------------------MAA-TEKQWYVG----
---------------------------------------------EDGCISIGV------
------------------------------------------------------------
------------------------------------------------------------
--------------------------------------------PARAVT----------
------------------------------------------------------------
------------------------------------------------------------
---------------------------------------------YHSALNSIIVSTKEP
S-----------------------------------------------------------
------------------------------------------------------------
------------------------------------------------------------
------------------------------------------------------------
-----------------------------------------------------------V
KIYDVA------------------------------------------------------
------------------------------------------------------------
------------------------------------------------------------
------------------------------------------------------------
---------------------------------------------SGALLQKSNLSANTT
DS----------------------------------------------------------
--------------------IHAMYLPGKDKV----------------------------
------------------VFADDYSVGARNDLRGMLLL----------------------
------------------------------------------------------------
------------------------------------------------------------
------------------------------------------------------------
-----------------------------------------------------------D
TALQTPINKPEDQIKVE-------------------------------------------
------------------------------------------------------------
------------------------------------------------------------
------------------------------------------------------------
----------------------------------------IPLAEAGQFHK---------
--------------------------------------------------ALMNAELPGI
------------------------------------------DHVDEVCKELE--KKIDT
VQEATKGHLKAAKWATICLELP--------------------------------------
------------------------------------------------------------
------------------------------------------------------------
------------------------------------------------------------
------------------------------------------------------------
--------------------FSTLKTVCAGLVNEMKRLSMNNP-----------------
--GLSVAS---AIGDRLNYLLPNNG-------------------------------EGWS
NTVERSMMYS----------------------------EVA-------------------
-----R----------------------------Q-----------------KTFRT---
------------------------------------------------------------
-----WPH-----------M----------------------------------------
-----NYK-----------------W-ALP-------------DPMSQ------------
----------A-----G-----------------------FYHQPN--------------
-----SMGD---------------------------------D---------RAMCF---
-----TCNVCLV------------------------------------------------
---------------CWEPTD--------------------------------EPW----
-------SE-------------H----------------------------------E--
------------------RHSPT------------C------------------------
-PF--------------------V------------KGE---------------------
---------------------YTQNV------------PLAVSYGSQPAKKHGE------
---------------------------------------------------------NEE
KI-----------------------------------VCLSTTATENFVATST-------
--------------------------------INGNIVVWSVD--KILKKYCQFNLDPSC
PVIALKTGLQIERQSTR-----------STGLSEC---VNSIQDEMDARPEERSEK----
--VENGNVPENGGEPSTITTSTSGTSDSVYELP-QEKV-DKSDGHKTR------------
----------NRPCEDVLVKAMCIVRK------PMQEK--SPSEKSAG------------
-AKSSKVKKKSRSKS-------------HPTLFCG------------------VSLRRTK
-------------------------MNLPIEQ---------NNVEQETEEVELMNKVNEV
VSSDS-----PQIISSE------------------EQPICSEEEIVDN-ELLQSTVFIPY
L------------LVLALRDDQ--------RKGSKH------------------------
-------------------------------KERDQKRVLP--TSA-----------SLN
NLNAVPNLGS-------------------------ISMMNHDFTLLDP-------MFDSD
P----------------------DP---VDMLI--GVTP----------GP---------
----------------------VS------------------------------------
----------LTSESS--------------------------------------------
-----TSGGSSSLIDARVPTVSKPTPSKHTK-----------TGSVLQC--------VEL
PFRLQSDR-FEVSSICPTSDGQH----ILVVVSPRE----KCHKLSSNSKS-------SV
ITDSSPSIEASSQSDDIRT-FNSSSTSAQIP------------SESIS------------
------------------------------------------------EM----------
-------------------SDSTEQCL-GGCILLYKYHFGDDYGRLEETPVVTKYLEL--
---A-------------------------ELSVT----------------SAVVLPQEFS
DYQERE-------ED-------SQSSDPL-----VTNSVSSQASQHVPGQAAVTLTNGKL
WLLNLNDLTIVAEIN----PP--EPQ----------EKFVSAAYCTGMERLCVCSAEGKL
HFYQLCEDSPVLSDSGSLID--VP-------DGLCNG-ETPLEPEPS--TSTVDSSESRD
TMDKSSPGTDLLAKKPLTVDNLILLHNLIQFENMMPRFTATVPS---------CW-----
-----T---------EIQQEQQQRRH----------------------PQ----------
----------HLQH------------QGEAT-------------------------QHTR
------------------TWKL----QP-DS-------------STWDEH-------LFE
IVLPRP---------------------CCVGHVDIKFT-LHPMCTSPPDVQITLLKQNA-
-----TTLGRQ-----------------------SNTSHT--------------------
-------------------------AEVDKSIDFNINA-STRSQEENTNSSCPDKPNGRV
TEGINSVLDPDFLEDHNAEILCGPVNLASFLDLSGNSGLITLTSP-QLLTTKPKAFLIHV
KGF-HSKN-DDKN-------------NEKQR----------------------EMRRKSA
SSSST-----QKMMVMKSAFDKD---IFIP-PS-KVKEALTSTAPRPKFADNFRGCDWIQ
EVSVTIRKMKRTQIPKERLQRCTMIENLKFHERLMAAVGLSDGYVFNGI----SLDCYQN
MALDILLWISGVQMNDPLKRAVTKTIPNTLKTYLDSVVRACFIQGTRTTAHKCSRLLAMC
MEQCKKMVDPDMAPSFSYSLLHALLSSFPLLPSAQYAGAIRWFFTMLNRVKCLDITQVSQ
ACSDLLVHTSKQYNERMSPLHALLKSRFGLYGHPFDPDLFDIELPLALK------QT-VP
SVSFTTLSSSGSNSTTTGNTNNNLTAPS-------SSSSVTDELDYYDLFNPPTDKS-QK
VQLEYAKGS----LFGLMEVEPLHFTCHSTSDGTKMERMDTNSSSQNA--SIGTAGLS--
------GTINFGEGIPPQ--------------ATASIGASTLASLSSSMAVTKQHLHELS
SKSY-----PTFK----HKIMHIK---QILSEVGKSLPTD-----GKSATSDHLM-----
----PPTPKSTP--MVITPPLTPPNEIFQ-------------------------------
--------------------------SQGTA---APANDGKPDNNKHFSA---KSALGGL
PNAQTLLQQPPLQVLVIERMHSGARRFVTLDFGKPIVLTDVVIPSCTD------------
-------------LASLSIDVWVQGEELDGQRFVVASDIGMRSLIMTDIMPPVVCRYLKI
TTIGRFGSGSTRSKIPIGAFYGHSCLLPWEWNSYLEQRS---------------------
-SSTSGG--------QSELPT--------QSQLLAQLGIYMSLLEDIQCRY---SLA---
------------------------------------------------------------
-----------------------------------------RTRLESLLAG---------
---------LDGQQFANSHIQYFLKKSKKQ-----------NDEDNKITQCYNDCLQL--
QVQLNLAK-KATER--------LQTAL--G--------------FNVPKTEYSSS-VVER
VRHACTDK-----------LRFVQECLLDVLLSMTTSSPSIPQPPMSLYNLLSPQTAEML
FKNLCVHGTKKIQISCGMLLMRVC----------------GSQ---------------PW
W-----------------------------------------------------------
--------------------------------------------------GGFLGNVL--
---KEFFHSENSQIFPQDRVFVLLLAMGQKSLSGPSAVSIMESLLDMLARV--------L
SPLVT-------EQAGMVDL--------TL----V--G--WILLFLCRSLDHSSV-----
NDDCSKASRKDGE-NS--LPNRWNFIQGDHNSAGHLGANGAKGK-STKLVRGSRLSMQKR
MLTHRQKLMDLQQAQMTFFSNHSDKS-------AQNSSN---------TLLKQQEKEFKK
ELSKYASKHIKDIIQMRRTEVEMLRKMGSKADISS--EADKSNVEEDQEGALLLSKDKTL
KVVKGLMCLLLSMD------FTCNVDLFLITCKVIATVCVSTRPAITLAEAMTQEQLERL
ILLTSNLEFSYGNISWGGPWAG----HAITCLLQDILDGEKF-----------YPAHMDS
G----MSDTREDAAVGGFTTETDES------LPHSVSLPNMEELDTDPDNSVP-------
-------DTPDMELSDSKEESSKMTFDKESSLMVDLLLDDMDYEDETSAKLHAYVTGESA
K----------------PP---------P----PPEQILF----------ESGLPTSSLN
GTL-DMANS--IPVEMEDKKKDVF--------IKKIVDK------ITERERESWMTGSSY
Q-----------------RSSLVAGAQGMSTALDARLEFGLETQAELRLKVMLSLHTEGV
QQAFSHTLPSAPYVGHTM--------SSAPPATDDELSQ------ASASIVQSEVSSAEM
LSSCYNNLLCHLLPQCSNLDSLLQLWLTLNSEGGTD-----------ATGSPM-FDSSRT
PLILLSSSSVATLLEALTAIPSLPISTWVLAFQSLTLTANQRLPSHSDAGE---------
----------ISMIVPMLADPNLISVIKKFLSGTSENGPTASSVQFSMVGPAATKAFYEF
LLRLLVKCPQDHLQKLKELMLKLVYTLSAERGAFHCGLGPLDAQCRFMDFILDQTYENID
ISNAISVIESISSLVHQHILCQEKVSCRSTSENSINARSCFGGLFASFLRGGDSKSS--E
ASRDLLMCSLLKLVNNLIQ-----------IQCSSPRNSR-----LTSAAMDTSTTAEPR
TPT-NISMS---EPVPDSAKLQQALA------------TSTPTPGVRLSDEEKSQQ----
---------TDEQK----TETL-------NTQA------D-QNS-----YITDLILGHSQ
IMCNLIQALSYCNSNTMAMILGS------RGI---SN----NMQETFVGGEPISVGDGIY
QILVTLSRLCSDHRCVIESLYKYLSGSY-GTRIQQSLNKLSEPLLWFILKVLDSARAVSS
FLE-MGGISILCQ-------------------------------NLVNCNCR--------
----IISTNPSLISTIMQNLN-----------------------------GRSR------
LEKKTS-DYEP----------PDGLQNFAPLGSISSGSPTASPAEVLIQAAPPHRRA--R
SAAWSYHFYPDEAWVDLTIQLPFAVLLKEVQIQPHSTSLTTCPSSVS-VELGHDGVTSTP
LCHP------------------LMTSSLAFIKLQFQRPQIATMVTIRLHRARDSMTIGLS
QIML---MGYSAFGDSSAAPQNMFMPNEDYVARSSVRW-IRLLHHCLTAYKE-VEECVAN
AAALTPNLMNTCSALLV--------SPISTVYVPNIEEV------L-LRLGLHSVDMGLA
-LVDNILRSPNNR--DNSA------------------GISMPY-----------------
LGKISGQANESTVEL---------------------------------------------
-------LYQLGIV----QDPGT-RLRVQA------------------------------
-------LLNWLKDSANL---------ALQKSSISSA-----EGYRR-------------
-----IQQELS----P--LPSPAPSHIQC-------------VSAILWQSND---LPVDY
DLG---------------CLITRDLVC--SLYEWSATLKTDSILKQSVDYVLCAM-----
-------CYINPEY----FSQILQWMGIIVTGENSLS-----------------------
------------ASISDDRKD-NNHLHQGSM-T-----------D-DSKDNRHHHRSMTD
DSKEASSAQEG-----EGAEAGSGFVPD--------------FHHITLEDSCLSTLALTC
QSTVAIKQLLDSGFPAVLAQGLFEFCNKVIFQFTENYSPPEGMTDAHKSTCRCDEGGASG
SVLGAMSRTPSDKGL---WITADMVPSVLYFLAKVSSEPLMKDWLGGHEGNIF-------
--------------------WPSL--LTMLCNTPIQ-----STTV-PASVPRE-GIM---
---------TMENRGM------------------IESAAVCFF-----------------
-----TQV----------------------MSCHIMN-----------------------
------QLLFAK------------------------------------------------
---------VLCEVIKEQSSSSKSGQLLGNFPLSGFTRCLFLQALLEDEKILVVLKSS--
----------------------EQNGKFMTS---TKVNNGVYHPSFTGGRDTQVMLVSLH
TTISEV------------------------TSKVTNLSLLPGQFLEKAAEKS----DEIK
------KD-SLS-NYTEMADYLSSSVVAASMAAKEKREKEEKS--------SGKTSLPPR
-PPTRRGRQNAGNSS-----SQI--------QLP-----SFSVCHKTMP--NTS-L-PGE
LTLSQLLQILNQRGLQHGLNVLEFTIKQEAG---KKESSQAEQ--SERD------GWGDL
EE----DPSLTTVSPFLTSLQVFASVGG-----------LALLAEH-------L------
----------------PLLYP---------------------------------------
----------------------EVSRQSVMQESG-----------------LDHMIKNMS
LAAE-------------------------EWSMVEP--------------FPEDFYE-YE
LYQ--PLVSKTTNPP---------------------------------------------
------------------------------------------------------------
-------------------VAMP---------SIPPHS----------------------
------------------------------------------------------------
------------------------------------------------------------
------------------------------------------LVAFGLFL----------
-------------RLPGYADVLLKERK-------------------------KAQCLLRL
VLGVTDDGDGGHILTSPIACSLPTLPFLVLKSLYDSSPLTTDDGVLLRRMSLEIWAIHLI
LACLSVLSHHA----------PRVPVQGFQQEAQLILSAMQSANTPASVP----------
---------VQTQTEEKSQQ-YWAKGTGFGTGSTTSSWDAEQALMRQKSEEEHVACLLQV
LASYINPGG--------DVPKDF--------------ESET----YSFPAE---------
---KSLLPDVMYELLSQSCIVPAISSYLRNDSVLDMARHIPLYRALLELLRGIAVTPSLV
PLLLPLEKDNGP-----------DTATSVGVLLDKMRVCVDTYASRLKTNKAK-------
----NGTGN----LAEEEENEGLAMLIPNIQETARIVKVATERLQKSTE-SETSS---EE
ADKDKSGQAGQASAEKHYMTIMEEEQFGSFEFVLSDCSAVKFTCSHHYENNVKAAGEVSN
ASRTRRLAQEATTLSTSLPLSAGSSVFVRCDEERLDIMKVMITGPSDTPYENGCFEFDVY
FPPDYPTSPPLINLETTGNHTIRFNPN-LYNDGKVCLSVLNTWH--GRPE--EKWNAQTS
SFLQVLVSIQSLILVSEPYFNEP--GYERSRGTPSGTASSREYDAN---IRQATVRWAML
EQLRNPTPCFREVIHKHFWLKRHEVLKQCENWIAEMESYSNDKRTGRTIAHSTLALKKHY
NQLRE-----------EIAKMKPPEGLEDEEGG--ETIDPQGVHFSTDSALSSAMNN---
-----------------------------SQLAIIENLI---------------------
-------------------TDSNSN-SVLEDGF-----------------C---------
--
>XP_021363655.1 E3 ubiquitin-protein ligase XIAP-like isoform X1 [Mizuhopecten yessoensis]
----------------------------------------MAPRLLSALESDSKI-----
---------------------VSWFKL-----------------DSEICDGN--------
------------------------------------------------------------
------------------------------------------------------------
-----------------------------LL-----------------------------
----FGVFGNFD----------------INKHRTSKD-----------------------
--------------------------------LHKNNF----------------------
---------------------------------------GNQLLDLQENMRPV-------
------------------------------------------------------------
------------------------------------------------------------
--------------------------------------------QGSRQN----------
------------------------------------------------------------
---------------------GH-----------------------------DVTSSRRH
SECSS---------SFSRPTYKR-------------------------------------
-----------------SISDGSI------------------------------------
------------------SYCGLHTYSQT-------------------------------
------------------------------------------------------------
------------------------------------------------------------
--------------------------------------D---------------------
-----------------IRLHTHGHLKD--------------------------------
-------------------------CK---KLES----------------TRRL------
------------------------------------------------------------
------------------------------------------------------------
------------------------------------------------------------
------------------------------------------------FS----------
--VFVSLFRN-------------------------------------------------E
[truncated: 5,278,300 more chars]
