# Supplementary material for: The expanded inhibitor of apoptosis gene family in oysters possesses novel domain architectures and may play diverse roles in apoptosis following immune challenge
Source: BMC Genomics. 2022 Mar 12;23:201. doi: 10.1186/s12864-021-08233-6 (PMC8917759; doi:10.1186/s12864-021-08233-6)
Supplement: Supplementary file 19 — Additional file 19: Additional File 4: BIR domain Multiple Sequence Alignment. FASTA file containing Multiple Sequence alignment by MAFFT of individual BIR amino acid sequences from each protein. Sequences are named by their protein accession (XP), followed by which BIR domain the sequence was from (reading from 5′ to 3′), then ending with the gene accession (LOC). Species names for each are given in Supplementary Fig. 1b. [file 12864_2021_8233_MOESM19_ESM.txt]

>XP_011412926.1_BIR1_BIRC7A
--YSSF-S-----D--FKRNCP--ISLMKLSRAGFYY--------D-GSS--DSVTCYQC
NYAYTDIQSSDDPMEIHYKNSPNCNFVKG
>XP_011412926.1_BIR2_BIRC7A
-RLTSF-N-----S--WPKPGI--VSGEKLSKAGFFY--------D-GSK--DQVHCFFC
GGGFKDWEEDVDPWIEHARWFPSCSFVK-
>XP_011413590.1_BIR1_BIRC7B
--ISSY-Q-----Q--WPSYLT--QTPRELSIAGFFY--------V-GYG--DYVRCFFC
GGGLRNWESGDDAWVEHARWFPKCSFLL-
>XP_011416423.1_BIR1_BIRC7B
KRLNTF-K-----N--YPKNAV--KSKEDLAQNGFHY--------I-GDGKDDKVQCVFC
GIIVNNWTKEDDIMSEHRRFSRDC-----
>XP_011416423.1_BIR2_BIRC7B
-RLNSF-R-----D--WKYTKDEKPSPEAIAKAGLFY--------T-GKN--DTTQCWYC
GNLLEEWEPGDEPKHEHDVNFPDCKL---
>XP_011418791.1_BIR1_LOC105321986
ARLRTY-S-----S--WPLNDK--QSKEDLVLCGFFY--------T-GQQ--DIVRCFSC
DIGLAEWDETDNPWSEHARHSPHCKYLKK
>XP_011418791.1_BIR2_LOC105321986
KRFETF-T-----N--WPTTNT--QTPKQVAEAGFYF--------T-GEE--DAVRCHYC
DGGLREWEPGDDPWTEHARWFPFCKFVMK
>XP_011418793.1_BIR1_PIAP
ARLRTY-S-----S--WPLNDK--QSKEDLVLCGFFY--------T-GQQ--DIVRCFSC
DIGLAEWDETDNPWSEHARHSPHCKYLKK
>XP_011418793.1_BIR2_PIAP
KRFETF-T-----N--WPTTNT--QTPKQVAEAGFYF--------T-GEE--DAVRCHYC
DGGLREWEPGDDPWTEHARWFPFCKFVMK
>XP_011421261.1_BIR1_BIRC7
VRVSSF-A-----D--WPSSLT--QTPRDLAVAGFLY--------A-GYG--DYTRCFFC
GGGLRNWEPGDDPWTEHARWFPKCAFVR-
>XP_011423762.1_BIR1_LOC105325768
-RLCSM-H-----D--YPSKQG--PSLLRLAEAGFYY--------E-GNG--DELICFSC
GVRNRNWSYGDSPREIHQRLSPGCKFL--
>XP_011423762.1_BIR2_LOC105325768
ARLGSY-Q-----T--FPRHMK--QHPADMTDAGFYY--------A-GFG--DCCRCFHC
GIGLRNWDPEDNPWIEHARWSAECPYILK
>XP_011423764.1_BIR1_LOC105325768
-RLCSM-H-----D--YPSKQG--PSLLRLAEAGFYY--------E-GNG--DELICFSC
GVRNRNWSYGDSPREIHQRLSPGCKFL--
>XP_011423764.1_BIR2_LOC105325768
ARLGSY-Q-----T--FPRHMK--QHPADMTDAGFYY--------A-GFG--DCCRCFHC
GIGLRNWDPEDNPWIEHARWSAECPYILK
>XP_011427115.1_BIR1_BIRC2
ARAQTF-A-----S--WPLK----EQARKLSEAGFFS--------A-QLD--DLVRCFQC
GVGLRNWDPEDEPWVEHARWMPLCPFVVA
>XP_011427116.1_BIR1_BIRC7A
RRIQRF-K-----N--WTGS----VDPRLLARAGFFY--------T-DRE--DYVICFAC
GIGVKNWDSSCDPWSEHQKYKPKCPFLQ-
>XP_011427116.1_BIR2_BIRC7A
ERLKSF-T-----E-LWPGTEF--QDPVQMANSGFYY--------L-GVC--DHVKSFCC
NIHLRSWCPEDIPIREHSRWSPDCDYVK-
>XP_011428384.1_BIR1_PIAP
-RLRTF-------DHRWPQGVP--VLPQDLAQDGFYY--------T-GLE--DKVQCTHC
GGILSGWCEGDVVALEHRQHFPNCPWVR-
>XP_011428384.1_BIR2_PIAP
ARKASF-K-----G--WPTQIT--QRPEVLTKAGFFY--------L-GEG--DKCKCFYC
GGILWDWEPGDDPWVEHAKWFPDCPWVKL
>XP_011428387.1_BIR1_BIRC7B
-RIVTF-------DQRWPPGVP--VSPRDLAKDGFYY--------T-GLD--DKVQCTHC
GGILSGWCEGDVVALEHRQHFPNCPWVK-
>XP_011428387.1_BIR2_BIRC7B
ARKASF-R-----G--WPTQIT--LRPDDLCKAGFFY--------L-GEG--DKCRCFYC
GNTLLKWDPEDDPLLEHAKWFPDCAWLKL
>XP_011431980.1_BIR1_BIRC7
-RLYTY-K-----D--WNGT----VFAIRLAEEGFFY--------T-GIE--DKVRCYFC
HSEKENWSPGEEVKSVHKKLNANCPLIVN
>XP_011431980.1_BIR2_BIRC7
NRLDTF-R-----E--FPPTAN--VRPNDLARSGFIY--------T-GVG--DRVQCVFC
RGILRDWDLGEKPHIEHKNKFPRCPFILG
>XP_011431980.1_BIR3_BIRC7
--LTSF-N-----N--WPQYKH--QTPQQLAAAGFFY--------A-GFG--DNVKCFYC
DGGLRNWEPGDDPWSEHARWFPRCSFVR-
>XP_011433457.1_BIR1_XIAP
KRVESY-R-----N--WPPSAK--QKPENLVDAGFFY--------T-GQA--DSVRCYLC
GTGLRNWDPEDEPWVEHARWAPECFYVR-
>XP_011433586.1_BIR1_DIAP1
ARLASY-H-----S--FARHME--QHPADMTDAGFYY--------A-GFG--DSCRCFHC
GIGLRNWDPEDNPWIEHARWSAECPYIRK
>XP_011433586.1_BIR2_DIAP1
--LGSY-Y-----F--FPRHTK--QHPADMTDAGLYY--------A-GFG--DCCRCFYC
GIGLRNWEPEDNPWIEHARWSAECPYILK
>XP_011435383.1_BIR1_LOC105333871
-RLTTY-------S-CWPSQIP--QHRVDMALAGFYY--------T-GCG--DWVRCAFC
GLELASWTKDVESFSRHKYENPRCSFM--
>XP_011435625.1_BIR1_BIRC5
-RLKTF-K-----S--WPLGFDCNCTPDKLAAAGFFH------CPT-EDE-PDAVRCFFC
MKELDGWEPNDDPWAEHQSHSPKCPFLII
>XP_011436597.1_BIR1_BIRC6
-RQKTF-R-----T--WPHMNYKWALPDPMSQAGFYH------QPN-SMG-DDRAMCFTC
NVCLVCWEPTDEPWSEHERHSPTCPFVKG
>XP_011436809.1_BIR1_BIRC2
VRLNTF-K-----D--WSPSST--QSAEDMAEAGFFH-------PT-ENR--DAVYCFYC
GIGLKEWKEGDTPWGEHAKWSPDCVFVRN
>XP_011437418.1_BIR1_PIAP
ARLRSF-S-----N--WPTHMT--QTPHEMASAGFFY--------K-GYG--DFTQCFFC
GGVLKDWEAEDDPLIEHARHFHDCAFAQ-
>XP_011437420.1_BIR1_LOC105335294
ERIKSF-S-----N--WPASMT--QTPRDMALAGFFY--------A-GYG--DYTRCFFC
GGGLRNWEAGDDPCVEHARWFSKCAFVR-
>XP_011437445.1_BIR1_BIRC2
--LKTF-H-----D--WPLTS---IFCTTLARKGWVS--------L-GEG--DRASCYSC
HVVHEGWRIGDDPDQYH---SPNCRF---
>XP_011437445.1_BIR2_BIRC2
VRISSY-T-----D--WPAAMT--QTPRDMALAGFFY--------A-GYG--DYTRCFFC
GGGLRNWEAGDDPWVEHARWFKKCAFLR-
>XP_011441452.1_BIR1_DIAP1
SRYATF-Q-----N--WPKFLR-GPNKKDLARAGFIY--------T-QTG--DKVTCFCC
GMTLSEWEPVDDAFREHHRWSRFCQFAQM
>XP_011444161.1_BIR1_LOC105340029
-RVTTF-Q-----T--FPSDVG--ISYVKLAKNGFYY--------T-GQN--KETKCHFC
SKTYNEWTSTSDIEAIHRQISPDCPFING
>XP_011444161.1_BIR2_LOC105340029
NRLSSF-D-----G--WPSHMA--QTPRDMARAGYFY--------A-GYG--DYARCFFC
GGGLRNWDRSDDPWTEHARWFPRCAFLRN
>XP_011445382.1_BIR1_BIRC3-like
--LGSF-K-----N--WPSCYR--QRPEDLAEAGFFY--------S-GNL--DIVFCFYC
GQGLQDWKDDDVPWCEHARWSSDCPFLLN
>XP_011452303.1_BIR1_XIAP-like
-RYASL-R-----D--WPKFLK-GPNKKDLARAGFIY--------T-EIG--DRVTCFSC
GLSLKDWEPFGDSYKEHFRWSKNCVYANM
>XP_011452445.1_BIR1_BIRC2
KRYGSF-S-----E--WRYH----QSPDSLARAGFYY--------T-GPD--DRVKCFFC
GKILGQWEKDDDPWKEHAQWFPDCPFLV-
>XP_011455007.1_BIR1_BIRC7A
--LESF-K-----N--WPCQSI--VRKEDLARNGFYY--------L-GDR--DRVQCVFC
NAILSCWEKGDNVIEEHKRHSKNCPLVLG
>XP_011455007.1_BIR2_BIRC7A
-RLESF-N-----E-FWPKAMK--QRPKELAAAGLFY--------T-EKG--DAVKCFQC
GGMLRNWDPQDKPWEEHARWFPRCLFIR-
>XP_011455592.1_BIR1_PIAP
-RLATF-A-----S--YKNEKN--VFLCKLSKAGFAY--------Q-GYD--DAVQCESC
GFKSNSWTDVGDLFVQHAEHAPKCQFVQ-
>XP_011455592.1_BIR2_PIAP
-RVQSF-T-----S--ANSVFH--KPPSEMAMAGFFY--------K-GYS--DCVCCFSC
GGSLSEWRPNDDPWVEHAYWFPECTFV--
>XP_019919109.1_BIR1_BIRC2-like
LRLQTF-Y-----D-HWPASKD-YLSKEEFVRQGFYC--------V-GQG--DRVRCTYC
RGNLSDWEPSDDILLEHKKHFSKCPFI--
>XP_019919109.1_BIR2_BIRC2-like
SRLESF-S-----D--WPTQFS--QKKEDLAQAGMFY--------L-GKG--DQTKCFWC
GGILADWEPGDEPVSEHRKWFKHCQWL--
>XP_019919110.1_BIR1_BIRC2-like
LRLQTF-Y-----D-HWPASKD-YLSKEEFVRQGFYC--------V-GQG--DRVRCTYC
RGNLSDWEPSDDILLEHKKHFSKCPFI--
>XP_019919110.1_BIR2_BIRC2-like
SRLESF-S-----D--WPTQFS--QKKEDLAQAGMFY--------L-GKG--DQTKCFWC
GGILADWEPGDEPVSEHRKWFKHCQWL--
>XP_019919899.1_BIR1_BIRC7
--LMSF-H-----N--FPSSKT--VSTLRLARQGFYY--------S-MEY--DVTICFAC
GFRKRDWRSDDVIEVIHRNMSPDCPLL--
>XP_019919899.1_BIR2_BIRC7
VRVSSF-A-----D--WPSSLS--QTPRDLAVAGFLY--------A-GYG--DYTRC-FC
GGGLRNWEPGDDPWTEHARWFPKCAFVR-
>XP_019921695.1_BIR1_LOC105325768
-RLCSM-H-----D--YPSKQG--PSLLRLAEAGFYY--------E-GNG--DELICFSC
GVRNRNWSYGDSPREIHQRLSPGCKFL--
>XP_019921695.1_BIR2_LOC105325768
ARLGSY-Q-----T--FPRHMK--QHPADMTDAGFYY--------A-GFG--DCCRCFHC
GIGLRNWDPEDNPWIEHARWSAECPYILK
>XP_019921696.1_BIR1_LOC105325768
-RLCSM-H-----D--YPSKQG--PSLLRLAEAGFYY--------E-GNG--DELICFSC
GVRNRNWSYGDSPREIHQRLSPGCKFL--
>XP_019921696.1_BIR2_LOC105325768
ARLGSY-Q-----T--FPRHMK--QHPADMTDAGFYY--------A-GFG--DCCRCFHC
GIGLRNWDPEDNPWIEHARWSAECPYILK
>XP_019922709.1_BIR1_DIAP2
-RLSTF-A-----N--YNNAEA--PSLLLMAKFGWYA--------T-GYG--NETKTFCC
SVVNAVWSKDDNPFEIHKHFQPNCSFILG
>XP_019922709.1_BIR2_DIAP2
--ASSF-S-----G--FPIGSG--KTPKEFAIGGFYY--------R-GFG--DRTTCFQC
GISLQNWSADDDVFVEHARHNPLCQYIR-
>XP_019922710.1_BIR1_DIAP2
-RLSTF-A-----N--YNNAEA--PSLLLMAKFGWYA--------T-GYG--NETKTFCC
SVVNAVWSKDDNPFEIHKHFQPNCSFILG
>XP_019922710.1_BIR2_DIAP2
--ASSF-S-----G--FPIGSG--KTPKEFAIGGFYY--------R-GFG--DRTTCFQC
GISLQNWSADDDVFVEHARHNPLCQYIR-
>XP_019924100.1_BIR1_BIRC7
--LKSF-H-----N--FPSSKS--VSTLRLARQGFYY--------S-MEY--DVTICFAC
GCRKRDWKSDDVIEVVHCNMSPDCPLL--
>XP_019924100.1_BIR2_BIRC7
--VSSF-A-----D--WPSSLT--QTPRDLAVAGFLY--------A-GYG--DYTRCVFC
GGGLRNWEPGDDPWTEHARWFPKCAFVR-
>XP_019925480.1_BIR1_BIRC6
-RQKTF-R-----T--WPHMNYKWALPDPMSQAGFYH------QPN-SMG-DDRAMCFTC
NVCLVCWEPTDEPWSEHERHSPTCPFVKG
>XP_019925481.1_BIR1_BIRC6
-RQKTF-R-----T--WPHMNYKWALPDPMSQAGFYH------QPN-SMG-DDRAMCFTC
NVCLVCWEPTDEPWSEHERHSPTCPFVKG
>XP_019925482.1_BIR1_BIRC6
-RQKTF-R-----T--WPHMNYKWALPDPMSQAGFYH------QPN-SMG-DDRAMCFTC
NVCLVCWEPTDEPWSEHERHSPTCPFVKG
>XP_019925483.1_BIR1_BIRC6
-RQKTF-R-----T--WPHMNYKWALPDPMSQAGFYH------QPN-SMG-DDRAMCFTC
NVCLVCWEPTDEPWSEHERHSPTCPFVKG
>XP_019925513.1_BIR1_BIRC3
--LETF-K-----N--FPPSRS--VSAIKLAKEGFYYIG------Q-GED--DLVICFAC
KSQKRGWRDGDIPREIHQQMSPQCPLLN-
>XP_019925513.1_BIR2_BIRC3
--VSSF-Q-----D--WPTSLT--QTPQVLALAGFFY--------A-GYG--DYTRCFFC
GGGLRNWEPGDDPWTEHARWFPKCAFVR-
>XP_019925758.1_BIR1_LOC105335299
--LRTF-S-----E--WPLTS---IFSTRLARNGWVS--------L-GEE--DRARCYSC
HVVHEGWRIGEDPDQYH---SPNCRF---
>XP_019925758.1_BIR2_LOC105335299
ERISTF-K-----G--WPTGMI--PSPSDMAQAGFFY--------S-RYG--DCTRCFFC
GGGLRNWEAGDNPWFKHARCFPSCAFIR-
>XP_019926829.1_BIR1_LOC105337800
--LRTF-S-----E--WPLTS---NFSTTLAKNGWVS--------L-GEG--DRARCYSC
HVVHEGWRIGDDPDQYH---SPNCRF---
>XP_019926829.1_BIR2_LOC105337800
VRISSY-T-----D--WPAAMT--QTARDMALAGFFY--------A-GYG--DYTRCFFC
GGGLRNWEAGDDPWVEHARWFKKCAFVR-
>XP_019929019.1_BIR1_BIRC7B
-RLYSM-H-----D--YPSKQG--PSLLRLAEAGFYY--------E-GNG--NELTCFSC
GVCNRNWSYGDSPKEIHQRLSPGCKFL--
>XP_019929019.1_BIR2_BIRC7B
ARLASF-Q-----S--FPLRRT--QSPALLASAGFFY--------A-GYG--DCCKCFSC
GIGLGKWEPEDNPWVEHARWSQECPFIL-
>XP_021341279.1_BIR1_BIRC3-like
-RLDSF-Q-----N--WPRDNQ--VFAIRFAAAGLYH--------V-GSG--QTVKCFQC
DFVKEHWQKGEIPFDEHKKFNPRCPFL--
>XP_021341279.1_BIR2_BIRC3-like
-RLETY-R-----T--WPSSSP--VTTRDLARSGFYY--------V-GSE--DRVQCIYC
RGILKGWDPGDVVHIEHRNKFPRCPFILG
>XP_021341279.1_BIR3_BIRC3-like
SRLSSF-R-----N--WPTYKH--QTPEFLSKAGFFY--------A-NFG--DNVKCFYC
DGGLKNWEPGDNPWEEHARWFPKCPFVRS
>XP_021344072.1_BIR1_LOC110443946
-RRETY-R-----K--WPSAAN--HKIESLVDAGFFY--------T-GKE--DIVRCFFC
DIGLAEWSNDDDPWEEHARHSPDCPHLK-
>XP_021344945.1_BIR1_LOC110444921
--LSSY-R-----N--FPSKLA--PSAIKLSNAGFYA--------T-GNV--DETACFHC
GCRYSRWNPSEDPVQTHEEISPECEFIQ-
>XP_021344945.1_BIR2_LOC110444921
--MSSFAK--------WPTHVK--QTAKEMSFAGFFY--------K-GYG--DAVACYWC
GVCIVSWEEEDEPCIEHVKWKPLCPY---
>XP_021345008.1_BIR1_BIRC7B-like
DRIQTF-A-----N--WLTDLH--QKPNDLAVAGFFY--------P-GTA--DIVTCYSC
GGSLKEWEPSDNPMVEHAHWFPSCDFLL-
>XP_021348428.1_BIR1_BIRC3-like
--YTTF-A-----A--FPQSCP--ITPSQLSAAGLHY--------E-GNE--DEVVCHNC
GLKNKNWQKEDNPLTLHQQRSPACDVVCN
>XP_021348428.1_BIR2_BIRC3-like
-RLHSF-N-----G--WQYTSL--TNPTDLANAGFFY--------T-GST--DRVSCFQC
GGLLYELTQEDDPFIEHARYFPSCPFVK-
>XP_021348428.1_BIR3_BIRC3-like
--LASF-F-----S--FPFNSP--VSPTDLAKAGFYY--------E-GNR--DEVICCKC
SFKYRCWQKGDVPFLVHSTKSPNCPLVRS
>XP_021348428.1_BIR4_BIRC3-like
--LTTY-K-----S--WPSNLN--QRPEQLAKCGLFY--------E-GSH--DYVRCFHC
AGGLREWEPQDDPWIEHARWFPFCTFMR-
>XP_021349549.1_BIR1_BIRC2-like
-RIESF-R-----N--FSRSAP--VSTIRLAENGFFY--------T-GKS--DEVECFHC
HVRYSGWSRGDTPFDIHKKTSPDCDFVRG
>XP_021349549.1_BIR2_BIRC2-like
--LSSY-K-----G--WSTTSG--HNPRSLSDAGFIY--------A-GYG--DLVRCFCC
GGALRNWLPGDDPWIEHARWFPECVYLR-
>XP_021350197.1_BIR1_BIRC3-like
--TRSY-K-----G--WPKSDG---LKSELIADGFFY--------L-GEK--DRVQCAYC
GGVLHSFKENDNVHIEHYRHFPKCE----
>XP_021350197.1_BIR2_BIRC3-like
DRLRTF-N-----NPKWPANHP--MKKETLAKAGLFY--------A-GLG--DLCECFCC
GGQLEEFEEGDDPVEEHDKYFSD------
>XP_021356418.1_BIR1_BIRC2-like
-RLETFLF--------WPVNSA--VSAEALALDGFYF----F-----GPAGQDRVRCVFC
EVVLKDWEPGDIVSDDHKKFSVGCPF---
>XP_021356418.1_BIR2_BIRC2-like
ERLLSF-Q-----Q--WPKALA--QKPRVLAAAGFYY--------K-GRG--DIVQCFCC
GGIVKLWLATDDPWLEHMRHFPTCFHIQ-
>XP_021360358.1_BIR1_PIAP
-RRGTF-R-----N--WPARLQ--QSPEMMSGAGFFF--------S-LNG--DSVRCFLC
GIGLRNWDKDDNAWVEHARWSPKCAYVL-
>XP_021360744.1_BIR1_BIRC8-like
ARELTY-S-----NPNWPAQHV-RIAQEKLAKASFFY--------T-GKE--ATVRCHYC
DISLNCLEPHTEPWANHALLSPCCKYLIK
>XP_021361235.1_BIR1_BIRC7B-like
LRLNSY-L-----N--WPVS-A-QVSPQDLCDDGFYY--------T-GLE--DRVQCTHC
GGILSSWEPGDNVANEHSTHFPQCPWVIS
>XP_021361235.1_BIR2_BIRC7B-like
NRLTTF-K-----G--WPSQLS--QKPAALAKGGLFY--------L-GQG--DRCKCFFC
GGILYDWDMGDDIWTEHAKWFKDCPWVKL
>XP_021362783.1_BIR1_LOC110456394
-RVRSF-W-----S--FPRNAG--VSYLYLARIGFFY--------T-GRV--SETCCYSC
GQIYREWREGDNPLEIHRRISPHCLHLN-
>XP_021362783.1_BIR2_LOC110456394
--SDTFLH-----G--WPAYLN--QTPYEMSSAGFFY--------T-GNG--DYCRCFYC
GGGLRNWEPGDDPWVEHARWFPRCLYVR-
>XP_021362910.1_BIR1_LOC110456458
KRLQTY-R-----R--CPYRLQ--LKKTRLANAGFYF--------T-GLR--DCTKCFCC
GGGLEKWEAEDDPWIEHARWFPNCRFV--
>XP_021362910.1_BIR2_LOC110456458
SRSNTF-RGT---D---------SLDDPQMAEAGFFC--------K-ARGL---LVCFHC
GGHLYTWKPGDNLWIEHVRWFPNCSYLKA
>XP_021363252.1_BIR1_BIRC6-like
ARQETF-K-----K--WPHMNYKWALPDPMSQAGFYH------QPN-SIG-DDRAMCFTC
NVCLVCWEPTDEPWSEHERHSPACPFVKG
>XP_021363602.1_BIR1_BIRC3-like
LRLCTF-H-----N--YPAFRI--VSCLLLAKAGFFY--------T-GHN--DEVICYSC
DKSVAGWNLGSDPYKVHKENSPDCNHLRA
>XP_021363602.1_BIR2_BIRC3-like
-RLKTF-D-----K--WPADIR--QTPKQMLESGFFY--------A-GYE--DCVRCFQC
GIGLRNWEPPDNPHVEHARWSPRCPFLL-
>XP_021363603.1_BIR1_BIRC3-like
LRLCTF-H-----N--YPAFRI--VSCLLLAKAGFFY--------T-GHN--DEVICYSC
DKSVAGWNLGSDPYKVHKENSPDCNHLRA
>XP_021363603.1_BIR2_BIRC3-like
-RLKTF-D-----K--WPADIR--QTPKQMLESGFFY--------A-GYE--DCVRCFQC
GIGLRNWEPPDNPHVEHARWSPRCPFLL-
>XP_021365097.1_BIR1_LOC110457934
--MRTF-H-----G--WRLNGN--WAADQMAQAGFFRTDMTFTHIS-GTG--NQAECFHC
GFCVKEWD--EDPLVTHVRWAPRCSFLR-
>XP_021365104.1_BIR1_LOC110457936
DRIASF-Q-----HHLWPKENV-HQLPKELAEAGFYY--------T-GKG--DEVKCHIC
DVTVSKWKPSDDPWKKHRSV---CQFV--
>XP_021365104.1_BIR2_LOC110457936
-RRETY-L-----H--WPHRAE--VDIDYLVKAGFFY--------T-GEE--DIVRCFYC
DIGLAEWNPDDDPWVEHARHSPECPYLR-
>XP_021365104.1_BIR3_LOC110457936
-RRRTF-E-----NLRWPRDER-VQTPEQLAVAGFFY--------T-GVG--DYVQCFYC
GGGLSCWEPDDDPWLEHAHWFPYCKFVLK
>XP_021365115.1_BIR1_BIRC7-like
-RRETF-T-----V--WPHRAA--HDIDILVNAGFFY--------T-GTE--DIVRCFYC
DIGLAEWNPDEDPWVEHARHGPECPYLR-
>XP_021365115.1_BIR2_BIRC7-like
FRRRTF-E-----NAGWPRETV-LQTPEQLVVAGFFY--------T-GMG--DTVRCHYC
DGCLLKWEHADDPWVEHARWFPYCNFVLK
>XP_021365133.1_BIR1_BIRC3-like
SRRQSF-R-----N--WP-GSD--QDIDALVQAGFFF--------T-GEE--DIVRCFHC
DIGLAEWDPSDDPWVEHARHSPDCPFLRS
>XP_021365133.1_BIR2_BIRC3-like
--LESY-D----SS--WPRDYV-IQQPEHLAEAGFFY--------T-GET--DTVRCHYC
DGGLREWEPNDDPWTEHARWFPFCKFVIK
>XP_021365162.1_BIR1_LOC110457968
-RRESF-N-----A--W--NGR--HDIDSLVEAGLFY--------T-GDQ--DIVRCFHC
DIGLAEWNREDDPWLEHARHSHECHFLL-
>XP_021365162.1_BIR2_LOC110457968
SRLDTF-H-----N--WPRDFV-VQTPEQLAIAGFYY--------A-GMT--DTARCHYC
DGGLREWEPGDIPWVEHAKWFPHCKFVLK
>XP_021365179.1_BIR1_BIRC3-like
ARNDSF------LY--MIFTHD--KNIDTLSASGFYA--------T-GDK--DEVRCYNC
NIFRRIWKPADDPLTNHVHSHPDCPY---
>XP_021366455.1_BIR1_LOC110458830
-REDTF-QDGLTAN----------RTPQKLSSERFFY--------T-GNG--DISRCYFC
GGGLRNWKPGDDPWVEHAHWVTKCY----
>XP_021366760.1_BIR1_DIAP2-like
--LKSY-K-----N--WSESHF--LKSNELSDAGFFS--------C-ESG--DTVVCFYC
GLSLNAWERGDRPWTEHARWSPNCTHILN
>XP_021369350.1_BIR1_BIRC3-like
--QLTF-E-----N-NWPSDKS-FIPVEELIREGFYY--------M-GRG-DDSVQCTYC
RGIIRNWVQGDDVYLEHCRLFPHCPFVKS
>XP_021369350.1_BIR2_BIRC3-like
ARLASF-K-----D--WPSQLK--QQPRQMSKAGFYY--------I-GVG--DKVQCFWC
GTVLKDWEPSDDPVLEHVRWSSSCSWMLI
>XP_021369394.1_BIR1_BIRC5-like
ERFNSF-K-----K--WPFKTG-SCSPAKMAAAGFYH------CPT-KDA-PDACKCFVC
FKELEGWERSDNPWDEHRKHSSSCLFLNL
>XP_021372320.1_BIR1_LOC110462612
-RFKSF-W-----S--FPMSCP--ISPTVLAKYGFYY--------T-GNE--DKVCCFCC
GVIHGDWQKGQSVYAMHYQISRRCRFMRG
>XP_021372320.1_BIR2_LOC110462612
--SSTF-N-----G--FPNHLD--QTPVQMARAGFFY--------A-GYG--DYVRCFFC
GGGLRNWEPGDDPWVEHARWFPRCAYVK-
>XP_021372726.1_BIR1_XIAP-like
KRKVTF-NDTV-FH----------TKAASMAEAGFFC--------D-GLI--DRARCYYC
GGARIDWKELDDPWTMHAEGFPRCPLVKA
>XP_022287912.1_BIR1_LOC111100394
KRLETF-K-----N--YPENAV--KDKKELADNGFMY--------I-GDGKNDKVQCVFC
RIIFYQWEEADDITSEHRMGSRTCKRVM-
>XP_022287912.1_BIR2_LOC111100394
LRLESF-K-----Y--WTFSNKEKPSPEAFSEAGLFY--------T-GKG--DHTQCWFC
GNLLEEWEPGDVPKEEHDKTFPDCGLV--
>XP_022287913.1_BIR1_LOC111100394
KRLETF-K-----N--YPENAV--KDKKELADNGFMY--------I-GDGKNDKVQCVFC
RIIFYQWEEADDITSEHRMGSRTCKRVM-
>XP_022287913.1_BIR2_LOC111100394
LRLESF-K-----Y--WTFSNKEKPSPEAFSEAGLFY--------T-GKG--DHTQCWFC
GNLLEEWEPGDVPKEEHDKTFPDCGLV--
>XP_022287914.1_BIR1_LOC111100394
KRLETF-K-----N--YPENAV--KDKKELADNGFMY--------I-GDGKNDKVQCVFC
RIIFYQWEEADDITSEHRMGSRTCKRVM-
>XP_022287914.1_BIR2_LOC111100394
LRLESF-K-----Y--WTFSNKEKPSPEAFSEAGLFY--------T-GKG--DHTQCWFC
GNLLEEWEPGDVPKEEHDKTFPDCGLV--
>XP_022287917.1_BIR1_LOC111100394
KRLETF-K-----N--YPENAV--KDKKELADNGFMY--------I-GDGKNDKVQCVFC
RIIFYQWEEADDITSEHRMGSRTCKRVM-
>XP_022287917.1_BIR2_LOC111100394
LRLESF-K-----Y--WTFSNKEKPSPEAFSEAGLFY--------T-GKG--DHTQCWFC
GNLLEEWEPGDVPKEEHDKTFPDCGLV--
>XP_022287919.1_BIR1_XIAP-like
KRLATF-K-----N--YPKNAV--KDKNELADNGFMY--------I-GDGKNDKVQCAFC
GAIFEQWEKGDDITSEHRKGSRTCKRIM-
>XP_022287919.1_BIR2_XIAP-like
LRLKSF-K-----D--WTFSNEEKPSPEALAEAGLFY--------T-GKG--DHTQCWFC
GNLLEEWEPGDLPQEEHDKIFPDCGLV--
>XP_022287929.1_BIR1_LOC111100400
--VSSF-S-----G--WPSCKS--QTPRDLAIAGFFY--------V-GHG--DYTRCFFC
GGGLRNWEEGDDPWVEHARWFSQCAFVR-
>XP_022287930.1_BIR1_LOC111100400
--VSSF-S-----G--WPSCKS--QTPRDLAIAGFFY--------V-GHG--DYTRCFFC
GGGLRNWEEGDDPWVEHARWFSQCAFVR-
>XP_022287934.1_BIR1_LOC111100402
--LKTF-T-----E--WPLMS---IFSTTLARNGWVA--------L-GQG--DKARCYSC
HVVHEGWNVGDSPEKYH---GPNCRFMRG
>XP_022287934.1_BIR2_LOC111100402
VRISSF-T-----A--WPASMT--QTPRDMAIAGFFF--------A-GYG--DYTRCFFC
GGGLRNWEPGDDSWVEHARWFPKCAFVR-
>XP_022287971.1_BIR1_LOC111100407
VRISSF-T-----A--WPASMT--QTPRDMAIAGFFF--------A-GYG--DYTRCFFC
GGGLRNWEPGDDPWVEHARWFPKCAFVR-
>XP_022287973.1_BIR1_LOC111100407
VRISSF-T-----A--WPASMT--QTPRDMAIAGFFF--------A-GYG--DYTRCFFC
GGGLRNWEPGDDPWVEHARWFPKCAFVR-
>XP_022287974.1_BIR1_LOC111100407
VRISSF-T-----A--WPASMT--QTPRDMAIAGFFF--------A-GYG--DYTRCFFC
GGGLRNWEPGDDPWVEHARWFPKCAFVR-
>XP_022287975.1_BIR1_LOC111100407
VRISSF-T-----A--WPASMT--QTPRDMAIAGFFF--------A-GYG--DYTRCFFC
GGGLRNWEPGDDPWVEHARWFPKCAFVR-
>XP_022287977.1_BIR1_BIRC2-like
VRISSF-T-----A--WPASMT--QTPRDMAIAGFFF--------A-GYG--DYTRCFFC
GGGLRNWEPGDDSWVEHARWFPKCAFVR-
>XP_022287983.1_BIR1_LOC111100411
--LKTF-T-----E--WPLNS---IFSTTLARNGWVA--------L-GQG--DKARCYSC
HVVHEGWNVGDSPEKYH---RPNCR----
>XP_022287996.1_BIR1_BIRC7-like
--LSTY-K-----T--WVGE----AFAIRLAESGFFF--------T-GQT--DRVKCYFC
HSQKENWSLADTPSLVHKKLNANCPLITK
>XP_022287996.1_BIR2_BIRC7-like
NRLDTF-A-----G--FPTSAH--VRPPELARAGFIY--------T-GTG--DRVQCVFC
RGVLRDWNVGEKPHIEHKNMFPRCPFV--
>XP_022287996.1_BIR3_BIRC7-like
--LTSF-N-----N--WPQYKH--QTPQQLAAAGFFY--------A-GFG--DNVKCFYC
DGGLRNWEPGDDPWVEHARWFPRCSFVR-
>XP_022287997.1_BIR1_BIRC7-like
--LSTY-K-----T--WVGE----AFAIRLAESGFFF--------T-GET--DRVQCYFC
HSQKENWSPADTPSLVHKKLNANCPLI--
>XP_022287997.1_BIR2_BIRC7-like
NRLDTF-A-----G--FPTSAH--VRPPELARAGFIY--------T-GTG--DRVQCVFC
RGVLRDWNVGEKPHIEHKNMFPRCPFVLG
>XP_022287997.1_BIR3_BIRC7-like
--LTSF-N-----N--WPQYKH--QTPQQLAAAGFFY--------A-GFG--DNVKCFYC
DGGLRNWEPGDDPWVEHARWFPRCSFVR-
>XP_022288032.1_BIR1_BIRC7A-like
-RYASF-V-----R--RPFSIT---QAAALALAGFFC--------D-GNG--DHVRCFFC
GGGLRDWNDGDDPWVEHARWFSTCGYLR-
>XP_022288056.1_BIR1_BIRC2-like
--VSSF-S-----G--WPSCKS--QTPRDLAIAGFFY--------V-GHG--DYTRCFFC
GGGLRNWEEGDDPWVEHARWFSQCAFVR-
>XP_022288097.1_BIR1_BIRC3-like
--LETF-K-----N--FPASRT--ISTIKLAKEGFYY--------S-GHD--DQVTCFSC
GFEKSGWRVNDDPREIHRQQSPNCPFIQA
>XP_022288097.1_BIR2_BIRC3-like
--VSSY-Q-----G--WPASLT--QQPRDLGTAGFFY--------V-GYG--DYTRCFFC
GGGLRNWEPGDDPWTEHARWFPKCAFVR-
>XP_022288100.1_BIR1_BIRC3-like
--LETF-K-----N--FPASRT--ISTIKLAKEGFYY--------S-GHD--DQVTCFSC
GFEKSGWRVNDDPREIHRQQSPNCPFIQA
>XP_022288100.1_BIR2_BIRC3-like
--VSSY-Q-----G--WPASLT--QQPRDLGTAGFFY--------V-GYG--DYTRCFFC
GGGLRNWEPGDDPWTEHARWFPKCAFVR-
>XP_022288104.1_BIR1_BIRC3-like
--LETF-K-----N--FPASRT--ISTIKLAKEGFYY--------S-GHD--DQVTCFSC
GFEKSGWRVNDDPREIHRQQSPNCPFIQA
>XP_022288104.1_BIR2_BIRC3-like
--VSSY-Q-----G--WPASLT--QQPRDLGTAGFFY--------V-GYG--DYTRCFFC
GGGLRNWEPGDDPWTEHARWFPKCAFVR-
>XP_022288105.1_BIR1_BIRC3-like
--LETF-K-----N--FPASRT--ISTIKLAKEGFYY--------S-GHD--DQVTCFSC
GFEKSGWRVNDDPREIHRQQSPNCPFIQA
>XP_022288105.1_BIR2_BIRC3-like
--VSSY-Q-----G--WPASLT--QQPRDLGTAGFFY--------V-GYG--DYTRCFFC
GGGLRNWEPGDDPWTEHARWFPKCAFVR-
>XP_022288420.1_BIR1_BIRC7-like
-RAASY-R-----N--WPQTAK--QVPNNLMDAGFFY--------T-GQA--DSVRCFMC
GTGLRNWDPEDEPWVEHARWAPECYYVR-
>XP_022288684.1_BIR1_LOC111100858
-RLQTF-S-----S--FPASCK--VSTVHLARDGFYF--------T-GRS--TEAQCFSC
RNTYRDWDETSNINAIHLEISPDC-----
>XP_022288684.1_BIR2_LOC111100858
NRLSSF-D-----G--WPSHMA--QTPREMARAGYFY--------A-GYG--DYARCFFC
GGGLRNWDRSDDPWTEHARWFPRCAFLRN
>XP_022288685.1_BIR1_LOC111100858
-RLQTF-S-----S--FPASCK--VSTVHLARDGFYF--------T-GRS--TEAQCFSC
RNTYRDWDETSNINAIHLEISPDC-----
>XP_022288685.1_BIR2_LOC111100858
NRLSSF-D-----G--WPSHMA--QTPREMARAGYFY--------A-GYG--DYARCFFC
GGGLRNWDRSDDPWTEHARWFPRCAFLRN
>XP_022288686.1_BIR1_LOC111100858
-RLQTF-S-----S--FPASCK--VSTVHLARDGFYF--------T-GRS--TEAQCFSC
RNTYRDWDETSNINAIHLEISPDC-----
>XP_022288686.1_BIR2_LOC111100858
NRLSSF-D-----G--WPSHMA--QTPREMARAGYFY--------A-GYG--DYARCFFC
GGGLRNWDRSDDPWTEHARWFPRCAFLRN
>XP_022288746.1_BIR1_PIAP
--LGSF-Q-----N--FPASRT--VSTLKLARHGFYY--------S-GEG--DMVICFAC
GGQKQNWRSDDNIDDVHRSLSPNCPLLTS
>XP_022288746.1_BIR2_PIAP
VRISSF-S-----H--WPSTLT--QTPRALAVAGFFY--------A-GYG--DYTRCFFC
GGGLRNWEPGDDPWTEHARWFPKCAF---
>XP_022288748.1_BIR1_PIAP
--LGSF-Q-----N--FPASRT--VSTLKLARHGFYY--------S-GEG--DMVICFAC
GGQKQNWRSDDNIDDVHRSLSPNCPLLTS
>XP_022288748.1_BIR2_PIAP
VRISSF-S-----H--WPSTLT--QTPRALAVAGFFY--------A-GYG--DYTRCFFC
GGGLRNWEPGDDPWTEHARWFPKCAF---
>XP_022288750.1_BIR1_PIAP
--LRSF-Q-----N--FPAARM--VSTLQLARQGFYH--------S-GEG--DMVICFAC
GGRKQNWRSEDIIDVVHRSLSPNCPLLMS
>XP_022288750.1_BIR2_PIAP
VRISSF-S-----H--WPSTLT--QTPRALAIAGFFY--------A-GYG--DYTRCFFC
GGGLRNWEPGDDPWTEHARWFPKCAF---
>XP_022288931.1_BIR1_PIAP
--LGSF-Q-----N--FPASRT--VSTLKLARHGFYY--------S-GEG--DMVICFAC
GGQKQNWRSDDNIDDVHRSLSPNCPLLTS
>XP_022288931.1_BIR2_PIAP
VRISSF-S-----H--WPSTLT--QTPRALAMAGFFY--------A-GYG--DYTRCFFC
GGGLRNWEPGDDPWTEHARWFPKCAF---
>XP_022288934.1_BIR1_BIRC3-like
--LGSF-H-----N--FPASRT--VSTLKLARNGFYY--------S-GKG--DMVICFAC
GCQKQSWRSEDIINIVHRSLSPNCPLLTS
>XP_022288934.1_BIR2_BIRC3-like
VRISSF-S-----H--WPSTLT--QTPRALAMAGFFY--------A-GYG--DYTRCFFC
GGGLRNWEPGDDPWTEHARWFPKCAF---
>XP_022288977.1_BIR1_BIRC2-like
-RFSTF-------DHRWPNDVP--VTREALAQDGFYY--------T-GLE--DKVQCTHC
GGILSGWCEGDVVAVEHRQHFPNCPWVR-
>XP_022288977.1_BIR2_BIRC2-like
ARKASF-K-----G--WPNQIT--QRPEVLSKAGFFY--------L-GEG--DKCKCFYC
GGILWDWEPGDDPWVEHAKWFEDCPWIKM
>XP_022289969.1_BIR1_LOC111101678
--FITF-Q-----R--FPASVG--LSAVKLAKHGFYY--------T-GNG--TETKCHFC
SHTYSEWDATSDIEAIHLQISPECPLANG
>XP_022289969.1_BIR2_LOC111101678
NRLSSF-D-----G--WPSHMA--QTPREMARAGYFY--------A-GYG--DYARCFFC
GGGLRNWDRSDDPWTEHARWFPRCAFLRN
>XP_022289977.1_BIR1_BIRC2-like
--LETF-K-----N--FPASRT--ISTIKLAKEGFYY--------S-GHD--DQVTCFSC
GFEKSGWRVNDDPKEIHRQQSPNCLFIQ-
>XP_022289977.1_BIR2_BIRC2-like
--VSSY-Q-----G--WPASLT--QQPRDLGTAGFFY--------V-GYG--DYTRCFFC
GGGLRNWEPGDDPWTEHARWFPKCAFVR-
>XP_022290206.1_BIR1_BIRC3-like
--LGSF-H-----N--FPASRT--VSTLKLARNGFYY--------S-GKG--DMVICFAC
GCQKQSWRSEDIINIVHRSLSPNCPLLTS
>XP_022290206.1_BIR2_BIRC3-like
--ISSF-S-----H--WPSTLT--QTPRALAMAGFFY--------A-GYG--DYTRCFFC
GGGLRNWEPGDDPWTEHARWFPKCAF---
>XP_022290906.1_BIR1_PIAP
ARLDSF-R-----N--WPSYLT--QTGHQLTAAGFYY--------T-SWN--DWVRCFCC
GIGVREWAPGDDPWAEHARWSPRCSFVRL
>XP_022291030.1_BIR1_XIAP-like
KRLATF-K-----N--YPKNAV--KDKNELADNGFMY--------I-GDGKNDTVQCAFC
GAIFEQWEEGDDITSEHRKGSRTCKRIM-
>XP_022291030.1_BIR2_XIAP-like
LRLKSF-K-----D--WTFSNEEKPSPEALAEAGLFY--------T-GKG--DHTQCWFC
GNLLEEWEPGDVPKEEHDKIFPDCGLV--
>XP_022291345.1_BIR1_BIRC2-like
-RLCTM-H-----D--YPSTNG--PSLLRLAQNGFYY--------D-GNG--TELICFSC
GVKIRNWKYDDSPHEIHLKASPTCRFLL-
>XP_022291345.1_BIR2_BIRC2-like
--LASY-K-----T--FPRHMK--QHPADMTDAGFYY--------A-GFG--DCCRCFHC
GVGLRNWDPEDNPWIEHARWSPDCPYIL-
>XP_022291483.1_BIR1_BIRC2-like
SRISSF-T-----S-VETTAFH--RPVSAMAQAGFFY--------K-GYS--DNVCCFSC
GGTLSEWRPEDDPWVEHAYWYPKCTFL--
>XP_022291629.1_BIR1_BIRC2-like
------------------------------SRAGFFW--------T-ANG--DHVICFAC
GIGVKNWNCECDPWEEHLRYKPKCPFLR-
>XP_022291629.1_BIR2_BIRC2-like
ERLKSF-T----IS--WPGTQF--QDPVQMANAGFYY--------L-GNG--DNVKCYCC
NIQLRSWAPDDLPLKEHAKWKPDCAHV--
>XP_022291916.1_BIR1_BIRC3-like
-RLRTF-A-----M--YEGTNS--PSTLLMAKAGWYA--------T-GNN--NETQTFCC
MVINGVWSRDDDPLVIHRNFQPDCPFLQG
>XP_022291916.1_BIR2_BIRC3-like
--VSSF-S-----G--FPVGTG--KTPKEFAVGGFYY--------R-GFG--DRTACFQC
GINLQGWSSEDDVFVEHARHNPLCQYVR-
>XP_022291924.1_BIR1_BIRC8-like
-RVQTL-K-----A--WPRK----RQAEQLAEAGFFS--------A-QTD--DLVRCFQC
GLGLRNWDPEDNPWVEHARWKPDCLYL--
>XP_022292108.1_BIR1_BIRC3-like
-RAASY-R-----N--WPQTAK--QVPNNLMDAGFFY--------T-GQA--DSVRCFMC
GTGLRNWDPEDEPWVEHARWAPECYYVR-
>XP_022292341.1_BIR1_LOC111103391
-RLRTF-A-----M--YEGTNS--PSSLLMAKAGWYA--------T-GNN--NETQTFCC
MVINGVWSRDDDPFVIHRNFQPDCPFLQG
>XP_022292341.1_BIR2_LOC111103391
--VSSF-S-----G--FPVGTG--KTPKEFAVGGFYY--------R-GFG--DRTACFQC
GINLQGWSSEDDVFVEHARHNPSCQYVR-
>XP_022292343.1_BIR1_BIRC7A-like
--LLSF-D-----S--APDTLK--AQAGRLASCGFYY--------L-GYN--SKTCCYAC
GMKHENWSEKDDPLKEHLDKNPNC-----
>XP_022292412.1_BIR1_BIRC3-like
--RGTF-K-----N--WPSHIT--QKPDELAEAGFYY--------T-GKS--DVVVCFYC
GQGLHEWDTTDEPWGEHARWSPDCPFLLN
>XP_022292415.1_BIR1_BIRC2-like
--RGTF-K-----N--WPSHIT--QKPDELAEAGFFY--------T-GKS--DVVVCFYC
GQGLHEWDITDEPWGEHARWSPDCPFLLN
>XP_022292970.1_BIR1_PIAP
LRLQTF-Y-----D-RWPAVKS-YLSKEEFVRQGFYC--------V-GQG--DRVRCTYC
RGYLSDWEPNDDILLEHKKHFPKCPFIVS
>XP_022292970.1_BIR2_PIAP
SRLDSF-S-----D--WPTQFS--QKKEDLAQAGMFY--------L-GKG--DQTKCFWC
SGILADWEPGDEPVLEHRKWFKHCQWL--
>XP_022293034.1_BIR1_BIRC3-like
KRLKSF-E-----S--WPLNDK--QNKEDLVLCGFFY--------T-GQQ--DIVRCFSC
DIGLAEWDETDEPWSEHARHSPHCKYLKK
>XP_022293034.1_BIR2_BIRC3-like
KRIESF-Q----GQ--WPESNT--QTPKQIAEAGFYY--------T-GEE--DAVRCHYC
DGGLREWEPGDDPWTEHAHWFPFCKYVMK
>XP_022293068.1_BIR1_BIRC7A-like
--LLSF-D-----S--APDTLK--AQAGRLASCGFYY--------L-GYN--SKTCCYAC
GMKHENWSEKDDPLKEHLDKNPNC-----
>XP_022293362.1_BIR1_BIRC7A-like
--LESF-K-----H--WPCQSI--VRKEDLARNGFYY--------L-GEG--DRVQCVFC
NVVLSSWEKGDNVITEHRRHSKNCPFVLG
>XP_022293362.1_BIR2_BIRC7A-like
-RLESY-G-----N-FWPKAMK--QRPKELAAAGLFY--------T-EKG--DVVKCFQC
GGMLRNWDPQDKPWEEHARWYPRCLFIR-
>XP_022293780.1_BIR1_BIRC8-like
-RVQTL-K-----A--WPRK----RQAEQLAEAGFFS--------A-QTD--DLVRCFQC
GLGLRNWDPEDNPWVEHARWKPDCLYL--
>XP_022293782.1_BIR1_XIAP-like
KRIQTF-S-----E--WTGL----PNARLMSMAGFFW--------T-ANG--DHVICFAC
GIGVKNWNCECDPWEEHLRYKPKCPFLR-
>XP_022293782.1_BIR2_XIAP-like
ERLKSF-T----LS--WPGTQF--QDPVQMANAGFYY--------L-GNG--DNVKCYCC
NIQLRSWAPDDLPLKEHAKWKPDCAHVK-
>XP_022293846.1_BIR1_BIRC7A-like
--ISSF-Q-----N--WPSCLT--QTPRNLSTAGFFY--------L-GHG--DHVRCFYC
GGGLRNWEPGDDTWVEHARWFPKCPFLL-
>XP_022293847.1_BIR1_BIRC7A-like
-RLRSF-S-----T--YPFTSF-SHSPVRLARAGFSY--------T-GRG--QDCVCFSC
GIHNSDWS-GRNVTEIHRRLSPLCRHLNG
>XP_022293847.1_BIR2_BIRC7A-like
--VSSF-Q-----H--WPSCLT--QTPRNLSTAGFFY--------L-GHG--DHVRCFYC
GGGLRNWESGDDVWVEHARWFPKCPFLL-
>XP_022294409.1_BIR1_PIAP
LRLQTF-Y-----D-RWPAAKS-YLSKEEFVRQGFYC--------V-GQG--DRVRCTYC
RGYLSDWEPNDDILLEHKKHFPKCPFIVS
>XP_022294409.1_BIR2_PIAP
SRLDSF-S-----D--WPTQFS--QKKEDLAQAGMFY--------L-GKG--DQTKCFWC
NGILADWEPGDEPVLEHRKWFKHCQWL--
>XP_022294410.1_BIR1_PIAP
LRLQTF-Y-----D-RWPAAKS-YLSKEEFVRQGFYC--------V-GQG--DRVRCTYC
RGYLSDWEPNDDILLEHKKHFPKCPFIVS
>XP_022294410.1_BIR2_PIAP
SRLDSF-S-----D--WPTQFS--QKKEDLAQAGMFY--------L-GKG--DQTKCFWC
NGILADWEPGDEPVLEHRKWFKHCQWL--
>XP_022295029.1_BIR1_BIRC7B-like
--ISSF-Q-----H--WPSCLT--QTPRNLSTAGFFY--------L-GHG--DHVRCFFC
GGGLRNWESGDDAWVEHARWFPKCPFLL-
>XP_022295036.1_BIR1_BIRC3-like
--VSSF-Q-----N--WPSYLT--QTPRNLSTAGFFY--------L-GHG--DHVRCFFC
GGGLRNWESGDDAWVEHARWFPKCPFLL-
>XP_022295527.1_BIR1_BIRC3-like
--VSSF-Q-----H--WPSCLT--QTPRNLSTAGFFY--------L-GHG--DHVRCFYC
GGGLRNWESGDDVWVEHARWFPKCPFLL-
>XP_022295528.1_BIR1_BIRC7-like
--VSSF-Q-----H--WPSCLT--QTPRNLSTAGFFY--------L-GHG--DHVRCFYC
GGGLRNWESGDDVWVEHARWFPKCPFLL-
>XP_022295529.1_BIR1_BIRC7-like
--VSSF-Q-----H--WPSCLT--QTPRNLSTAGFFY--------L-GHG--DHVRCFYC
GGGLRNWESGDDVWVEHARWFPKCPFLL-
>XP_022295543.1_BIR1_BIRC2-like
ARLDSF-R-----N--WPSYLT--QTGHQLTAAGFYY--------T-SWS--DWVRCFCC
GIGVREWAPGDDPWVEHARWSPRCSFVRL
>XP_022295668.1_BIR1_XIAP-like
KRLATF-K-----N--YPKNAV--KDKKELADNGFMY--------I-GDGKNDKVQCVFC
GTIFDQWEEGDDITSEHRMGSRTC-----
>XP_022295668.1_BIR2_XIAP-like
LRLKSF-K-----D--WTFSNEEKPSPEALAEAGLFY--------T-GKG--DHTQCWFC
GNLLEEWEPGDVPKEEHDKIFPDCGLVIN
>XP_022300945.1_BIR1_DIAP1-like
-RYQTF-A-----E--WPRFLK-GPSTRDLARSGFIY--------T-KIS--DKVTCFCC
GLTFKNWEPRDDAFDEHIRWSKQCYYARM
>XP_022311074.1_BIR1_DIAP1-like
-RYQTF-A-----E--WPRFLK-GPSTRDLARSGFIY--------T-KIS--DKVTCFCC
GLTFKNWEPRDDAFDEHIRWSKQCYYARM
>XP_022311552.1_BIR1_DIAP1-like
--YASF-S-----Q--WPKFLK-GPNMTDLARSGFVN--------T-EIG--DKVTCFSC
GWTLKDWEPFDDAYREHLRWSENCVFANM
>XP_022311926.1_BIR1_DIAP1-like
-RYQTF-A-----E--WPRFLN-GPSTRDLARSGFIY--------T-KIS--DKVTCFCC
GLTFKNWEPRDDAFDEHIRWSKQCYYARM
>XP_022312791.1_BIR1_DIAP1-like
--YASF-S-----Q--WPKFLK-GPNMTDLARSGFVY--------T-EIG--DKVTCFSC
GWTLKDWEPFDDAYIEHLRWSENCVFVNM
>XP_022315256.1_BIR1_BIRC5-like
-RLKTF-K-----N--WPLGSSCNCTPDKLAEAGFYH------CPT-KEE-PDAVRCFFC
MKELDGWEPDDDPWAEHESHSPKCPFL--
>XP_022322278.1_BIR1_BIRC2-like
--LASF-K-----T--WPKSAI--VSPDQLARAGFYY--------DEGSK--DQVQCFFC
GGRLAEWEAGDEPWTEHAQWFPNCAFVN-
>XP_022322279.1_BIR1_BIRC2-like
--LASF-K-----T--WPKSAI--VSPDQLARAGFYY--------D-GSK--DQVQCFFC
GGRLAEWEAGDEPWTEHAQWFPNCAFVN-
>XP_022322280.1_BIR1_BIRC2-like
--LASF-K-----T--WPKSAI--VSPDQLARAGFYY--------DEGSK--DQVQCFFC
GGRLAEWEAGDEPWTEHAQWFPNCAFVN-
>XP_022331412.1_BIR1_BIRC6-like
-RQKTF-R-----T--WPHMNYKWALPDPMSQAGFYH------QPN-SMG-DDRAMCFTC
NVCLVCWEPTDEPWSEHERHSPTCPFVKG
>XP_022331413.1_BIR1_BIRC6-like
-RQKTF-R-----T--WPHMNYKWALPDPMSQAGFYH------QPN-SMG-DDRAMCFTC
NVCLVCWEPTDEPWSEHERHSPTCPFVKG
>XP_022331414.1_BIR1_BIRC6-like
-RQKTF-R-----T--WPHMNYKWALPDPMSQAGFYH------QPN-SMG-DDRAMCFTC
NVCLVCWEPTDEPWSEHERHSPTCPFVKG
>XP_022331415.1_BIR1_BIRC6-like
-RQKTF-R-----T--WPHMNYKWALPDPMSQAGFYH------QPN-SMG-DDRAMCFTC
NVCLVCWEPTDEPWSEHERHSPTCPFVKG
>XP_022331416.1_BIR1_BIRC6-like
-RQKTF-R-----T--WPHMNYKWALPDPMSQAGFYH------QPN-SMG-DDRAMCFTC
NVCLVCWEPTDEPWSEHERHSPTCPFVKG
>XP_022332914.1_BIR1_BIRC6-like
-RQKTF-R-----T--WPHMNYKWALPDPMSQAGFYH------QPN-SMG-DDRAMCFTC
NVCLVCWEPTDEPWSEHERHSPTCPFVKG
>XP_022332915.1_BIR1_BIRC6-like
-RQKTF-R-----T--WPHMNYKWALPDPMSQAGFYH------QPN-SMG-DDRAMCFTC
NVCLVCWEPTDEPWSEHERHSPTCPFVKG
>XP_022332916.1_BIR1_BIRC6-like
-RQKTF-R-----T--WPHMNYKWALPDPMSQAGFYH------QPN-SMG-DDRAMCFTC
NVCLVCWEPTDEPWSEHERHSPTCPFVKG
>XP_022332917.1_BIR1_BIRC6-like
-RQKTF-R-----T--WPHMNYKWALPDPMSQAGFYH------QPN-SMG-DDRAMCFTC
NVCLVCWEPTDEPWSEHERHSPTCPFVKG
>XP_022332918.1_BIR1_BIRC6-like
-RQKTF-R-----T--WPHMNYKWALPDPMSQAGFYH------QPN-SMG-DDRAMCFTC
NVCLVCWEPTDEPWSEHERHSPTCPFVKG
>XP_022337137.1_BIR1_IAP-like
LRLATF-R-----N--WPPAST--QSAEELARAGFSY--------T-GPG--DTVTCSFC
HLTRSAWEPSDIPWRIHSQNSPSCRFVL-
>NP_001261918.1_BIR2_T2_DIAP1
-RLRTF-E-----A--WPRNLK--QKPHQLAEAGFFY--------T-GVG--DRVRCFSC
GGGLMDWNDNDEPWEQHALWLSQCRFVKL
>NP_001261918.1_BIR1_T2_DIAP1
TRLKTF-T-----D--WPLDW---LDKRQLAQTGMYF--------T-HAG--DKVKCFFC
GVEIGCWEQEDQPVPEHQRWSPNCPLLR-
>NP_477127.1_BIR3_T2_DIAP2
ARLRTF-T-----D--WPISNI--QPASALAQAGLYY--------Q-KIG--DQVRCFHC
NIGLRSWQKEDEPWFEHAKWSPKCQFVLL
>NP_477127.1_BIR2_T2_DIAP2
NRLVTF-K-----D--WPN--P-NITPQALAKAGFYY--------L-NRL--DHVKCVWC
NGVIAKWEKNDNAFEEHKRFFPQCPRVQM
>NP_477127.1_BIR1_T1_DIAP2
--LATF------GE--WPLNAP--VSAEDLVANGFFA--------T-GNW--LEAECHFC
HVRIDRWEYGDQVAERHRRSSPICSMVLA
>NP_001243092.1_BIR3_T3_cIAP1
ARMRTF-M-----Y--WPSSVP--VQPEQLASAGFYY--------V-GRN--DDVKCFCC
DGGLRCWESGDDPWVEHAKWFPRCEFL--
>NP_001243092.1_BIR2_T2_cIAP1
ARFLTY-H-----M--WP-LTF--LSPSELARAGFYY--------I-GPG--DRVACFAC
GGKLSNWEPKDDAMSEHRRHFPNCPFLEN
>NP_001243092.1_BIR1_T1_cIAP1
--MSTY-S-----T--FPAGVP--VSERSLARAGFYY--------T-GVN--DKVKCFCC
GLMLDNWKLGDSPIQKHKQLYPSCSFIQN
>NP_919376.1_BIR3_T2_cIAP1
ERLLTF-V-----N--WPSRIP--VRPDQLAKAGFYY--------V-GRN--DDVKCFCC
DGGLRCWESGDDPWVEHAKWFPRCEYLL-
>NP_919376.1_BIR2_T2_cIAP1
--ISTY-A-----K--FPTTAA--VTERSLARAGFYY--------T-GLG--DRVQCFRC
NVTADNWQSGDCPAERHKQLSPNCSFIQS
>NP_919376.1_BIR1_T1_cIAP1
ERLDTF-Q-----N--WTLAT---VTPAELAKAGLYY--------L-GQG--DRVACFSC
GGQLGSWEPGDRAVSEHQRHYPNCRFVRG
>NP_892007.1_BIR3_T2_cIAP2
ARFKTF-F-----N--WPSSVL--VNPEQLASAGFYY--------V-GNS--DDVKCFCC
DGGLRCWESGDDPWVQHAKWFPRCEYL--
>NP_892007.1_BIR2_T2_cIAP2
-RLLTF-Q-----T--WP-LTF--LSPTDLAKAGFYY--------I-GPG--DRVACFAC
GGKLSNWEPKDNAMSEHLRHFPKCPFIEN
>NP_892007.1_BIR1_T1_cIAP2
--MSTY-S-----T--FPAGVP--VSERSLARAGFYY--------T-GVN--DKVKCFCC
GLMLDNWKRGDSPTEKHKKLYPSCRFVQS
>NP_031490.2_BIR3_T2_cIAP2
ARIRTF-S-----N--WPSSAL--VHSQELASAGFYY--------T-GHS--DDVKCFCC
DGGLRCWESGDDPWVEHAKWFPRCEYLL-
>NP_031490.2_BIR2_T2_cIAP2
ARLLTY-E-----T--WP-LSF--LSPAKLAKAGFYY--------I-GPG--DRVACFAC
DGKLSNWERKDDAMSEHQRHFPSCPFLK-
>NP_031490.2_BIR1_T1_cIAP2
--LSTY-S-----A--FPRGVP--VSERSLARAGFYY--------T-GAN--DKVKCFCC
GLMLDNWKQGDSPMEKHRKLYPSCNFVQ-
>NP_001159.2_BIR1_T2_BIRC5
HRISTF-K-----N--WPFLEGCACTPERMAEAGFIH------CPT-ENE-PDLAQCFFC
FKELEGWEPDDDPIEEHKKHSSGCAFL--
>NP_919378.1_BIR1_T2_BIRC5a
NRLQTF-V-----G--WPFEEGCVCTPENMAKAGFIH------TPS-ENS-PDIAQCFFC
LKELEGWEPEDDPEKEHKAHSPSCDFILL
>NP_057336.3_BIR1_T2_BIRC6
NRRETF-T-----S--WPHVGYRWAQPDPMAQAGFYH------QPA-SSG-DDRAMCFTC
SVCLVCWEPTDEPWSEHERHSPNCPFVKG
>XP_009291311.1_BIR1_T2_BIRC6
NRRETF-T-----S--WPHSGYRWAQPDPMAQAGFYH------QPA-STG-DDRAMCFTC
SVCLVCWEPTDEPWSEHERHSPNCPFVKG
>NP_001158.2_BIR3_T2_XIAP
ARLKSF-Q-----N--WPDYAH--LTPRELASAGLYY--------T-GIG--DQVQCFCC
GGKLKNWEPCDRAWSEHRRHFPNCFFVLG
>NP_001158.2_BIR2_T2_XIAP
ARIFTF-G-----T--WIYS----VNKEQLARAGFYA--------L-GEG--DKVKCFHC
GGGLTDWKPSEDPWEQHAKWYPGCKYLL-
>NP_001158.2_BIR1_T1_XIAP
-RLKTF-A-----N--FPSGSP--VSASTLARAGFLY--------T-GEG--DTVRCFSC
HAAVDRWQYGDSAVGRHRKVSPNCRFING
>NP_919377.2_BIR3_T2_XIAP
ARLSTF-N-----N--WPADSP--VRPEDLAEAGMYY--------I-GID--DNVQCFCC
GGGLSGWEQGDDPWSEHAKYYSNCFFFLG
>NP_919377.2_BIR2_T2_XIAP
GRLDSF-K-----G--RQHP----IDPERLARAGFYS--------T-GEQ--DRVMCFRC
GGGVKAWMPDEDPWEEHARHYPGCSFLLA
>NP_919377.2_BIR1_T1_XIAP
NRVNSF-Q-----R--FPYSED--ISAQRLARAGFYF--------T-GEG--DRVQCFSC
SATVQNWNRGDTPLERHQLASPDCRFL--
>NP_647478.1_BIR1_T2_BIRC7a
LRLASF-Y-----D--WPLTAE--VPPELLAAAGFFH--------T-GHQ--DKVRCFFC
YGGLQSWKRGDDPWTEHAKWFPSCQFLL-
>NP_071444.1_BIR1_T2_BIRC7b
LRLASF-Y-----D--WPLTAE--VPPELLAAAGFFH--------T-GHQ--DKVRCFFC
YGGLQSWKRGDDPWTEHAKWFPSCQFLL-
>AAH39318.1_BIR1_T2_BIRC8
ARLITF-G-----T--WMYS----VNKEQLARAGFYA--------I-GQE--DKVQCFHC
GGGLANWKPKEDPWEQHAKWYPGCKYLL-
